# Supplementary material for: Comparative metabolomic analysis reveals shared and unique chemical interactions in sponge holobionts
Source: Microbiome. 2022 Feb 1;10:22. doi: 10.1186/s40168-021-01220-9 (PMC8805237; doi:10.1186/s40168-021-01220-9)
Supplement: Supplementary file 4 — Additional file 3: Table S1. Percentage of molecular features for which normality, homoscedasticity or both assumptions are met. [file 40168_2021_1220_MOESM4_ESM.xlsx]

## Sheet: Table S1
Dataset		# MFs	Sample type	Normality (Shapiro-Wilk’s test)	Homoscedasticity (Levene’s test)	Normality & Homoscedasticity
LC-MS/MS	C. foliascens	870	MC	0.9218	0.9264	0.8483
			ST	0.5713		0.5
	C. orientalis	907	MC	0.7607	0.8037	0.5711
			ST	0.7354		0.5546
	C. matthewsi	773	MC	0.8266	0.8706	0.7012
			ST	0.7969		0.6688
	I. ramosa	889	MC	0.8988	0.8841	0.7863
			ST	0.7312		0.622
	P. heteroaphis	1009	MC	0.3746	0.7542	0.218
			ST	0.7463		0.5183
	S. flabelliformis	858	MC	0.859	0.9231	0.7832
			ST	0.7622		0.6876
GC-MS	C. foliascens, C. orientalis, C. matthewsi, I. ramosa, P. heteroaphis and S. flabelliformis	503	MC	0.1869	0.8151	0.1252
			ST	0.1193		0.0736
