# Supplementary material for: Comparative metabolomic analysis reveals shared and unique chemical interactions in sponge holobionts
Source: Microbiome. 2022 Feb 1;10:22. doi: 10.1186/s40168-021-01220-9 (PMC8805237; doi:10.1186/s40168-021-01220-9)
Supplement: Supplementary file 5 — Additional file 4: Table S2. Pairwise PERMANOVA analysis based of Euclidian distances of normalized relative abundance of MFs of the LC-MS/MS dataset (including 24 ST and 20 MC samples). Bonferroni correction is used to correct for multiple test. [file 40168_2021_1220_MOESM5_ESM.xlsx]

## Sheet: Sheet1
pairs	F.Model	R2	p.value	p.adjusted	sig
C.foliascens vs C.orientalis	4.86	0.27	0.003	0.045	.
C.foliascens vs C.matthewsi	7.75	0.39	0.003	0.045	.
C.foliascens vs I.ramose	10.18	0.46	0.003	0.045	.
C.foliascens vs P.heteroaphis	3.77	0.22	0.002	0.03	.
C.foliascens vs S.flabelliformis	6.43	0.35	0.003	0.045	.
C.orientalis vs C.matthewsi	6.64	0.34	0.001	0.015	.
C.orientalis vs I.ramose	4.95	0.28	0.04	0.6
C.orientalis vs P.heteroaphis	4.55	0.25	0.001	0.015	.
C.orientalis vs S.flabelliformis	6.22	0.32	0.001	0.015	.
C.matthewsi vs I.ramose	7.34	0.38	0.012	0.18
C.matthewsi vs P.heteroaphis	5.53	0.3	0.002	0.03	.
C.matthewsi vs S.flabelliformis	6.8	0.36	0.003	0.045	.
I.ramose vs P.heteroaphis	4.99	0.28	0.001	0.015	.
I.ramose vs S.flabelliformis	6.15	0.34	0.001	0.015	.
P.heteroaphis vs S.flabelliformis	5.27	0.29	0.001	0.015	.
