# Supplementary material for: Comparative metabolomic analysis reveals shared and unique chemical interactions in sponge holobionts
Source: Microbiome. 2022 Feb 1;10:22. doi: 10.1186/s40168-021-01220-9 (PMC8805237; doi:10.1186/s40168-021-01220-9)
Supplement: Supplementary file 6 — Additional file 5: Table S3. Sponge-derived natural products retrieved from the MarinLit database. [file 40168_2021_1220_MOESM6_ESM.xlsx]

## Sheet: Sheet1
Order	InChIKey	Species	MarinLit ID	Compound Name (CgemSpider)	Compound ID	Molecular Formula	Exact Mass	Shan comment	IUPAC Name	Canonical SMILES
C1		Carteriospongia foliascens	A3856 (3909)
C2	KFJDDTQQIDDGCC-BURHBHQASA-N	Carteriospongia foliascens	A2977 (2998)	diacetoxy-dimethyl-25-norscalaran-24-one	L3230	C30H48O5	488.35	l2a-acetoxy-l6P-hydroxy-20,24dimethyl-25-norscalaran-24-one (3), isolated from Carteriospongia foliascens3 is a 20,24-dimethyl-25-norscalaran	[(2S,3R,4aS,4bR,6aS,7S,10aS,10bR,12S,12aR)-2-acetyl-12-acetyloxy-7-ethyl-4b,7,10a,12a-tetramethyl-1,2,3,4,4a,5,6,6a,8,9,10,10b,11,12-tetradecahydrochrysen-3-yl] acetate	CCC1(CCCC2(C1CCC3(C2CC(C4(C3CC(C(C4)C(=O)C)OC(=O)C)C)OC(=O)C)C)C)C
C3	YZYZCVQQKYLXMA-MRPYZOCESA-N	Carteriospongia foliascens		acetoxy-dimethyl-25-norscalara-16-enone	L3231	C28H44O3	428.329		[(1S,4As,4bR,6S,6aR,10aS,10bR,12aS)-8-acetyl-1-ethyl-1,4a,6a,10b-tetramethyl-2,3,4,4b,5,6,7,10,10a,11,12,12a-dodecahydrochrysen-6-yl] acetate	CCC1(CCCC2(C1CCC3(C2CC(C4(C3CC=C(C4)C(=O)C)C)OC(=O)C)C)C)C
C4	MJMIRGFCGHWKRJ-DMXBNCCMSA-N	Carteriospongia foliascens	A2217 (2232)	20,24-dimethylscalarane	L2440	C29H40O6	484.283
C5	FUIYHMIILZPRHG-BRHBCIECSA-N	Carteriospongia foliascens	A1718 (1730)	C29H40O6	L2002	C29H40O6	484.283
C6	DWSHHFRADRKJSA-KFWPWKKISA-N	Carteriospongia foliascens		C29H46O5	L2000	C29H46O5	474.334
C7	BDEUTUVWHAOBSE-JTBDZNDRSA-N	Carteriospongia foliascens	A21521 (21691)	C31H50O5	L20017	C31H50O5	502.366
C8	UANHGROECCZUIV-NKWVQRGUSA-N	Carteriospongia foliascens		C35H56O7	L20019	C35H56O7	588.403
C9	JHOQURXVYYDMNQ-ZIKFHPKZSA-N	Carteriospongia foliascens		C32H52O5	L20016	C32H52O5	516.381
C10	UANHGROECCZUIV-SFGWWWPYSA-N	Carteriospongia foliascens		C35H56O7	L20018	C35H56O7	588.403
C11	HPLXYZAXDGARIN-JDCYKWDWSA-N	Carteriospongia foliascens	A28009	carteriofenone A	L27324	C32H52O4	500.387
C12	GFYURZYNTBMAHS-USMDINOISA-N	Carteriospongia foliascens		carteriofenone B	L27325	C31H50O4	486.371
C13	CGBPMZOZXONZCG-BJJKTOSRSA-N	Carteriospongia foliascens		carteriofenone C	L27326	C34H54O5	542.397
C14	JTGQYQZQALYQAX-PJFBWLOUSA-N	Carteriospongia foliascens		carteriofenone D	L27327	C35H56O7	588.403
C15	AQRUIEOEQIZJGA-UICGSCPVSA-N	Carteriospongia foliascens		carteriofenone E	L27328	C32H50O4	498.371
C16	AQRUIEOEQIZJGA-GDIWDZQFSA-N	Carteriospongia foliascens		carteriofenone F	L27329	C32H50O4	498.371
C17	RRCXDFZMFBVOQJ-AXOANGRLSA-N	Carteriospongia foliascens		carteriofenone G	L27330	C33H52O4	512.387
C18	RRCXDFZMFBVOQJ-SDTMCXLISA-N	Carteriospongia foliascens		carteriofenone H	L27331	C33H52O4	512.387
C19	VERSBGGIRDSFPG-GKUISXQZSA-N	Carteriospongia foliascens		carteriofenone I	L27332	C32H46O7	542.324
C20	IRQCQFYQVQJPQY-VPKLVJSKSA-N	Carteriospongia foliascens		carteriofenone J	L27333	C32H48O4	496.355
C21	LRVSOYBTZKMULO-VUSFTWSCSA-N	Carteriospongia foliascens		carteriofenone K	L27334	C28H46O4	446.34
C22	ASNLHWDCHRXQBN-CSYAWAKVSA-N	Carteriospongia foliascens	A4978 (5106)	phyllactone A	L5958	C32H50O6	530.361
C23	ASNLHWDCHRXQBN-XBUXYCNHSA-N	Carteriospongia foliascens		phyllactone B	L5959	C32H50O6	530.361
C24	QGUSHQICDKNOPO-XUISMBSLSA-N	Carteriospongia foliascens		phyllactone C	L5960	C36H54O8	614.382
C25	IQJHZVYEBXJTEJ-BQBXWARSSA-N	Carteriospongia foliascens		phyllactone D	L5961	C32H48O5	512.35
C26	IQJHZVYEBXJTEJ-HPQNNEDKSA-N	Carteriospongia foliascens		phyllactone E	L5962	C32H48O5	512.35
C27		Carteriospongia foliascens	A8746 (8893)
C28	RQKXACONPJCHNX-QYZRMVFWSA-N	Carteriospongia foliascens	A33154	actinomycin D1	L33135	C63H86N12O16	1266.63
C29	ZSYGDIZDFPOANF-ZXCQBMGPSA-N	Carteriospongia foliascens		actinomycin D2	L33136	C67H94N12O16	1322.69
C30	HAFZZVNCOSQUHW-SYGXRZKBSA-N	Carteriospongia foliascens		actinomycin D3	L33137	C64H88N12O17	1296.64
C31	XXNYSPGYADXDNM-CRVRBORISA-N	Carteriospongia foliascens		actinomycin D4	L33138	C60H82N12O16	1226.6
C32	KTURCTJIRXBLIM-BTQGOXGXSA-N	Carteriospongia foliascens	A4513 (4637)	12a-acetoxy-dimethylscalar-17-enolactone	L5305	C29H44O4	456.324
C33	QYCIWRABWJCETB-NTWAHVCQSA-N	Carteriospongia foliascens	A4104 (4187)	acetoxy-hydroxy-dimethyl-oxo-norscalaran	L1998	C28H46O4	446.34
C34	FPPRCVBKFVLLRK-YSPCDQHYSA-N	Carteriospongia foliascens		acetoxy-epoxy-hydroxy-dimethylscalarane	L1999	C29H48O4	460.355
C35	OCHMDQNZOSHMRJ-FLTCVKGYSA-N	Carteriospongia foliascens		acetoxy-cyclo-dihydroxy-dimethyl-oxoscal	L2001	C29H46O5	474.334
C36		Carteriospongia foliascens	A12172 (12321)
C37	YLGHRIDEAWHVCJ-ZPDUQHPPSA-N	Carteriospongia foliascens	A531 (536)	acetoxy-hydroxy-dimethyl-norscalarene-ca	L727	C29H44O5	472.319
C38		Carteriospongia foliascens	A6250 (6388)
C39	YTVGOGDBBBAIKT-YQYIEZKFSA-N	Carteriospongia foliascens	A22042 (22217)	carteriosulfonic acid A	L20504	C36H67NO11S	721.443
C40	YKCSKYFYYUFOQO-GMJLEXSOSA-N	Carteriospongia foliascens		carteriosulfonic acid B	L20505	C38H69NO12S	763.454
C41	LCMJGVARRXLCMN-SWWCHEGGSA-N	Carteriospongia foliascens		carteriosulfonic acid C	L20506	C34H65NO10S	679.433
C42	UNLCDDLRZDCHNJ-FDQIHUMTSA-N	Carteriospongia foliascens	A12949 (13099)	phyllofolactone K	L12659	C32H50O5	514.366
C43	UNLCDDLRZDCHNJ-BDGUMXNFSA-N	Carteriospongia foliascens		phyllofolactone J	L12658	C32H50O5	514.366
C44	UBSJGEHBYDKKED-BHSGMGCKSA-N	Carteriospongia foliascens		honu'enone	L12655	C30H44O5	484.319
C45	YKTARPGVJCHEQJ-LDVFFZODSA-N	Carteriospongia foliascens		phyllofolactone H	L12656	C31H48O5	500.35
C46	VDRUYLBWRJLWEF-DMRFGXGMSA-N	Carteriospongia foliascens		phyllofenone C	L12660	C32H50O6	530.361
C47	YKTARPGVJCHEQJ-PVIJJXDUSA-N	Carteriospongia foliascens		phyllofolactone I	L12657	C31H48O5	500.35
C48		Carteriospongia foliascens	A7312 (7455)
C49	VLBFZFAVJXGAFU-RFPDRPGHSA-N	Carteriospongia foliascens	A25034 (25248)	flabelliferin A	L23889	C30H48O6	504.345
C50	JBPWKIMADBDSID-QGERINELSA-N	Carteriospongia foliascens		flabelliferin B	L23890	C27H42O4	430.308
C51		Carteriospongia foliascens	A7983 (8129)
C52		Carteriospongia foliascens	A8299 (8446)
C53	YBQMKOGJNNSQNZ-FQYYDQKYSA-N	Carteriospongia foliascens	A2655 (2675)	12,13-didehydrofurospongin-1	L2949	C21H28O3	328.204
C54	QWCRRICPNFUTJK-OQUDVZBMSA-N	Carteriospongia foliascens		16_-acetoxy-24-methyl-dioxosclaran-25-al	L2950	C28H42O5	458.303
C55	REKYPYSUBKSCAT-UHFFFAOYSA-N	Carteriospongia foliascens	A11852 (12001)	3f-hydroxypentanoic acid	L11799	C5H10O3	118.063
C56	WHBMMWSBFZVSSR-UHFFFAOYSA-N	Carteriospongia foliascens		2-hydroxybutanoic acid	L11798	C4H8O3	104.047
C57	IYKWUSNGOFXOTP-BALUWSTMSA-N	Carteriospongia foliascens	A9085 (9232)	3-hydroxy-20,22-dimethyl-20deoxoscalarin	L9887	C29H46O5	474.334
C58	SCQWNYQIOKUMKH-AJSCXSSXSA-N	Carteriospongia foliascens	A25803 (26019)	C26H38O3	L24928	C26H38O3	398.282
C59	OGLFTTHUASEWEH-JFSIZYABSA-N	Carteriospongia foliascens		C26H40O4	L24927	C26H40O4	416.293
C60	ICZJCUYQFKPVHU-FLRAYFIQSA-N	Carteriospongia foliascens		C26H40O5	L24929	C26H40O5	432.288
C61	OGLFTTHUASEWEH-LNJOPRJUSA-N	Carteriospongia foliascens		C26H40O4	L24926	C26H40O4	416.293
C62		Cliona orientalis	A775 (780)
C63		Cliona orientalis	A779 (784)
C64		Cliona orientalis	A674 (679)
C65		Cliona orientalis	A570 (575)
C66	QSAPKYUXMVZFOP-BYPYZUCNSA-N	Cliona orientalis	A18245 (18403)	imino-methylpyrrolidine-carboxylic acid	L17180	C6H10N2O2	142.074
C67		Cliona orientalis	A4936 (5064)
C68		Cliona orientalis	A21403 (21572)
C69		Cliona orientalis	A23252 (23447)
C70		Cliona orientalis	A23036 (23225)
C71	RENORPIAQHZIDC-BQYQJAHWSA-N	Cliona orientalis	A351 (356)	tetracetyl clionamide	L514	C27H26BrN3O8	599.09
C72	ZNBLDVJPJJWYKW-QWJXWIJWSA-N	Cliona orientalis	A15734 (15889)	clionastatin B	L15162	C19H16Cl4O2	415.99
C73	OFMUBMLCGMAWGO-GJQMJKEGSA-N	Cliona orientalis		clionastatin A	L15161	C19H17Cl3O2	382.029
C74		Cliona orientalis	A640 (645)
C75	HJJPBCWQWGYRBJ-NXWNBISISA-N	Cliona orientalis	A25420 (25634)	clionamine A	L24508	C28H45NO3	443.34
C76	CISDLWQDEQWDMB-XOJKIYCSSA-N	Cliona orientalis		clionamine C	L24510	C28H45NO3	443.34
C77	PLLJOGIAOGXLFM-SIQVBDLFSA-N	Cliona orientalis		clionamine B	L24509	C27H45NO3	431.34
C78	DNRQDQGLQOWBRA-FDOMOULKSA-N	Cliona orientalis		clionamine D	L24511	C24H35NO4	401.257
C79		Cliona orientalis	A8433 (8580)
C80	ILRKTUIGMMDKBH-NAUHHSDCSA-N	Cliona orientalis	A9845 (9992)	celenamide E	L10489	C28H25BrN4O7	608.091
C81	YTHSWGAFCFXWGB-XGACYXMMSA-N	Cliona orientalis	A169 (172)	clionamide	L250	C19H18BrN3O4	431.048
C82		Cliona orientalis	A21022 (21187)
C83		Cliona orientalis	A26009 (26226)
C84	JJMODZRVBRGXDA-QWJKVHSBSA-N	Cliona orientalis	A4699 (4825)	3_-hydroxy-24-norcholest-5,22-dien-7-one	L5859	C26H40O2	384.303
C85	OEUNIWGBYMEXOA-GXZPRZHNSA-N	Cliona orientalis		3_-hydroxycholest-5,22-dien-7-one	L5863	C27H42O2	398.318
C86	SXJVFYZNUGGHRG-PZHNMUJHSA-N	Cliona orientalis		24R-ehtylcholest-5-ene-3_,7_-diol	L5861	C29H50O2	430.381
C87	ICFXJOAKQGDRCT-HPYBIPJLSA-N	Cliona orientalis		3_-hydroxy-24S-ethylcholest-5-en-7-one	L5865	C29H48O2	428.365
C88	WPOQOKILDWTELQ-XXEKQEKQSA-N	Cliona orientalis		24S-methyl-5a-cholest-22-en-3_,5,6_-trio	L5545	C28H48O3	432.36
C89	KEMRDWDNECVERP-YUYWEABFSA-N	Cliona orientalis		cholest-5,22E-dien-3_,7a-diol	L5867	C27H44O2	400.334
C90	VGSSUFQMXBFFTM-METNKUIYSA-N	Cliona orientalis		24R-ethyl-5a-cholestane-3_,5,6_-triol	L5547	C29H52O3	448.392
C91	JVEARGBOXRHBPV-OFCDJYHHSA-N	Cliona orientalis		24S-methylcholest-5,22-dien-3_,7a-diol	L5862	C28H46O2	414.35
C92	JVEARGBOXRHBPV-LWQOZJJOSA-N	Cliona orientalis		24S-methylcholest-5,22-dien-3_,7_-diol	L5860	C28H46O2	414.35
C93	XVPOQMASFXVKPP-ORZGUDIVSA-N	Cliona orientalis		3_-hydroxy-24-methylcholest-5,22-dienone	L5864	C28H44O2	412.334
C94	WDYABBHZLHRNEE-ZUEHCLKBSA-N	Cliona orientalis		5a-cholest-22E-en-3_,5,6_-triol	L5544	C27H46O3	418.345
C95	KEMRDWDNECVERP-STUUFNRQSA-N	Cliona orientalis		cholest-5,22E-dien-3_,7_-diol	L5866	C27H44O2	400.334
C96	WPOQOKILDWTELQ-OWCAGZRPSA-N	Cliona orientalis		24R-methyl-5a-cholest-22-en-3_,5,6_-trio	L5546	C28H48O3	432.36
C97	VGSSUFQMXBFFTM-UFDUEOBTSA-N	Cliona orientalis		24S-ethyl-5a-cholestane-3_,5,6_-triol	L5548	C29H52O3	448.392
C98		Cliona orientalis	A18640 (18799)
C99		Cliona orientalis	A19944 (20106)
C100	LBSJBAAEXWGZEL-DISAMGIASA-N	Cliona orientalis	A8303 (8450)	storniamide A	L9168	C42H35N3O11	757.227
C101	UHAUNEIDNRAAGS-LCPPQYOVSA-N	Cliona orientalis		storniamide C	L9170	C42H35N3O12	773.222
C102	SJSSFLSMPRJJPH-LCPPQYOVSA-N	Cliona orientalis		storniamide B	L9169	C42H35N3O12	773.222
C103	SKZJTXMQAZNGDZ-JOWSBRCASA-N	Cliona orientalis		storniamide D	L9171	C42H35N3O13	789.217
C104		Cliona orientalis	A20356 (20520)
C105	AWLOZYXMRKMHHI-NRVPBCQOSA-N	Cliona orientalis	A635 (640)	celenamide D	L873	C32H34N4O11	650.222
C106	QFRVOMGCDKHOEB-WASOYXSQSA-N	Cliona orientalis		celenamide B	L877	C33H34BrN5O8	707.159
C107	NBHDQCQYXFACFN-URLNHOFDSA-N	Cliona orientalis		celenamide C	L872	C34H36BrN5O7	705.18
C108	QGOHTAWVOPYEPX-YXMZETBRSA-N	Cliona orientalis		celenamide A	L876	C34H36BrN5O8	721.175
C109	OFAUAWIRDOCHFP-PDBXOOCHSA-N	Cliona orientalis	A16897 (17054)	3Z,6Z,9Z-dodecatrien-1-ol	L16197	C12H20O	180.151
C110	ZMWYQPJNVHQLDL-UHFFFAOYSA-N	Cliona orientalis		4H-pyran-2-ol	L16198	C7H8O3	140.047
C111		Cliona orientalis	A111 (111)
C112	JICCDSOXRQWNCM-UHFFFAOYSA-N	Cliona orientalis	A23740 (23939)	butyrolactone-VI	L22226	C24H26O9	458.158
C113		Cliona orientalis	A17812 (17970)
C114		Cliona orientalis	A10857 (11005)
C115		Cliona orientalis	A3624 (3660)
C116		Cliona orientalis	A4201 (4294)
C117	CNFDLPADVYGTJH-BQYQJAHWSA-N	Cliona orientalis	A12685 (12834)	coscinamide A	L12455	C20H14BrN3O2	407.027
C118	WFDOQUFBNGUZFQ-VOTSOKGWSA-N	Cliona orientalis		coscinamide C	L12457	C20H14BrN3O3	423.022
C119	GHIXWSKNNGMWRO-MDZDMXLPSA-N	Cliona orientalis		coscinamide B	L12456	C20H15N3O2	329.116
C120		Cliona orientalis	A17386 (17544)
C121		Cliona orientalis	A17606 (17764)
C122		Cliona orientalis	A27076
C123		Cliona orientalis	A19267 (19426)
C124		Cliona orientalis	A2000 (2013)
C125		Cliona orientalis	A9752 (9899)
C126	VFXXNAVZODKBIW-AJVQXZBASA-N	Cliona orientalis	A2554 (2573)	plumericin	L2792	C15H14O6	290.079
C127		Cliona orientalis	A3057 (3078)
C128		Cliona orientalis	A18957 (19116)
C129		Cliona orientalis	A20230 (20393)
C130		Cliona orientalis	A524 (529)
C131		Cliona orientalis	A29658
C132		Cliona orientalis	A708 (713)
C133		Cliona orientalis	A2709 (2729)
C134		Cliona orientalis	A26852
C135		Cliona orientalis	A20406 (20570)
C136		Cliona orientalis	A693 (698)
C137		Cliona orientalis	A2341 (2357)
C138	KPCREOLLNUIOGL-PCUSKSQMSA-M	Cliona orientalis	A6047 (6183)	3-O-acetylgibberellin A3	L7213	C21H23O7	387.144
C139		Cliona orientalis	A737 (742)
C140	AHNQRAOZQXCTKG-DZSXHALUSA-N	Coscinoderma matthewsi	A24859 (25072)	epoxylactone	L23665	C21H26O5	358.178
C141	BJTMSOORJUHSMU-FZYRSXLISA-N	Coscinoderma matthewsi		C23H36O4	L23668	C23H36O4	376.261
C142	YJUPOYZCJPIOQJ-OLVOTUGNSA-N	Coscinoderma matthewsi		C26H40O6	L23669	C26H40O6	448.283
C143	DOICFQZNAYKDGU-LDZGIMPCSA-N	Coscinoderma matthewsi		chromodorolide E	L23670	C22H32O7	408.215
C144	STUPTZTXUWQVRJ-YTROQARVSA-N	Coscinoderma matthewsi		C22H34O4	L23666	C22H34O4	362.246
C145	OSEFILMYXYHCQF-ZEKZHXFCSA-N	Coscinoderma matthewsi		C22H34O4	L23667	C22H34O4	362.246
C146	AHNQRAOZQXCTKG-DZSXHALUSA-N	Coscinoderma matthewsi		epoxylactone	L23665	C21H26O5	358.178
C147		Coscinoderma matthewsi	A13952 (14104)	C34H57N3O6S	L13438	C34H57N3O6S	635.397
C148	MWESFEYZPAHLCJ-PXOAUPDVSA-M	Coscinoderma matthewsi		coscinosulfate	L13437	C31H47NaO6S	570.299
C149	CNFDLPADVYGTJH-BQYQJAHWSA-N	Coscinoderma matthewsi	A12685 (12834)	coscinamide A	L12455	C20H14BrN3O2	407.027
C150	GHIXWSKNNGMWRO-MDZDMXLPSA-N	Coscinoderma matthewsi		coscinamide B	L12456	C20H15N3O2	329.116
C151	WFDOQUFBNGUZFQ-VOTSOKGWSA-N	Coscinoderma matthewsi		coscinamide C	L12457	C20H14BrN3O3	423.022
C152		Coscinoderma matthewsi	A9987 (10134)
C153	ACFQZRDPZZFBPV-KVJFRGJUSA-M	Coscinoderma matthewsi	A11892 (12041)	halisulfate 7	L11828	C25H39NaO5S	474.242
C154		Coscinoderma matthewsi	A9571 (9718)
C155	FBBXOWQBMFRXRO-MEVHTVKHSA-N	Coscinoderma matthewsi	A5574 (5707)	coscinoquinol	L6617	C31H46O2	450.35
C156	NEQPMYCWXBJEHW-CRJKIMHZSA-N	Coscinoderma matthewsi	A12293 (12442)	15-hydroxy-16-oxospongi-13-en-19-oic aci	L12144	C20H28O5	348.194
C157	PPRDDNGQJBPMSP-BVRUVYRISA-N	Coscinoderma matthewsi		ent-13-norisocopalen-15-al-18-oic acid	L12143	C19H28O3	304.204
C158	MQMDQDBSHRGTQC-CKMDFESDSA-N	Coscinoderma matthewsi	A20336 (20500)	C36H54O4	L18787	C36H54O4	550.402
C159	YIGCWIWBTRMTGB-CKMDFESDSA-N	Coscinoderma matthewsi		C36H54O4	L18786	C36H54O4	550.402
C160	QQTFTZQNFFFQHK-QLIOQPDFSA-N	Coscinoderma matthewsi		C36H54O4	L18788	C36H54O4	550.402
C161	AZCBBPUVYVMRQT-GYZFJBNPSA-N	Coscinoderma matthewsi	A21440 (21610)	coscinolactam B	L19945	C27H41NO7S	523.26
C162	QCSNAPLPUTUYES-GYZFJBNPSA-N	Coscinoderma matthewsi		coscinolactam A	L19944	C27H41NO7S	523.26
C163	FBBXOWQBMFRXRO-PGGDNBTOSA-N	Coscinoderma matthewsi	A23910 (24111)	C31H46O2	L22501	C31H46O2	450.35
C164	MWESFEYZPAHLCJ-YKCGTWPASA-M	Coscinoderma matthewsi		C31H47NaO6S	L22502	C31H47NaO6S	570.299
C165	KATFIEDZWYBENH-IBBDOYIQSA-M	Coscinoderma matthewsi		C27H43NaO7S	L22507	C27H43NaO7S	534.263
C166	AANADYPLGVVCHK-WAHTZHGESA-M	Coscinoderma matthewsi		C26H39NaO7S	L22506	C26H39NaO7S	518.231
C167	GFJVVNHKRRGZOW-PNSHEXGWSA-M	Coscinoderma matthewsi		C27H45NaO9S	L22508	C27H45NaO9S	568.268
C168	MSWLPMNAMZJYJW-CGSXWFLESA-M	Coscinoderma matthewsi		C25H37NaO7S	L22503	C25H37NaO7S	504.216
C169	NNXRQZJLAXDULG-NAVIIXIYSA-M	Coscinoderma matthewsi		C25H37NaO6S	L22504	C25H37NaO6S	488.221
C170	AANADYPLGVVCHK-DLQUUWTKSA-M	Coscinoderma matthewsi		C26H39NaO7S	L22505	C26H39NaO7S	518.231
C171	XBSDUYJOZILBSE-NAVIIXIYSA-M	Coscinoderma matthewsi		C25H38NNaO5S	L22509	C25H38NNaO5S	487.237
C172	BJZJGWCRTFNBRU-BWNQIZJUSA-N	Coscinoderma matthewsi	A11136 (11284)	coscinafuran	L11275	C25H36O2	368.272
C173	IFDRPOOSTODYTB-PHGCLWLISA-N	Coscinoderma matthewsi		coscinalactone	L11274	C25H36O3	384.266
C174	UKMJDUOALFBCNG-DOQNHBARSA-M	Coscinoderma matthewsi	A26931	coscinolactam C	L26238	C28H42NNaO7S	559.258
C175	VVSWTDKPFWMVFS-POTAGUDUSA-M	Coscinoderma matthewsi		sodium deacyl irciniasulfonate D	L26244	C13H24NNaO5S	329.127
C176	ADNUGGLWVBPHTQ-MNMNNRCESA-M	Coscinoderma matthewsi		coscinolactam E	L26240	C27H42NNaO8S2	595.225
C177	ZPTBCSBSNYWMJS-AMRDWKTJSA-L	Coscinoderma matthewsi		suvanine N,N-dimethyl-1,3-dimethylherbipoline salt	L26237	C61H95N5O11S2	1137.65
C178	PYLNOJGNKMCWPS-SEUBVADGSA-N	Coscinoderma matthewsi		coscinolactam F	L26241	C30H47NO7S	565.307
C179	HNRYAWCNPZFIFM-KHPPLWFESA-N	Coscinoderma matthewsi		deacyl irciniasulfonic acid C	L26243	C13H23NO5S	305.13
C180	OKLAXQYKCQBVKC-MNMNNRCESA-M	Coscinoderma matthewsi		coscinolactam G	L26242	C27H42NNaO8S2	595.225
C181	NHIZKUZVIUXLDI-LBLAKHEXSA-M	Coscinoderma matthewsi		coscinolactam D	L26239	C29H46NNaO6S2	591.266
C182		Coscinoderma matthewsi	A34452
C183	YESJGERURGZPFC-NUMFRVLASA-M	Coscinoderma matthewsi	A28870	C25H37NaO6S	L28297	C25H37NaO6S	488.221
C184	YCDDFGCMJTUORS-RBRVFILWSA-M	Coscinoderma matthewsi		C25H38NNaO5S	L28298	C25H38NNaO5S	487.237
C185		Coscinoderma matthewsi	A27269
C186		Coscinoderma matthewsi	A21983 (22158)
C187		Coscinoderma matthewsi	A19350 (19509)
C188		Coscinoderma matthewsi	A15236 (15390)
C189		Coscinoderma matthewsi	A22706 (22888)
C190		Coscinoderma matthewsi	A14231 (14383)
C191		Coscinoderma matthewsi	A15110 (15264)
C192		Coscinoderma matthewsi	A8746 (8893)
C193		Coscinoderma matthewsi	A33678
C194		Coscinoderma matthewsi	A4577 (4703)
C195		Coscinoderma matthewsi	A12372 (12521)
C196		Ircinia ramosa	A3107 (3128)
C197		Ircinia ramosa	A5560 (5693)
C198	BNNIEBYABSNREN-JPUUYWHDSA-N	Ircinia ramosa	A15599 (15754)	irciniastatin A	L15025	C31H47NO11	609.315
C199	MSZITYUGWBXQOC-VLGMPHIHSA-N	Ircinia ramosa		irciniastatin B	L15026	C31H45NO11	607.299
C200		Ircinia ramosa	A12222 (12371)
C201		Ircinia ramosa	A16893 (17050)
C202	GEZOROLPTYSTEM-QKHPKFPISA-N	Ircinia ramosa	A13209 (13359)	chondropsin C	L12835	C81H131N3O23	1513.92
C203	WFAGJVCGVSGPQH-FKRSQJJVSA-N	Ircinia ramosa		73-deoxychondropsin A	L12834	C83H133N3O25	1571.92
C204		Ircinia ramosa	A28638
C205		Ircinia ramosa	A17351 (17509)
C206		Ircinia ramosa	A19848 (20008)
C207		Ircinia ramosa	A21201 (21367)
C208		Ircinia ramosa	A33869
C209		Ircinia ramosa	A23473 (23671)
C210		Ircinia ramosa	A25099 (25313)
C211		Ircinia ramosa	A17134 (17291)
C212	VMXBEUNFNFIWLY-UQHDQXJESA-N	Ircinia ramosa	A2291 (2307)	dysideapalaunic acid	L2529	C25H40O2	372.303
C213		Ircinia ramosa	A28323
C214		Ircinia ramosa	A18696 (18855)
C215	BNNIEBYABSNREN-CYRUSRGFSA-N	Ircinia ramosa	A17253 (17410)	psymberin/irciniastatin A	L16486	C31H47NO11	609.315
C216		Ircinia ramosa	A8818 (8965)
C217		Ircinia ramosa	A11949 (12098)
C218	WRQQSEYZTHNZTP-OVAHRCJBSA-N	Ircinia ramosa	A11922 (12071)	wistarin	L11834	C25H32O4	396.23
C219		Ircinia ramosa	A12081 (12230)
C220		Ircinia ramosa	A13670 (13822)
C221		Ircinia ramosa	A14285 (14437)
C222		Ircinia ramosa	A9160 (9307)
C223		Ircinia ramosa	A13647 (13799)
C224		Ircinia ramosa	A14087 (14239)
C225	JVGGULCNHGBDGL-KYIGBPDJSA-N	Ircinia ramosa	A922 (929)	24-propyl-cholest-5,7,24(28)-trien-3_-ol	L1175	C30H48O	424.37
C226	XPRWWANUPMYKMF-XFVTWJKKSA-N	Ircinia ramosa		24E-ethylcholest-5,7,24(28)-trien-3_-ol	L1174	C29H46O	410.355
C227	YFUNKUDHWJXNSX-GSDHUERBSA-N	Ircinia ramosa	A13182 (13332)	25-hydroxy-cheilanthatrien-19,25-olide	L12800	C25H36O3	384.266
C228	LWTIZOHDKCIZPP-XHEWZUHNSA-N	Ircinia ramosa		16,25-dihydroxy-cheilanthadien-19,25-oli	L12802	C25H38O4	402.277
C229	IDZSBARYKPRHAX-TWTOBAAQSA-N	Ircinia ramosa		25-hydroxy-cheilanthadien-16,19-olide	L12801	C25H38O3	386.282
C230	WQZWZKPCBJIJSH-JAYSQZEOSA-N	Ircinia ramosa	A18095 (18253)	irciformonin C	L17033	C23H34O7	422.23
C231	AISULBTXZUYZKA-OLIAEMEMSA-N	Ircinia ramosa		irciformonin D	L17034	C23H34O7	422.23
C232	RUOCTYFLHGRTMP-CFFPPPQQSA-N	Ircinia ramosa		irciformonin B	L17032	C22H32O5	376.225
C233	LMCVGYPFPPMZGR-KCCPBDTLSA-N	Ircinia ramosa		irciformonin A	L17031	C22H32O5	376.225
C234	RUSSPKPUXDSHNC-DDPQNLDTSA-N	Ircinia ramosa	A2496 (2512)	cholest-5,7,24-trien-3_-ol	L2749	C27H42O	382.324
C235	ZMWYQPJNVHQLDL-UHFFFAOYSA-N	Ircinia ramosa	A16897 (17054)	4H-pyran-2-ol	L16198	C7H8O3	140.047
C236	OFAUAWIRDOCHFP-PDBXOOCHSA-N	Ircinia ramosa		3Z,6Z,9Z-dodecatrien-1-ol	L16197	C12H20O	180.151
C237	FNKFWCPOVABESR-LAAQXVIISA-N	Ircinia ramosa	A387 (392)	2-hexaprenyl-1,4-benzoquinone	L572	C36H52O2	516.397
C238	RFUXBANISHMTPU-LQOKPSQISA-N	Ircinia ramosa		2-octaprenyl-1,4-quinol	L581	C46H70O2	654.538
C239	MWAVYEPKKNFHCH-LQOKPSQISA-N	Ircinia ramosa		2-octaprenyl-1,4-benzoquinone	L578	C46H68O2	652.522
C240	XLDYHBQVTLATGU-UUGNECAMSA-N	Ircinia ramosa		hydroxylated 2-octaprenylquinol	L582	C46H70O3	670.533
C241	MMBGEJBNENOQLD-CTXABYMZSA-N	Ircinia ramosa		furospinosulin-1	L573	C25H38O	354.292
C242	LOJYRXSXXRYRCN-ZURUDOERSA-N	Ircinia ramosa		furospinosulin-2	L574	C30H46O	422.355
C243	AXRXQPWGBYSWOE-PYHSYOTJSA-N	Ircinia ramosa		2-heptaprenyl-1,4-quinol	L580	C41H62O2	586.475
C244	GYXOFGKCNHUEPR-LAAQXVIISA-N	Ircinia ramosa		2-hexaprenyl-1,4-quinol	L579	C36H54O2	518.412
C245	FLUHYUVEOJUODC-PYHSYOTJSA-N	Ircinia ramosa		2-heptprenyl-1,4-benzoquinone	L577	C41H60O2	584.459
C246	CNKNVNWODBARQS-CAXJZXKOSA-N	Ircinia ramosa		furospinosulin-3	L575	C35H54O	490.417
C247	FBZONLJDGPCZCJ-DZZJTZSOSA-N	Ircinia ramosa		difurospinosulin	L576	C31H44O2	448.334
C248	OGZHFNOXLOPUNW-TXDDCLMDSA-N	Ircinia ramosa	A13217 (13367)	kohamaic acid B	L12839	C25H40O3	388.298
C249	WZOUGXJIBZOMTP-CTXZGABSSA-N	Ircinia ramosa		kohamaic acid A	L12838	C25H40O2	372.303
C250	HXCWHJGIRYQQDZ-WTGOJFTASA-M	Ircinia ramosa	A2889 (2909)	sulfircin	L3160	C25H39O5S	451.252
C251		Ircinia ramosa	A16542 (16699)
C252	WAWYWAOMIXTLRW-FMBQTYIMSA-N	Ircinia ramosa	A497 (502)	C25H34O4	L690	C25H34O4	398.246
C253	HPVSJNGZYYDDMU-ZXAAYAGVSA-N	Ircinia ramosa		C25H34O4	L688	C25H34O4	398.246
C254	CMLJLKAJEBCZCF-ZRDGWGDUSA-N	Ircinia ramosa		C21H32O3	L689	C21H32O3	332.235
C255	KSTCDJCONINIIV-ZZDPWUPLSA-N	Ircinia ramosa		C21H32O3	L691	C21H32O3	332.235
C256	XJDJFTYVYSQNPJ-REZTVBANSA-N	Ircinia ramosa	A6683 (6822)	C24H33ClO4	L7795	C24H33ClO4	420.207
C257	WHSPRQDLSQTWAX-FMQZQXMHSA-N	Ircinia ramosa		C24H33ClO4	L7796	C24H33ClO4	420.207
C258		Ircinia ramosa	A572 (577)
C259	LNXZHBIVLDLUIO-UGYFUHEHSA-N	Ircinia ramosa	A20331 (20495)	5a,6a-epoxy-26,27-dinorergosta-7,22-enol	L18780	C26H40O2	384.303
C260	AGPAIMHVURAKMU-ZXEFYFNXSA-N	Ircinia ramosa		5a,6a-epoxyergosta-7-en-3_-ol	L18783	C28H46O2	414.35
C261	ORSGOYIZHGXIIP-AYMDEYKRSA-N	Ircinia ramosa		5a,6a-epoxystigmasta-7,22-en-3_-ol	L18785	C29H48O2	428.365
C262	LEVNBGHUACPQRB-PEEJMARWSA-N	Ircinia ramosa		5a,6a-epoxycholesta-7,2-en-3_-ol	L18781	C27H42O2	398.318
C263	LVXJNUXICMTKGS-QDJXEYBBSA-N	Ircinia ramosa		5a,6a-epoxystigmasta-7,22-en-3_-ol	L18784	C29H46O2	426.35
C264	YTSVAFZAKQPEGC-UFGNWXQDSA-N	Ircinia ramosa		5a,6a-epoxyergosta-7,24(28)-en-3_-ol	L18782	C28H44O2	412.334
C265	XLZQAXPNYWWSQS-JVUNFLMESA-N	Ircinia ramosa	A3145 (3166)	palominin	L3492	C25H34O4	398.246
C266	IJSCVDAZZLKLOO-CBNPKTITSA-N	Ircinia ramosa	A2791 (2811)	5-oxo-8(10)E,13,20Z-variabilin	L3067	C25H32O5	412.225
C267	CKJBDJSJRRIADF-NFLUZZONSA-N	Ircinia ramosa		5-oxo-7E,12E,20Z-variabilin	L3066	C25H32O5	412.225
C268	UWSLJFNKQQLOEZ-HGELLZIUSA-N	Ircinia ramosa		5-oxo-8(10)E,12E,20Z-variabilin	L3065	C25H32O5	412.225
C269	PQUZEETWPHPNIP-NFLUZZONSA-N	Ircinia ramosa		5-hydroxy-7E,12E,20Z-variabilin	L3068	C25H34O5	414.241
C270	IBYNQQZMPJJRJJ-MIROGYAHSA-N	Ircinia ramosa	A360 (365)	strobilinin	L547	C25H34O4	398.246
C271	AKRZJCPYVNYTKT-ORVUTDPQSA-N	Ircinia ramosa	A7147 (7290)	2-(hexaprenylmethyl)-2-methylchromanol	L8080	C41H62O2	586.475
C272	XYXTUTNAUUCLSD-MYHQIAKSSA-M	Ircinia ramosa		2-heptaprenylhydroquinone sulfate	L8078	C41H61NaO5S	688.414
C273	BSRYVEQASLQNQS-ORVUTDPQSA-N	Ircinia ramosa		2-(hexaprenylmethyl)-2-methylchromenol	L8079	C41H60O2	584.459
C274	FRPVVBUDVXSUGF-LLVKDONJSA-N	Ircinia ramosa	A7043 (7186)	konbamidin	L7958	C13H14N2O4	262.095
C275	QGPRPAGWTZZDBC-LCKJKBBVSA-N	Ircinia ramosa	A8789 (8936)	C27H44O3	L9631	C27H44O3	416.329
C276	DEIQQSNBDUHJNT-CMDGGOBGSA-N	Ircinia ramosa	A20329 (20493)	7-methyl-9-oxo-dec-7-eneoic acid	L18775	C11H18O3	198.126
C277	BNNIEBYABSNREN-JPUUYWHDSA-N	Ircinia ramosa	A15599 (15754)	irciniastatin A	L15025	C31H47NO11	609.315
C278	MSZITYUGWBXQOC-VLGMPHIHSA-N	Ircinia ramosa		irciniastatin B	L15026	C31H45NO11	607.299
C279	XZFNRHCNBWUYAM-JUXMFKGUSA-N	Ircinia ramosa	A358 (363)	fasciculatin	L545	C25H34O4	398.246
C280	PNPKRBRRLBZIKE-YETHRHFZSA-O	Ircinia ramosa	A1006 (1015)	suvanine	L1263	C28H46N3O	440.364
C281	AGDRCAOKIMESGN-CUFZYVSDSA-N	Ircinia ramosa	A3011 (3032)	27-nor-24-methyl-5-cholestadien-3,6-diol	L3297	C27H44O2	400.334
C282	RHLOAZDVZXHHBO-DALYSMNMSA-N	Ircinia ramosa		5a-cholest-7,22E-dien-3_,6a-diol	L3298	C27H44O2	400.334
C283	MNFRCFZQRZZFOY-HDFQMVTHSA-N	Ircinia ramosa		C29H48O3	L3292	C29H48O3	444.36
C284	KCZRLMTZCXSHJE-VTGJSMRQSA-N	Ircinia ramosa		24E-ethyl-5a-cholest-7,24(28)-dien-triol	L3295	C29H48O3	444.36
C285	RIWBQNHUVYKGFB-DRKYBKAASA-N	Ircinia ramosa		24-nor-5a-cholest-7,22E-dien-3_,6a-diol	L3296	C26H42O2	386.318
C286	JWMRKFVNKPPGSE-CRDDSWBDSA-N	Ircinia ramosa		24R-methyl-5a-cholest-7-en-3_,5,6_-triol	L3291	C28H48O3	432.36
C287	OJZJJQINIKURIK-DABLBZDLSA-N	Ircinia ramosa		24S-ethyl-5a-cholest-7-en-3_,6a-diol	L3301	C29H50O2	430.381
C288	KCZRLMTZCXSHJE-ANWXTSEDSA-N	Ircinia ramosa		24Z-ethyl-5a-cholest-7,24(28)-dien-triol	L3294	C29H48O3	444.36
C289	YBWSXAUKFPZART-ORIAKGNISA-N	Ircinia ramosa		24-keto-5-cholest-7,25(26)-dien-3,6-diol	L3288	C27H42O3	414.313
C290	MNFRCFZQRZZFOY-MTCTYUPJSA-N	Ircinia ramosa		C29H48O3	L3293	C29H48O3	444.36
C291	HGGDUZQCHPXQPL-AETBQYTDSA-N	Ircinia ramosa		24R-ethyl-5a-cholest-7,22E-dien-3_,6a-di	L3299	C28H46O2	414.35
C292	BWCCVGZYFCAUTI-NPRGJANLSA-N	Ircinia ramosa		5a-cholest-7,9(11),22-trien-3_,6a-diol	L3289	C27H42O2	398.318
C293	JWMRKFVNKPPGSE-JGJQIWCBSA-N	Ircinia ramosa		24S-methyl-5a-cholest-7-en-3_,5,6_-triol	L3290	C28H48O3	432.36
C294	HGGDUZQCHPXQPL-XBOYEUNMSA-N	Ircinia ramosa		24S-ethyl-5a-cholest-7,22E-dien-3_,6a-di	L3300	C28H46O2	414.35
C295	OJZJJQINIKURIK-JZLUEVSHSA-N	Ircinia ramosa		24R-ethyl-5a-cholest-7-en-3_,6a-diol	L3302	C29H50O2	430.381
C296	MBBOMCVGYCRMEA-UHFFFAOYSA-N	Ircinia ramosa	A12725 (12874)	tryptophol	L12477	C10H11NO	161.084
C297	LMCVGYPFPPMZGR-BHNNYIFHSA-N	Ircinia ramosa	A21998 (22173)	irciformonin J	L20440	C22H32O5	376.225
C298	HSIIPIZSJWLXTE-NMVBHYADSA-N	Ircinia ramosa		irciformonin E	L20435	C22H30O5	374.209
C299	UWXJDRWZPZOIOX-IXTRLJNLSA-N	Ircinia ramosa		irciformonin K	L20441	C22H30O5	374.209
C300	KJTXBIXWWIZNLF-MDLOFERNSA-N	Ircinia ramosa		irciformonin A	L20442	C22H30O4	358.214
C301	CWTSAFSRSIUJBV-UCRBAUDVSA-N	Ircinia ramosa		irciformonin I	L20439	C23H34O5	390.241
C302	FKFCRXIWISWTQT-ZNCJQRQVSA-N	Ircinia ramosa		irciformonin F	L20436	C26H36O7	460.246
C303	FADWJOIQAFPMNE-CEHRZECNSA-N	Ircinia ramosa		irciformonin H	L20438	C23H34O5	390.241
C304	CQHXGGUREVDGGK-FVLJBRRTSA-N	Ircinia ramosa		irciformonin G	L20437	C22H32O4	360.23
C305	XIWJZXRHSHGJQJ-GZPNODSSSA-M	Ircinia ramosa	A13496 (13647)	irciniasulfonic acid	L13011	C36H67O7S	643.461
C306	UVAQPIXHYOHSAY-XOTFYESOSA-M	Ircinia ramosa		irciniasulfonic acid	L13009	C35H63O7S	627.429
C307	QNNUVKRGBFRFBP-NDPCNFGJSA-M	Ircinia ramosa		irciniasulfonic acid	L13010	C37H65O7S	653.445
C308	LZOHGCIEYSNNNL-UHFFFAOYSA-N	Ircinia ramosa	A3960 (4030)	variceramide 1a	L4408	C41H81NO4	651.616
C309	BBGDCOXOEUOKAC-UHFFFAOYSA-N	Ircinia ramosa		variceramide 2a	L4409	C40H79NO4	637.601
C310	VFFLBVDTTUJBRO-UHFFFAOYSA-N	Ircinia ramosa		variceramide 3a	L4410	C39H77NO4	623.585
C311		Ircinia ramosa	A19536 (19695)
C312	YICNPTBJXHDYCL-HXNUEKDGSA-M	Ircinia ramosa	A15235 (15389)	sch 599473	L14740	C25H39O5S	451.252
C313	MUGYGAQKMRBEQJ-VNINRLMRSA-N	Ircinia ramosa	A2552 (2571)	suvanine	L2790	C28H47N3O5S	537.324
C314		Ircinia ramosa	A4624 (4750)
C315	IDHRDQMFJYOCOC-IPKCJDDUSA-N	Ircinia ramosa	A7357 (7500)	xestobergsterol C	L8271	C27H44O6	464.314
C316		Ircinia ramosa	A765 (770)
C317	GIKLGSMYBIIKJM-NEYQPTSFSA-N	Ircinia ramosa	A8109 (8255)	C31H44O2	L8971	C31H44O2	448.334
C318	LEWAKXCOPJBHOG-OTSBZYCPSA-M	Ircinia ramosa		pentaprenylhydroquinone 4-sulfate	L8967	C31H45NaO5S	552.288
C319	GYXOFGKCNHUEPR-LAAQXVIISA-N	Ircinia ramosa		C36H54O2	L8970	C36H54O2	518.412
C320	VMEUIRDBKIUHQY-AZFGKFHASA-M	Ircinia ramosa		ircinol sulfate	L8974	C31H49NaO5S	556.32
C321	JQXMMXXPDOPBFR-CPIHRASZSA-N	Ircinia ramosa		C36H52O2	L8972	C36H52O2	516.397
C322	BSRYVEQASLQNQS-ORVUTDPQSA-N	Ircinia ramosa		C41H60O2	L8973	C41H60O2	584.459
C323	APMXOILDEQXLEO-JOFWAJLLSA-N	Ircinia ramosa		2-(hydroxy-heptaprenyl)hydroquinone	L8968	C41H62O3	602.47
C324	JCEWLQJBDUFDBU-QMAWHTDNSA-N	Ircinia ramosa		C31H46O2	L8969	C31H46O2	450.35
C325	RCWNHOHQQLVKBJ-BAAXAFQUSA-N	Ircinia ramosa	A8521 (8668)	waiakeamide	L9352	C37H49N7O8S3	815.28
C326		Ircinia ramosa	A9400 (9547)
C327		Ircinia ramosa	A13402 (13552)
C328	YUQHSDNPKBOWAI-FLSDAGDDSA-N	Ircinia ramosa	A17833 (17991)	tedanolide C	L16867	C31H50O11	598.335
C329	YJYOZXJUALIHQD-XYNJACLTSA-N	Ircinia ramosa	A8703 (8850)	(7Z,13Z,20Z)-felixinin	L9524	C27H36O5	440.256
C330	CEERGVZXRWIDAD-VQNDRAGGSA-N	Ircinia ramosa		(8Z,13Z,20Z)-strobilinin	L9523	C27H36O5	440.256
C331	UXFNAATUJSSAHF-UKWPHVJHSA-N	Ircinia ramosa	A380 (385)	palinurin	L565	C25H34O4	398.246
C332	YKUZFPGHZVFVLY-DZMSUEBXSA-N	Ircinia ramosa	A23939 (24140)	ircinolin A	L22545	C21H34O6	382.236
C333	RGTRQKDHOCMNQZ-PRBWFTGVSA-N	Ircinia ramosa		10-acetylirciformonin B	L22547	C24H34O6	418.236
C334	RUOCTYFLHGRTMP-LKYGDWGJSA-N	Ircinia ramosa		irciformonin B	L22548	C22H32O5	376.225
C335	QBMTWQFCLDXOKN-PRBWFTGVSA-N	Ircinia ramosa		15-acetylirciformonin B	L22546	C24H34O6	418.236
C336		Ircinia ramosa	A5403 (5533)
C337	HPVSJNGZYYDDMU-QULDNTQISA-N	Ircinia ramosa	A9206 (9353)	variabilin	L9983	C25H34O4	398.246
C338	YIWFEASCLZQHBJ-ULKYIVOUSA-N	Ircinia ramosa	A382 (387)	ircinin-2	L568	C25H30O5	410.209
C339	GOKZWKYAKOVREM-FOSJCFSNSA-N	Ircinia ramosa		ircinin-1	L567	C25H30O5	410.209
C340	SJGLOQSIMVYUEK-SAPNQHFASA-N	Ircinia ramosa	A14015 (14167)	cyclotheonamide E4	L13492	C41H62N10O9	838.47
C341	GPMPQICWVQKULK-FYWRMAATSA-N	Ircinia ramosa		cyclotheonamide E5	L13493	C41H62N10O10	854.465
C342	YNHITCSQSRKQHK-TWLJATCXSA-N	Ircinia ramosa	A19913 (20074)	polydiscamide C	L18486	C74H107BrN18O21S	1694.68
C343	SVMYZZWGWZMWMH-SRZFOLISSA-N	Ircinia ramosa		polydiscamide B	L18485	C75H109BrN18O21S	1708.69
C344	JYQSNSNXXDQETE-PARQPDGVSA-N	Ircinia ramosa		polydiscamide D	L18487	C73H105BrN18O21S	1680.66
C345	AQVOANKSGFAANH-FPFQZNTGSA-N	Ircinia ramosa	A386 (391)	4-hydroxy-3-tetratrenylbenzoic acid	L571	C27H38O3	410.282
C346	FIPAQYYZFDCRDD-FPFQZNTGSA-N	Ircinia ramosa		2-tetraprenyl-1,4-quinol	L570	C26H38O2	382.287
C347	FTQDYUVYWGKMPO-FPFQZNTGSA-N	Ircinia ramosa		2-tetraprenyl-1,4-benzoquinone	L569	C26H36O2	380.272
C348	VXZUISJEDFYQTE-VFXQXCKZSA-N	Ircinia ramosa	A4638 (4764)	manzamine H	L5478	C36H50N4O	554.398
C349	FDTXAASVSUUWOT-GSXVTLMESA-N	Ircinia ramosa		manzamine J	L5479	C36H46N4O	550.367
C350	IOPCGOMGAPTZOW-PBOKLEOLSA-N	Ircinia ramosa		ircinal B	L5477	C26H40N2O2	412.309
C351	VGYIUIBYSYNRNZ-ZDWSRKPSSA-N	Ircinia ramosa		ircinal A	L5476	C26H38N2O2	410.293
C352		Ircinia ramosa	A23884 (24085)
C353	BAKBQPCWWILGHQ-STUMESSYSA-M	Ircinia ramosa	A8928 (9075)	halisulfate 3	L9744	C25H39NaO5S	474.242
C354		Ircinia ramosa	A18030 (18188)	irciniasulfonic acid B	L16983	C37H67NO6S	653.469
C355		Ircinia ramosa	A11151 (11299)
C356	KWRMKPPRYRRMKO-QMCSRMPWSA-N	Ircinia ramosa	A8505 (8652)	C28H40O3	L9346	C28H40O3	424.298
C357	SNHWSCVSFOLGJZ-XQUALCHDSA-N	Ircinia ramosa	A15224 (15378)	cyclo-(proply-proplyl-tyrosyl-tyrosine)	L14725	C28H32N4O6	520.232
C358		Ircinia ramosa	A22174 (22350)
C359	UUWZWDHAXYJGAB-JMLZRYPSSA-N	Ircinia ramosa	A858 (864)	C26H38O5	L1106	C26H38O5	430.272
C360	FHYXLHAZDCYRLA-LZYBPNLTSA-N	Ircinia ramosa		C19H30O4	L1107	C19H30O4	322.214
C361	WRQQSEYZTHNZTP-XECDJIBISA-N	Ircinia ramosa	A432 (437)	wistarin	L617	C25H32O4	396.23
C362		Ircinia ramosa	A11710 (11859)
C363	ZLWFEQFAHDURAA-QGAJJUROSA-N	Ircinia ramosa	A11598 (11747)	haterumalide NC	L11655	C27H39ClO9	542.228
C364	DMHSKAXPWDBKAA-JIOMLJLESA-N	Ircinia ramosa		haterumalide ND	L11656	C23H31ClO9	486.166
C365	QOYQPHUGLONQMW-TYTJLEQTSA-N	Ircinia ramosa		haterumalide NB	L11654	C27H39ClO8	526.233
C366	OAWOFENLLWPBEQ-NWBSEXLASA-N	Ircinia ramosa		haterumalide NA	L11653	C23H31ClO8	470.171
C367	HPVSJNGZYYDDMU-FECKPXKMSA-N	Ircinia ramosa	A359 (364)	variabilin	L546	C25H34O4	398.246
C368	RSSVPLCSKWVMKO-XUBWZNEOSA-M	Ircinia ramosa	A8333 (8480)	C46H69NaO6S	L9196	C46H69NaO6S	772.471
C369	ZHCWVWHUMIPRDH-BNCCVWRVSA-N	Ircinia ramosa	A367 (372)	ircinin-4	L554	C21H28O4	344.199
C370	IZELUAUTIWSVHY-OMCISZLKSA-N	Ircinia ramosa		ircinin-3	L553	C21H28O4	344.199
C371	JLIIEXZJMXLONC-UHFFFAOYSA-N	Ircinia ramosa	A14112 (14264)	ircinamine	L13604	C19H33NO2S	339.223
C372		Ircinia ramosa	A11310 (11459)
C373	IBYNQQZMPJJRJJ-MIROGYAHSA-N	Ircinia ramosa	A695 (700)	strobilinin	L921	C25H34O4	398.246
C374	NCXHAKQPCDTXIJ-XDSUPBPSSA-N	Ircinia ramosa		strobilinol	L922	C25H36O5	416.256
C375	KBYMHCVKCMQJCV-GTEIUDDFSA-N	Ircinia ramosa	A9060 (9207)	variabilin 14-methylhexadecanoate	L9844	C42H66O5	650.491
C376	QGBGKLWUOVGOIW-ZDNFOTNZSA-N	Ircinia ramosa		variabilin 5,9-tetracosadienoate	L9840	C47H72O5	716.538
C377	LMKGEKQNCOSVGU-RXGRBRSDSA-N	Ircinia ramosa		variabilin 22-methyl-5,9-tricosadienoate	L9839	C49H76O5	744.569
C378	JNBPMAOZJITPPS-HSTNEQGSSA-N	Ircinia ramosa		variabilin hexadecanoate	L9841	C41H64O5	636.475
C379	SWQXIVKLDWXEIM-ICTCJMNESA-N	Ircinia ramosa		variabilin octadecanoate	L9846	C43H68O5	664.507
C380	PVLKGEKNLMTSJV-GTEIUDDFSA-N	Ircinia ramosa		variabilin 10-methylhexadecanoate	L9842	C42H66O5	650.491
C381	ZUQQVXCOTXCKST-VPWKDHSXSA-N	Ircinia ramosa		variabilin 9-octadecenoate	L9845	C43H66O5	662.491
C382	CBOBDZSTFAFAAU-JMTRNRBWSA-N	Ircinia ramosa		variabilin 15-methylhexadecanoate	L9843	C42H66O5	650.491
C383	LDQJJDLFQDSOEO-WFWZXVLWSA-N	Ircinia ramosa		variabilin 11-methyloctadecanoate	L9847	C44H70O5	678.522
C384		Ircinia ramosa	A12222 (12371)
C385	GJMZWCBZQDKQAM-CXMNNAGESA-N	Ircinia ramosa	A24924 (25137)	C47H70O3	L23731	C47H70O3	682.533
C386	POYVCGYQXVCVIS-QHHNYYALSA-N	Ircinia ramosa		C37H54O3	L23733	C37H54O3	546.407
C387	JLXIFGAYGAJJFW-OIILQCKESA-N	Ircinia ramosa		C42H62O3	L23732	C42H62O3	614.47
C388	UYRNDQODBVPJMD-MVIDNBQJSA-N	Ircinia ramosa	A16712 (16869)	ircisulfamide	L16042	C34H69NO7S	635.479
C389	RIXGKBAZZPCFNX-MOAFVPHVSA-N	Ircinia ramosa		ircicerebroside	L16043	C45H85NO9	783.622
C390	ONJNDTZVKWTRJZ-ZHBDJUTOSA-N	Ircinia ramosa	A381 (386)	ircinianin	L566	C25H32O4	396.23
C391	IBYNQQZMPJJRJJ-ABXGFVEVSA-N	Ircinia ramosa	A9168 (9315)	C25H34O4	L9953	C25H34O4	398.246
C392	HPVSJNGZYYDDMU-ZFBMLLICSA-N	Ircinia ramosa		C25H34O4	L9954	C25H34O4	398.246
C393	LDQJJDLFQDSOEO-WFWZXVLWSA-N	Ircinia ramosa	A9366 (9513)	variabilin 11	L10117	C44H70O5	678.522
C394		Ircinia ramosa	A16893 (17050)
C395	LLUVPJMUQYMVHU-BUEHLXIHSA-N	Ircinia ramosa	A2384 (2400)	C25H36O4	L2643	C25H36O4	400.261
C396	WFAGJVCGVSGPQH-FKRSQJJVSA-N	Ircinia ramosa	A13209 (13359)	73-deoxychondropsin A	L12834	C83H133N3O25	1571.92
C397	GEZOROLPTYSTEM-QKHPKFPISA-N	Ircinia ramosa		chondropsin C	L12835	C81H131N3O23	1513.92
C398	PRWPWIZPRXATNU-IXYXHDSFSA-N	Ircinia ramosa	A14784 (14938)	C25H32O4	L14253	C25H32O4	396.23
C399	GHGXPVQCIKVWSW-QLQJQYTPSA-N	Ircinia ramosa		C24H36O3	L14255	C24H36O3	372.266
C400	IGLKUNSGZGFDPG-NCIDQOHVSA-N	Ircinia ramosa		C24H35ClO3	L14256	C24H35ClO3	406.228
C401	IGLKUNSGZGFDPG-NCIDQOHVSA-N	Ircinia ramosa		C24H35ClO3	L14257	C24H35ClO3	406.228
C402	PRWPWIZPRXATNU-NYXRGYENSA-N	Ircinia ramosa		C25H32O4	L14254	C25H32O4	396.23
C403		Ircinia ramosa	A28348
C404	QWWRICICFSWPIJ-DYPMFXIOSA-N	Ircinia ramosa	A28359	felixin A	L27742	C27H42O4	430.308
C405	QOCNKNHADJWPJR-JLVKZYOVSA-N	Ircinia ramosa		felixin D	L27745	C30H46O6	502.329
C406	XRXUHMYCVQOMET-YZHFVHKHSA-N	Ircinia ramosa		felixin C	L27744	C27H42O5	446.303
C407	BELLAZXMZVYXDG-NSCFWSEYSA-N	Ircinia ramosa		felixin E	L27746	C26H42O4	418.308
C408	SEQDXXRKGOIMDC-DYPMFXIOSA-N	Ircinia ramosa		felixin B	L27743	C27H40O5	444.288
C409	WDYWRFAHHAFRQU-UXICTAJBSA-N	Ircinia ramosa	A31188	ircinialactam F	L31028	C27H33NO7	483.226
C410	QHVKBQWQSIJYSB-MAKIOEOWSA-N	Ircinia ramosa		ircinialactam E	L31027	C27H33NO7	483.226
C411	XCQYIZBLSPJVSA-PJEZMQEMSA-N	Ircinia ramosa	A27615	C27H44O5	L26539	C27H44O5	448.319
C412	AFDVGUDDOURIQR-UHFFFAOYSA-N	Ircinia ramosa	A28869	5-hydroxy-1H-indole-3-carboxylic acid ethyl ester	L28295	C11H11NO3	205.074
C413	XOPZJIDYSUZRSC-UHFFFAOYSA-N	Ircinia ramosa		5-hydroxy-1H-indole-3-glyoxylate ethyl ester	L28296	C12H11NO4	233.069
C414		Ircinia ramosa	A30359
C415	HAWYUMAFLBQMFO-NMBFDWMQSA-N	Ircinia ramosa	A29044	C28H44O5	L28519	C28H44O5	460.319
C416	GVNQXZBVWDAWQB-CJMDXQGYSA-N	Ircinia ramosa	A28403	fusarielin I	L27819	C22H32O4	360.23
C417	BFZJFQZQXBYNNT-OUHOHODVSA-N	Ircinia ramosa	A28848	felixin F	L28266	C26H40O5	432.288
C418	MILGTNLDZPYOKW-BGNGJPDZSA-N	Ircinia ramosa		felixin G	L28267	C30H44O6	500.314
C419	USMWUJPZDJDXKL-XXLLMOKFSA-N	Ircinia ramosa	A32962	5_,6_-epoxycholesta-7,24(28)-dien-3_,9_-diol	L32802	C28H44O3	428.329
C420	JNCHCOSVCPMMCJ-FCZYMFBCSA-N	Ircinia ramosa		(24R)-5_,6_ epoxy-24-methyl-cholesta-7-en-3_,9_-diol	L32806	C28H46O3	430.345
C421	OBGLEPCIGIZISG-KTYOILSASA-N	Ircinia ramosa		5_,6_-epoxycholesta-7,22(E)-dien-3_,9_-diol	L32801	C27H42O3	414.313
C422	UKJTUZRXCHSFRZ-WVWFSGKNSA-N	Ircinia ramosa		(24S)-5_,6_-epoxyergosta-7,22-dien-3_,9_-diol	L32805	C28H44O3	428.329
C423	QIPMNTFZFUFTDE-BCBAPGJRSA-N	Ircinia ramosa		5_,6_-epoxycholesta-7-en-3_,9_-diol	L32804	C27H44O3	416.329
C424	BDLTWSLZLHAPSL-JZFOEACQSA-N	Ircinia ramosa		(24R)-5_,6_-epoxy-24-ethyl-cholesta-7-en-3_,9_-diol	L32803	C29H48O3	444.36
C425	GJRJTHHASXUCLL-UYYPKTQPSA-N	Ircinia ramosa	A31601	8-hydroxyisovariabilin	L31407	C25H36O5	416.256
C426	WZGHINCRVKNWID-PUODRLBUSA-N	Ircinia ramosa	A27755	C15H22O3	L26962	C15H22O3	250.157
C427	VTWPVFGUHDPAME-KPMSDPLLSA-N	Ircinia ramosa		C20H33NO	L26964	C20H33NO	303.256
C428	GVNLCHUFVTWILU-OAQYLSRUSA-N	Ircinia ramosa		C23H31NO	L26966	C23H31NO	337.241
C429	HWVFJYVCIIMSER-IETPZCKNSA-N	Ircinia ramosa		C17H30O5	L26968	C17H30O5	314.209
C430	HWVFJYVCIIMSER-DRXUAVOGSA-N	Ircinia ramosa		C17H30O5	L26967	C17H30O5	314.209
C431	MNSVJSDWYLGMPL-OAQYLSRUSA-N	Ircinia ramosa		C23H31NO	L26965	C23H31NO	337.241
C432	DKJDPLNLRQZWQB-GOSISDBHSA-N	Ircinia ramosa		C20H33NO	L26963	C20H33NO	303.256
C433		Ircinia ramosa	A27268
C434		Ircinia ramosa	A9120 (9267)
C435		Ircinia ramosa	A7314 (7457)
C436		Ircinia ramosa	A17011 (17168)
C437		Ircinia ramosa	A4274 (4381)
C438		Ircinia ramosa	A21568 (21738)
C439		Ircinia ramosa	A10977 (11125)
C440		Ircinia ramosa	A5745 (5879)
C441		Ircinia ramosa	A17022 (17179)
C442		Ircinia ramosa	A15722 (15877)
C443	UTIBHEBNILDQKX-LQOKPSQISA-N	Ircinia ramosa	A12379 (12528)	4-hydroxy-3-octaprenylbenzoic acid	L12212	C47H70O3	682.533
C444	GCZYRDDKLCOGPE-NGFKHUFUSA-N	Ircinia ramosa		1,4,44-trihydroxy-2-octaprenylbenzene	L12211	C46H70O3	670.533
C445		Ircinia ramosa	A555 (560)
C446	WRQQSEYZTHNZTP-FIGWKUSFSA-N	Ircinia ramosa	A8873 (9020)	wistarin	L9679	C25H32O4	396.23
C447		Ircinia ramosa	A5593 (5726)
C448		Ircinia ramosa	A9229 (9376)
C449		Ircinia ramosa	A16504 (16661)
C450		Ircinia ramosa	A28638
C451		Ircinia ramosa	A18058 (18216)
C452		Ircinia ramosa	A5108 (5237)
C453	OYVREVFYRWCTER-GDJHIJNHSA-N	Ircinia ramosa	A16827 (16984)	sorbivinetone	L16143	C18H24O5	320.162
C454	ZWCFJIDEAVJSER-KBCKEJPOSA-N	Ircinia ramosa		sorbicillactone B	L16142	C21H25NO8	419.158
C455	WVVJWXDENDJFEC-CVHNVBPNSA-N	Ircinia ramosa		sorbicillactone A	L16141	C21H23NO8	417.142
C456		Ircinia ramosa	A27303
C457		Ircinia ramosa	A16616 (16773)
C458		Ircinia ramosa	A17351 (17509)
C459	GOKZWKYAKOVREM-IDGCABQSSA-N	Ircinia ramosa	A2269 (2285)	ircinin-1	L2498	C25H30O5	410.209
C460	YIWFEASCLZQHBJ-ULKYIVOUSA-N	Ircinia ramosa		ircinin-2	L2499	C25H30O5	410.209
C461	HAYJQIBGXHVQQH-XICSAWIYSA-N	Ircinia ramosa		ircinic acid	L2497	C25H32O4	396.23
C462		Ircinia ramosa	A19848 (20008)
C463		Ircinia ramosa	A15189 (15343)
C464		Ircinia ramosa	A7956 (8102)
C465		Ircinia ramosa	A17997 (18155)
C466		Ircinia ramosa	A2167 (2182)
C467		Ircinia ramosa	A3082 (3103)
C468	QPTVAYUFYIWGFW-WVWHCSABSA-N	Ircinia ramosa	A17355 (17513)	luffolide	L16539	C27H40O6	460.283
C469	LWTIZOHDKCIZPP-IEGNTLJFSA-N	Ircinia ramosa		C25H38O4	L16540	C25H38O4	402.277
C470		Ircinia ramosa	A21201 (21367)
C471		Ircinia ramosa	A22699 (22881)
C472		Ircinia ramosa	A29098
C473	CKCJSMATLNWDKI-UTJPHZJKSA-M	Ircinia ramosa	A11822 (11971)	14_-tamosterone sulfate	L11780	C28H47NaO11S	614.274
C474	CKCJSMATLNWDKI-USBOVVPBSA-M	Ircinia ramosa		tamosterone sulfate	L11779	C28H47NaO11S	614.274
C475		Ircinia ramosa	A17901 (18059)
C476		Ircinia ramosa	A23100 (23295)
C477		Ircinia ramosa	A10035 (10182)
C478		Ircinia ramosa	A33869
C479		Ircinia ramosa	A23473 (23671)
C480		Ircinia ramosa	A9931 (10078)
C481		Ircinia ramosa	A21309 (21478)
C482		Ircinia ramosa	A25243 (25457)
C483		Ircinia ramosa	A7094 (7237)
C484	YVKAWOSMEQHVMX-FMPWKHNOSA-N	Ircinia ramosa	A23508 (23706)	sorbifuranone C	L21926	C24H28O8	444.178
C485	OVTXHZDVLRBMJG-SSEBJXCGSA-N	Ircinia ramosa		sorbifuranone A	L21924	C24H28O8	444.178
C486	LHDOVNLRTRIMMD-XFTKHAKNSA-N	Ircinia ramosa		sorbifuranone B	L21925	C24H30O8	446.194
C487		Ircinia ramosa	A28650
C488		Ircinia ramosa	A25099 (25313)
C489		Ircinia ramosa	A21025 (21190)
C490		Ircinia ramosa	A25405 (25619)
C491		Ircinia ramosa	A17134 (17291)
C492		Ircinia ramosa	A17512 (17670)
C493		Ircinia ramosa	A20738 (20902)
C494		Ircinia ramosa	A25834 (26050)
C495	VMXBEUNFNFIWLY-UQHDQXJESA-N	Ircinia ramosa	A2291 (2307)	dysideapalaunic acid	L2529	C25H40O2	372.303
C496		Ircinia ramosa	A23208 (23403)
C497		Ircinia ramosa	A6558 (6697)
C498	XVDAIGHNNMDLQG-NKVIYXDRSA-N	Ircinia ramosa	A29047	auxarthonoside	L28539	C48H84N2O16	944.582
C499		Ircinia ramosa	A15329 (15484)
C500		Ircinia ramosa	A28323
C501		Ircinia ramosa	A21372 (21541)
C502		Ircinia ramosa	A12739 (12889)
C503		Ircinia ramosa	A24785 (24997)
C504		Ircinia ramosa	A7762 (7906)
C505		Ircinia ramosa	A7328 (7471)
C506		Ircinia ramosa	A17246 (17403)
C507		Ircinia ramosa	A27359
C508	DWUSFZYWJLMUTN-GYIFXPRYSA-N	Ircinia ramosa	A16855 (17012)	tricantin	L16162	C24H30O5	398.209
C509		Ircinia ramosa	A29953
C510		Ircinia ramosa	A384 (389)
C511		Ircinia ramosa	A24126 (24329)
C512		Ircinia ramosa	A20927 (21091)
C513		Ircinia ramosa	A19805 (19965)
C514		Ircinia ramosa	A23254 (23449)
C515		Ircinia ramosa	A9516 (9663)
C516		Ircinia ramosa	A17560 (17718)
C517		Ircinia ramosa	A708 (713)
C518	AMUGDUPSOQKGLS-CVQIAKFNSA-N	Ircinia ramosa	A3142 (3163)	23-methyl-5,9-pentacosadienoic acid	L3488	C26H48O2	392.365
C519		Ircinia ramosa	A29742
C520		Ircinia ramosa	A5740 (5874)
C521		Ircinia ramosa	A24410 (24620)
C522		Ircinia ramosa	A15263 (15417)
C523		Ircinia ramosa	A5742 (5876)
C524		Ircinia ramosa	A28965
C525		Ircinia ramosa	A11263 (11411)
C526		Ircinia ramosa	A15714 (15869)
C527		Ircinia ramosa	A2832 (2852)
C528		Ircinia ramosa	A28946
C529		Ircinia ramosa	A15677 (15832)
C530		Ircinia ramosa	A2871 (2891)
C531		Ircinia ramosa	A19822 (19982)
C532		Ircinia ramosa	A21465 (21635)
C533		Ircinia ramosa	A18696 (18855)
C534		Ircinia ramosa	A12341 (12490)
C535	IMEHOEUMKPDLBM-DMQBNHODSA-N	Ircinia ramosa	A17433 (17591)	2'[hydroxy]hexaprenyl-2'-methylchromenol	L16599	C41H60O3	600.454
C536	YDMWRMAVZBIYIS-DCVNSYBLSA-N	Ircinia ramosa		Z-sargaquinone	L16600	C27H38O2	394.287
C537	BBEJBDZGKQAAHY-QXCOWGNOSA-N	Ircinia ramosa		2'[hydroxy]heptaprenyl-1',4'-hydroquinon	L16598	C41H62O3	602.47
C538	KUDHDCJQLSZICW-XQNSMLJCSA-N	Ircinia ramosa		methyl[tetramethylhexadecenyl]benzoquino	L16601	C27H44O2	400.334
C539		Ircinia ramosa	A5573 (5706)
C540		Ircinia ramosa	A25281 (25495)
C541		Ircinia ramosa	A12005 (12154)
C542	RQHWISSQTBJTCQ-UHFFFAOYSA-N	Ircinia ramosa	A27714	tubingenoic anhydride A	L26852	C11H16O3	196.11
C543		Ircinia ramosa	A2337 (2353)
C544		Ircinia ramosa	A16921 (17078)
C545		Ircinia ramosa	A33321
C546		Ircinia ramosa	A15098 (15252)
C547		Ircinia ramosa	A20886 (21050)
C548	RIOMPCBQCDPFKC-UHFFFAOYSA-N	Ircinia ramosa	A32645	C16H28N4O6	L32480	C16H28N4O6	372.201
C549		Ircinia ramosa	A7686 (7830)
C550		Ircinia ramosa	A7940 (8085)
C551		Ircinia ramosa	A35002
C552		Ircinia ramosa	A27055
C553		Ircinia ramosa	A7474 (7617)
C554		Ircinia ramosa	A22424 (22604)
C555		Ircinia ramosa	A30554
C556	GLFVMHRIMSQGAP-GBCHYWQLSA-N	Ircinia ramosa	A379 (384)	ircinolide	L563	C25H28O4	392.199
C557	ARINKCAHTYUDEB-AEFNSFISSA-N	Ircinia ramosa		24-hydroxyircinolide	L564	C25H28O5	408.194
C558		Ircinia ramosa	A23337 (23534)
C559		Ircinia ramosa	A20926 (21090)
C560		Ircinia ramosa	A18459 (18617)
C561		Ircinia ramosa	A10387 (10535)
C562		Ircinia ramosa	A23702 (23901)
C563		Ircinia ramosa	A10820 (10968)
C564		Ircinia ramosa	A17253 (17410)	psymberin/irciniastatin A	L16486	C31H47NO11	609.315
C565		Ircinia ramosa	A22683 (22865)
C566		Ircinia ramosa	A5516 (5648)
C567		Ircinia ramosa	A8746 (8893)
C568		Ircinia ramosa	A16481 (16638)
C569	JNNJDAJBKDFPKW-DKZLNJBMSA-N	Ircinia ramosa	A1633 (1645)	pu'ulenal	L1914	C17H24O3	276.173
C570		Ircinia ramosa	A35001
C571		Ircinia ramosa	A30324
C572		Ircinia ramosa	A1056 (1067)
C573		Ircinia ramosa	A2421 (2437)
C574		Ircinia ramosa	A5345 (5475)
C575		Ircinia ramosa	A4577 (4703)
C576		Ircinia ramosa	A12372 (12521)
C577	ZQMAXZJZBIKOAG-BFPUJSRPSA-N	Ircinia ramosa	A12873 (13023)	upenamide	L12570	C32H46N2O4	522.346
C578		Ircinia ramosa	A1669 (1681)
C579		Ircinia ramosa	A7313 (7456)
C580		Ircinia ramosa	A1827 (1839)
C581	BNRNBQPXQALGJR-UHFFFAOYSA-N	Pericharax heteroraphis	A29181	naamidine J	L28706	C25H27N5O5	477.201
C582		Pericharax heteroraphis	A5741 (5875)
C583		Pericharax heteroraphis	A5745 (5879)
C584		Pericharax heteroraphis	A5740 (5874)
C585		Pericharax heteroraphis	A5742 (5876)
C586	MURVAPQPUKTYNA-UHFFFAOYSA-N	Stylissa flabelliformis	A19651 (19810)	3,4-dibromopyrrole-2-carbamide	L18304	C5H4Br2N2O	265.869
C587	CIRLHTWDZYYKIO-UHFFFAOYSA-N	Stylissa flabelliformis		4-bromopyrrole-3-carbamide	L18306	C5H5BrN2O	187.959
C588	WTCVOITUVXJFLR-UHFFFAOYSA-N	Stylissa flabelliformis		2,3-dibromoaldisin	L18308	C8H6Br2N2O2	319.88
C589	KXGRTNXSPDLMOW-UHFFFAOYSA-N	Stylissa flabelliformis		3,4-dibromopyrrole-2-carboxylic acid	L18305	C5H3Br2NO2	266.853
C590	ZKHBJGRWURQUKB-UHFFFAOYSA-N	Stylissa flabelliformis		3-bromoaldisin	L18307	C8H7BrN2O2	241.969
C591	QDSFCWAUKOHAOZ-HVYTWZIXSA-N	Stylissa flabelliformis	A32312	phakellistatin 20	L32139	C35H52N8O9S	760.358
C592	YMIUDTLBICQCPE-SLDPLAMOSA-N	Stylissa flabelliformis		phakellistatin 21	L32140	C60H84N10O14S	1200.59
C593	YMIUDTLBICQCPE-SLDPLAMOSA-N	Stylissa flabelliformis		phakellistatin 22	L32141	C60H84N10O14S	1200.59
C594	KDTVQAAZTLKUCR-QHHAFSJGSA-N	Stylissa flabelliformis	A28007	dispacamide E	L27316	C11H11Br2N5O2	402.928
C595	ILFVNVLFFJMTCR-UHFFFAOYSA-N	Stylissa flabelliformis		ethyl 3,4-dibromo-1H-pyrrole-2-carboxylate	L27317	C7H7Br2NO2	294.884
C596		Stylissa flabelliformis	A17385 (17543)
C597	SPTZQYLKDFWPGO-UHFFFAOYSA-N	Stylissa flabelliformis	A23751 (23950)	(-)-9-hydroxyhexylitaconic acid	L22235	C11H18O5	230.115
C598	VFDJEJCELMPUBS-CHDHTGKKSA-N	Stylissa flabelliformis		pre-aurantiamine	L22234	C11H14N4O2	234.112
C599	KWTWENYOMIBXNE-UHFFFAOYSA-N	Stylissa flabelliformis		(-)-9-hydroxyhexylitaconic acid-4m ester	L22236	C12H20O5	244.131
C600	BMWOCQVKJMSXMM-UHFFFAOYSA-N	Stylissa flabelliformis	A25223 (25437)	3 debromolatonduine B methyl ester	L24173	C12H10BrN5O3	350.997
C601	KEIQPGDVLYNECO-UHFFFAOYSA-N	Stylissa flabelliformis		3 debromolatonduine A	L24174	C10H8BrN5O	292.991
C602	OFVTZRHCBUKTFP-UHFFFAOYSA-N	Stylissa flabelliformis		12 N methyl stevensine	L24171	C12H11Br2N5O	398.933
C603	OLFXKPISVRKHPL-UHFFFAOYSA-N	Stylissa flabelliformis		12 N methyl 2 debromostevensin	L24172	C12H12BrN5O	321.023
C604	MJHZRZBAUGHJOJ-RVJSRHHYSA-P	Stylissa flabelliformis	A15303 (15458)	massadine	L14783	C22H26Br4N10O5	825.882
C605		Stylissa flabelliformis	A25900 (26116)
C606	AFISAWGAPBROEZ-NXBWRCJVSA-N	Stylissa flabelliformis	A22589 (22771)	stylissamide F	L20917	C43H56N10O9	856.423
C607	ABLJJFBJJTYMSL-PDQUOMEKSA-N	Stylissa flabelliformis		stylissamide E	L20916	C39H58N8O9	782.433
C608	XKZWFCSLAIKGBT-ZETCQYMHSA-N	Stylissa flabelliformis	A17644 (17802)	4-bromopyrrole-2-carboxyarginine	L16735	C11H16BrN5O3	345.044
C609	CKZVINCLYCNLAJ-QMMMGPOBSA-N	Stylissa flabelliformis		4-bromopyrrole-2-carboxy-N(e)-lysine	L16736	C11H16BrN3O3	317.038
C610		Stylissa flabelliformis	A13968 (14120)
C611	WOUYWOYRNOEAKO-VKAVYKQESA-O	Stylissa flabelliformis	A22994 (23183)	stylissazole B	L21376	C22H24BrN10O3	555.122
C612	RMUSSDXMUOCMGR-ZQAKKUMISA-O	Stylissa flabelliformis		stylissazole C	L21377	C22H22BrN10O3	553.106
C613	UALHFJRIFDMWIH-DWRJAYALSA-O	Stylissa flabelliformis		stylissazole A	L21375	C22H22BrN10O3	553.106
C614		Stylissa flabelliformis	A24816 (25028)
C615	RDKQDCKWUOMHHM-LRHDSZKYSA-N	Stylissa flabelliformis	A26231 (26450)	stylissatin A	L25388	C49H63N7O8	877.474
C616		Stylissa flabelliformis	A19144 (19303)
C617	SRYJMNDTUAKSRD-JONQDZQNSA-N	Stylissa flabelliformis	A15702 (15857)	10-isothiocyanatocadin-4-ene	L15141	C16H25NS	263.171
C618	JMZUVWGIUGYJJE-MFZHDEMVSA-N	Stylissa flabelliformis		7-isocyanoamphilecta-10,14-diene	L15143	C21H31N	297.246
C619	GMEIHKNXOPDFBM-OXPIXLAOSA-N	Stylissa flabelliformis		8-isocyanatocycloamphilect-10-ene	L15146	C21H31NO	313.24
C620	AUGNZYHUAYLFEB-XDBTUQKASA-N	Stylissa flabelliformis		8-isocyanoamphilecta-1(12),14-diene	L15145	C21H31N	297.246
C621	UALOZVMNQKNIOV-VMLQLTQXSA-N	Stylissa flabelliformis		8-isothiocyanatocycloamphilect-10-ene	L15147	C21H31NS	329.218
C622	PFDINSDEWOBSRZ-HFVXDEDMSA-N	Stylissa flabelliformis		13-isothiocyanatocubebane	L15142	C16H25NS	263.171
C623	KOYZYLPGKSLKGE-CZUPSRJTSA-N	Stylissa flabelliformis		8-isocyanoamphilecta-11(20),14-diene	L15144	C21H31N	297.246
C624	RSEQTLWKMNSLEF-PELKAZGASA-N	Stylissa flabelliformis	A13843 (13995)	N-methyldibromoisophakellin	L13323	C12H13Br2N5O	400.949
C625	GUEAIKUGJDAITI-UHFFFAOYSA-O	Stylissa flabelliformis	A10933 (11081)	debromohymenin	L11198	C11H13BrN5O	310.03
C626	ZQPORTJXDDLMGI-UHFFFAOYSA-O	Stylissa flabelliformis		debromostevensine	L11197	C11H11BrN5O	308.015
C627	LTXGFESBNCWVHG-BDMJUSPCSA-N	Stylissa flabelliformis	A24477 (24687)	stylissamide X	L23140	C51H69N9O9	951.522
C628	XKFVLOVEQBJMER-LZCJLJQNSA-N	Stylissa flabelliformis	A18216 (18374)	oxocyclostylidol	L17130	C11H10BrN5O3	338.997
C629	YWWLXTBSRGKFHI-PEAOEFARSA-N	Stylissa flabelliformis	A19305 (19464)	stylissamide A	L18004	C44H60N8O9	844.448
C630	CEUJHCJMKAEQNR-IFUGPJDHSA-N	Stylissa flabelliformis		stylissamide B	L18005	C44H57N7O8	811.427
C631	ZLIGMNGUSFAVFH-OLDVANGTSA-N	Stylissa flabelliformis		stylissamide C	L18006	C48H59N7O8	861.442
C632	ANSCENNXWQFDJG-KOOVRBLHSA-N	Stylissa flabelliformis		stylissamide D	L18007	C45H61N7O8	827.458
C633	DMGVMSPIKNEWJI-DFSZRRHNSA-N	Stylissa flabelliformis	A16343 (16499)	stylisterol C	L15784	C28H46O3	430.345
C634	BGFRISIFIPOKIE-NSBKTGGPSA-N	Stylissa flabelliformis		stylisterol A	L15782	C28H46O3	430.345
C635	CREDXYMKNYHUGY-DEEMEZQZSA-N	Stylissa flabelliformis		hatomasterol	L15785	C28H46O3	430.345
C636	SYIBODKBOJFRIS-AZEALQJHSA-N	Stylissa flabelliformis		stylisterol B	L15783	C28H46O4	446.34
C637	HQOOOYBCJOKAIX-XQOOQLJESA-N	Stylissa flabelliformis	A24739 (24950)	C22H34N2O2	L23549	C22H34N2O2	358.262
C638	KAIKLVFUIDYGPS-XQOOQLJESA-N	Stylissa flabelliformis		C22H34N2OS	L23550	C22H34N2OS	374.239
C639	GGCJGNBVVMDYKM-UHFFFAOYSA-N	Stylissa flabelliformis	A15100 (15254)	latonduine A	L14547	C10H7Br2N5O	370.902
C640	ARYHGXSLRQWMGE-UHFFFAOYSA-N	Stylissa flabelliformis		latonduine B	L14548	C11H7Br2N5O3	414.892
C641	LGZDEGUJXJWYMR-YPWGURIPSA-N	Stylissa flabelliformis	A18883 (19042)	carteramine A	L17647	C22H21Br4ClN10O3	823.822
C642	AZOCIRVHHHBKAS-KOOVRBLHSA-N	Stylissa flabelliformis	A18573 (18732)	stylisin 1	L17447	C45H61N7O8	827.458
C643	OKVPFWBESRTMEN-IFUGPJDHSA-N	Stylissa flabelliformis		stylisin 2	L17448	C44H57N7O8	811.427
C644		Stylissa flabelliformis	A24851 (25063)
C645	KDTVQAAZTLKUCR-QHHAFSJGSA-N	Stylissa flabelliformis	A28007	dispacamide E	L27316	C11H11Br2N5O2	402.928
C646	ILFVNVLFFJMTCR-UHFFFAOYSA-N	Stylissa flabelliformis		ethyl 3,4-dibromo-1H-pyrrole-2-carboxylate	L27317	C7H7Br2NO2	294.884
C647	ACFCONXAMMCWPZ-WQGFMQHCSA-N	Stylissa flabelliformis	A29187	carteritin A	L28714	C44H57N7O10	843.417
C648	STRWMLGXJXOZRE-ZTYVOHGWSA-N	Stylissa flabelliformis		carteritin B	L28715	C46H57N7O11	883.412
C649		Stylissa flabelliformis	A32046
C650		Stylissa flabelliformis	A32251
C651		Stylissa flabelliformis	A34701
C652	DXCVOQQIMHFVFV-LGICIMODSA-N	Stylissa flabelliformis	A29813	stylissatin C	L29401	C39H55N7O9	765.406
C653	OAWKAGCTWYBBNB-IFZIZQFBSA-N	Stylissa flabelliformis		stylissatin B	L29400	C38H51N9O7	745.391
C654	CCIQCGDYVLLUOX-SKPPGDDKSA-N	Stylissa flabelliformis		stylissatin D	L29402	C40H57N7O9	779.422
C655		Stylissa flabelliformis	A29174
C656	CNDYTKIEBKODPQ-YBHWYGJSSA-N	Stylissa flabelliformis	A26594	stylissamide G	L25962	C45H61N7O7	811.463
C657	DZYDXFXOBITZHV-MYFVKIJRSA-N	Stylissa flabelliformis		stylissamide H	L25963	C44H58N8O8	826.438
C658		Stylissa flabelliformis	A19555 (19714)
C659		Stylissa flabelliformis	A24539 (24749)
C660		Stylissa flabelliformis	A30026
C661	LGZDEGUJXJWYMR-MAMHWAFJSA-N	Stylissa flabelliformis	A18939 (19098)	tetrabromostyloguanidine	L17677	C22H21Br4ClN10O3	823.822
C662	UTZXEGREBTYUMD-BMKYJAKRSA-N	Stylissa flabelliformis	A18911 (19070)	konbu'acidin B	L17656	C22H21Br4ClN10O3	823.822
C663		Stylissa flabelliformis	A35177
C664		Stylissa flabelliformis	A30698
C665		Stylissa flabelliformis
C666	JVACJZGMLHSRGA-SSDOTTSWSA-N	Stylissa flabelliformis	A33105	(_)_annularin C	L33058	C10H14O5	214.084
C667	NGMQJZCKXKTQID-QEKAVKJKSA-N	Stylissa flabelliformis		C16H28O5	L33057	C16H28O5	300.194
C668		Stylissa flabelliformis	A28148
C669	YJHWJTAJYZABEV-TXKCMVHWSA-N	Stylissa flabelliformis	A18240 (18398)	stylissadine B	L17175	C44H46Br8N20O9	1629.72
C670	YJHWJTAJYZABEV-TXKCMVHWSA-N	Stylissa flabelliformis		stylissadine A	L17174	C44H46Br8N20O9	1629.72
C671		Stylissa flabelliformis	A25419 (25633)
C672		Stylissa flabelliformis	A17385 (17543)
C673		Stylissa flabelliformis	A28279
C674	RCUKPOURTPUMHT-OWOJBTEDSA-N	Stylissa flabelliformis	A24731 (24942)	didebromonagelamide A	L23529	C22H24Br2N10O2	618.045
C675	DMMLTRAQSJWUHT-OVSFNBESSA-N	Stylissa flabelliformis	A27810	ageliferin	L27085	C22H24Br2N10O2	618.045
C676	ZPPBXYMLLGMARQ-ACZUWMGVSA-N	Stylissa flabelliformis		bromoageliferin	L27086	C22H23Br3N10O2	695.956
C677	YPZNLFZLPZWWAD-BMEPFDOTSA-N	Stylissa flabelliformis		sceptrin	L27082	C22H24Br2N10O2	618.045
C678	VOGBZMFIZJPYAJ-VQLIFVOLSA-N	Stylissa flabelliformis		dibromoageliferin	L27087	C22H22Br4N10O2	773.866
C679	NWEOUKWTIRBPSR-QEWLZKHVSA-N	Stylissa flabelliformis		bromosceptrin	L27083	C22H23Br3N10O2	695.956
C680	HCZXBTALDGQIPO-OZYYYBKGSA-N	Stylissa flabelliformis		dibromosceptrin	L27084	C22H22Br4N10O2	773.866
C681		Stylissa flabelliformis	A26468
C682		Stylissa flabelliformis	A27037
C683		Stylissa flabelliformis	A19497 (19656)
C684	HTYVZJHSQDIKIM-RVJSRHHYSA-N	Stylissa flabelliformis	A19393 (19552)	massadine chloride	L18067	C22H23Br4ClN10O4	841.833
C685		Stylissa flabelliformis	A24839 (25051)
C686		Stylissa flabelliformis	A24077 (24279)
C687		Stylissa flabelliformis	A34456
C688		Stylissa flabelliformis	A28567
C689		Stylissa flabelliformis	A33808
C690		Stylissa flabelliformis	A21102 (21268)
C691		Stylissa flabelliformis	A17211 (17368)
C692		Stylissa flabelliformis	A18742 (18901)
C693		Stylissa flabelliformis	A29336
C694		Stylissa flabelliformis	A12261 (12410)
C695		Stylissa flabelliformis	A30106
C696		Stylissa flabelliformis	A24270 (24476)
C697		Stylissa flabelliformis	A11332 (11481)
C698		Stylissa flabelliformis	A20458 (20622)
C699		Stylissa flabelliformis	A30442
C700		Stylissa flabelliformis	A24272 (24478)
C701		Stylissa flabelliformis	A28222
C702		Stylissa flabelliformis	A16753 (16910)
