# Supplementary material for: Comparative metabolomic analysis reveals shared and unique chemical interactions in sponge holobionts
Source: Microbiome. 2022 Feb 1;10:22. doi: 10.1186/s40168-021-01220-9 (PMC8805237; doi:10.1186/s40168-021-01220-9)
Supplement: Supplementary file 7 — Additional file 6: Appendix file 1. Chemical annotation of MFs. [file 40168_2021_1220_MOESM7_ESM.xlsx]

## Sheet: Level 2|3 anntations
MF id	Scan	LocalPeptideIdx	Name	Score	P-Value	PeptideMass	SpectrumMass	Retention	Adduct	Charge
X26377	26378	3892	hymenamide C	6	8.3e-16	826.401	843.401	277.359	M+H	1
X10817	10818	2073	Palauamide	6	7.5e-14	851.504	376.264	443.779	M+2H	2
X11732	11733	2259	Unguisin D	6	8.8e-14	738.443	387.251	347.296	M+2H	2
X11951	11952	2259	Unguisin D	6	1.6e-13	738.443	389.266	359.931	M+2H	2
X20989	20990	1373	Cyclolinopeptide B	6	1.2e-12	1057.6	520.822	209.106	M+2H	2
X18554	18555	4243	stylissamide X	6	1.5e-12	951.522	476.768	345.939	M+2H	2
X23543	23544	572	Lobocyclamide A	6	6.9e-12	1197.7	595.374	358.143	M+2H	2
X20912	20913	4251	phakellistatin 16	7	1.5e-14	1036.5	519.256	200.599	M+2H	2
X17562	17563	4243	stylissamide X	8	3.4e-18	951.522	462.77	348.862	M+2H	2
X14011	14012	177	Sanguinamide A	8	1.2e-17	721.362	414.736	288.102	M+2H	2
X25799	25800	177	Sanguinamide A	9	1.5e-21	721.362	748.402	277.715	M+H	1
X26924	26925	4243	stylissamide X	10	9e-25	951.522	952.528	341.065	M+H	1
X26305	26306	3892	hymenamide C	13	2.2e-34	826.401	827.408	288.534	M+H	1

## Sheet: level 2 annotations
MF id	Adduct	CAS_Number	Charge	Compound_Name	Compound_Source	Data_Collector	ExactMass	FileScanUniqueID	INCHI	INCHI_AUX	Instrument	IonMode	Ion_Source	LibMZ	LibraryName	LibraryQualityString	Library_Class	MQScore	MZErrorPPM	MassDiff	MoleculeExplorerDatasets	MoleculeExplorerFiles	NumberHits	Organism	PI	Precursor_MZ	Pubmed_ID	RT_Query	SharedPeaks	Smiles	SpecCharge	SpecMZ	SpectrumFile	SpectrumID	TIC_Query	UpdateWorkflowName
X10043	M+H	74388924	1	Spectral Match to Hexapropylene glycol from NIST14	Isolated	Data deposited by lfnothias	0	spectra/specs_ms.pklbin10043	N/A	N/A	Q-TOF	Positive	ESI	367.269	lib-00031.mgf	Bronze	3	0.965677	0	0	11	567	1	GNPS-NIST14-MATCHES	Data from Pieter Dorrestein	367.269	N/A	231.44	5	N/A	0	367.269	spectra/specs_ms.pklbin	CCMSLIB00003135681	5848.02	UPDATE-SINGLE-ANNOTATED-BRONZE
X10064	M+H-C2H6O3	2515186	1	4.beta.-Hydroxycholesterol 4-acetate	Isolated	NIST	0	spectra/specs_ms.pklbin10064	N/A	N/A	HCD	Positive	ESI	367.336	lib-00032.mgf	Bronze	3	0.867582	0.249234	9.16e-05	131	6834	1	NIST17	NIST	367.336	N/A	520.188	15	N/A	1	367.336	spectra/specs_ms.pklbin	CCMSLIB00003606208	4399.4	UPDATE-SINGLE-ANNOTATED-BRONZE
X10163	M+H	65705831	1	4-Imidazolidineheptanoic acid, 3-[(3R)-3-cyclohexyl-3-hydroxypropyl]-2,5-dioxo-, (4R)-rel-	Isolated	NIST	0	spectra/specs_ms.pklbin10163	InChI=1S/C19H32N2O5/c22-16(14-8-4-3-5-9-14)12-13-21-15(18(25)20-19(21)26)10-6-1-2-7-11-17(23)24/h14-16,22H,1-13H2,(H,23,24)(H,20,25,26)/t15-,16-/m1/s1	N/A	HCD	Positive	ESI	369.238	lib-00032.mgf	Bronze	3	0.805166	4.2978	0.00158691	1	3	1	NIST17	NIST	369.238	N/A	395.573	5	C1CCC(CC1)C(CCN2C(C(=O)NC2=O)CCCCCCC(=O)O)O	1	369.24	spectra/specs_ms.pklbin	CCMSLIB00003424798	7507.44	UPDATE-SINGLE-ANNOTATED-BRONZE
X10223	M+H-H2O	50906688	1	Monoarachidin	Isolated	NIST	0	spectra/specs_ms.pklbin10223	InChI=1S/C23H46O4/c1-2-3-4-5-6-7-8-9-10-11-12-13-14-15-16-17-18-19-23(26)27-21-22(25)20-24/h22,24-25H,2-21H2,1H3	N/A	HCD	Positive	ESI	369.336	lib-00032.mgf	Bronze	3	0.758624	0.826282	0.000305176	4	113	1	NIST17	NIST	369.336	N/A	493.663	7	CCCCCCCCCCCCCCCCCCCC(=O)OCC(CO)O	1	369.336	spectra/specs_ms.pklbin	CCMSLIB00003302611	5651.13	UPDATE-SINGLE-ANNOTATED-BRONZE
X1037	[M+H]+	51146-56-6	1	Massbank:EA020310 Ibuprofen|(S)-(+)-Ibuprofen| (2S)-2-(4-isobutylphenyl)propionic acid	Isolated	Massbank	0	spectra/specs_ms.pklbin1037	1S/C13H18O2/c1-9(2)8-11-4-6-12(7-5-11)10(3)13(14)15/h4-7,9-10H,8H2,1-3H3,(H,14,15)/t10-/m0/s1	N/A	LC-ESI-ITFT	Positive	ESI	207.138	lib-00004.mgf	Bronze	3	0.735211	0	0	0	0	1	MASSBANK	Putative Massbank Match	207.138	N/A	272.69	4	c1([C@@H](C(O)=O)C)ccc(CC(C)C)cc1	0	207.138	spectra/specs_ms.pklbin	CCMSLIB00000207491	4767.72	UPDATE-SINGLE-ANNOTATED-BRONZE
X1038	M+H-H2O	39924522	1	Methyl jasmonate	Isolated	NIST	0	spectra/specs_ms.pklbin1038	InChI=1S/C13H20O3/c1-3-4-5-6-11-10(7-8-12(11)14)9-13(15)16-2/h4-5,10-11H,3,6-9H2,1-2H3/b5-4-	N/A	HCD	Positive	ESI	207.138	lib-00032.mgf	Bronze	3	0.62222	0	0	10	659	1	NIST17	NIST	207.138	N/A	282.073	5	CCC=CCC1C(CCC1=O)CC(=O)OC	1	207.138	spectra/specs_ms.pklbin	CCMSLIB00003315841	3929.38	UPDATE-SINGLE-ANNOTATED-BRONZE
X10417	M+H	25597073	1	Myristoyl-L-carnitine	Isolated	NIST	0	spectra/specs_ms.pklbin10417	InChI=1S/C21H41NO4/c1-5-6-7-8-9-10-11-12-13-14-15-16-21(25)26-19(17-20(23)24)18-22(2,3)4/h19H,5-18H2,1-4H3/t19-/m1/s1	N/A	HCD	Positive	ESI	372.311	lib-00032.mgf	Bronze	3	0.940748	0.573776	0.000213623	4	22	1	NIST17	NIST	372.311	N/A	404.15	8	CCCCCCCCCCCCCC(=O)OC(CC(=O)[O-])C[N+](C)(C)C	1	372.311	spectra/specs_ms.pklbin	CCMSLIB00003423639	14212.3	UPDATE-SINGLE-ANNOTATED-BRONZE
X1052	M+H	56613606	1	Spectral Match to (3-Phenylpropionyl)glycine from NIST14	Isolated	Data deposited by fevargas	0	spectra/specs_ms.pklbin1052	N/A	N/A	HCD	Positive	ESI	208.097	lib-00031.mgf	Bronze	3	0.628072	0	0	4	23	1	GNPS-NIST14-MATCHES	Data from Chris Turck	208.097	N/A	218.202	3	N/A	1	208.097	spectra/specs_ms.pklbin	CCMSLIB00003138301	1975.79	UPDATE-SINGLE-ANNOTATED-BRONZE
X10542	M+H	N/A	0	Leu Leu Gln	Isolated	N/A	0	spectra/specs_ms.pklbin10542	N/A	N/A	LC-ESI-QTOF	Positive-20eV	LC-ESI	373.245	lib-00033.mgf	Bronze	3	0.827712	1.5535	0.000579834	0	0	1	METLIN	Metlin	373.245	N/A	61.4544	6	N/A	1	373.244	spectra/specs_ms.pklbin	CCMSLIB00000482631	18605.1	UPDATE-SINGLE-ANNOTATED-BRONZE
X10595	M+H	N/A	0	Leu Ile Glu	Isolated	N/A	0	spectra/specs_ms.pklbin10595	N/A	N/A	LC-ESI-QTOF	Positive-20eV	LC-ESI	374.229	lib-00033.mgf	Bronze	3	0.961971	1.14167	0.000427246	0	0	1	METLIN	Metlin	374.229	N/A	109.534	7	N/A	1	374.229	spectra/specs_ms.pklbin	CCMSLIB00000520062	20813.9	UPDATE-SINGLE-ANNOTATED-BRONZE
X10596	M+H	N/A	0	Ile Glu Leu	Isolated	N/A	0	spectra/specs_ms.pklbin10596	N/A	N/A	LC-ESI-QTOF	Positive-20eV	LC-ESI	374.229	lib-00033.mgf	Bronze	3	0.925815	1.14167	0.000427246	0	0	1	METLIN	Metlin	374.229	N/A	171.528	9	N/A	1	374.229	spectra/specs_ms.pklbin	CCMSLIB00000518000	4884.24	UPDATE-SINGLE-ANNOTATED-BRONZE
X10834	M+H	150314355	1	Docosatetraenoyl ethanolamide	Isolated	NIST	0	spectra/specs_ms.pklbin10834	InChI=1S/C24H41NO2/c1-2-3-4-5-6-7-8-9-10-11-12-13-14-15-16-17-18-19-20-21-24(27)25-22-23-26/h6-7,9-10,12-13,15-16,26H,2-5,8,11,14,17-23H2,1H3,(H,25,27)/b7-6-,10-9-,13-12-,16-15-	N/A	HCD	Positive	ESI	376.321	lib-00032.mgf	Bronze	3	0.659948	0	0	12	402	1	NIST17	NIST	376.321	N/A	360.502	4	CCCCCC=CCC=CCC=CCC=CCCCCCC(=O)NCCO	1	376.321	spectra/specs_ms.pklbin	CCMSLIB00003336289	3606.56	UPDATE-SINGLE-ANNOTATED-BRONZE
X10929	M+H-H2O	215168335	1	(R)-Butaprost (free acid)	Isolated	NIST	0	spectra/specs_ms.pklbin10929	InChI=1S/C23H38O5/c1-2-13-23(14-8-15-23)21(26)11-7-10-18-17(19(24)16-20(18)25)9-5-3-4-6-12-22(27)28/h7,10,17-18,20-21,25-26H,2-6,8-9,11-16H2,1H3,(H,27,28)/b10-7+/t17?,18-,20?,21-/m1/s1	N/A	HCD	Positive	ESI	377.269	lib-00032.mgf	Bronze	3	0.630866	6.87572	0.00259399	3	195	1	NIST17	NIST	377.269	N/A	348.015	5	CCCC1(CCC1)C(CC=CC2C(CC(=O)C2CCCCCCC(=O)O)O)O	1	377.266	spectra/specs_ms.pklbin	CCMSLIB00003322850	18886	UPDATE-SINGLE-ANNOTATED-BRONZE
X11041	M+H	N/A	0	Val Phe Asn	Isolated	N/A	0	spectra/specs_ms.pklbin11041	N/A	N/A	LC-ESI-QTOF	Positive-20eV	LC-ESI	379.198	lib-00033.mgf	Bronze	3	0.636605	1.52911	0.000579834	0	0	1	METLIN	Metlin	379.198	N/A	162.768	5	N/A	0	379.197	spectra/specs_ms.pklbin	CCMSLIB00000487376	4731.91	UPDATE-SINGLE-ANNOTATED-BRONZE
X1109	M+H-H2O	126863	1	2,4,7,9-Tetramethyl-5-decyne-4,7-diol	Isolated	NIST	0	spectra/specs_ms.pklbin1109	InChI=1S/C14H26O2/c1-11(2)9-13(5,15)7-8-14(6,16)10-12(3)4/h11-12,15-16H,9-10H2,1-6H3	N/A	HCD	Positive	ESI	209.19	lib-00032.mgf	Bronze	3	0.816429	0	0	37	901	1	NIST17	NIST	209.19	N/A	328.046	7	CC(C)CC(C)(C#CC(C)(CC(C)C)O)O	0	209.19	spectra/specs_ms.pklbin	CCMSLIB00003304560	6257.86	UPDATE-SINGLE-ANNOTATED-BRONZE
X11109	M+H	N/A	0	Val Phe Asp	Isolated	N/A	0	spectra/specs_ms.pklbin11109	N/A	N/A	LC-ESI-QTOF	Positive-20eV	LC-ESI	380.182	lib-00033.mgf	Bronze	3	0.815558	1.52515	0.000579834	0	0	1	METLIN	Metlin	380.182	N/A	69.926	5	N/A	1	380.181	spectra/specs_ms.pklbin	CCMSLIB00000517672	4848.94	UPDATE-SINGLE-ANNOTATED-BRONZE
X11115	M+H	N/A	0	Val Val Tyr	Isolated	N/A	0	spectra/specs_ms.pklbin11115	N/A	N/A	LC-ESI-QTOF	Positive-20eV	LC-ESI	380.218	lib-00033.mgf	Bronze	3	0.93424	2.64869	379.213	0	0	1	METLIN	Metlin	380.218	N/A	114.653	7	N/A	2	380.219	spectra/specs_ms.pklbin	CCMSLIB00000483671	2912.64	UPDATE-SINGLE-ANNOTATED-BRONZE
X11215	M+H-H2O	86390774	1	1-Oleoyl-2-acetyl-sn-glycerol	Isolated	NIST	0	spectra/specs_ms.pklbin11215	InChI=1S/C23H42O5/c1-3-4-5-6-7-8-9-10-11-12-13-14-15-16-17-18-23(26)27-20-22(19-24)28-21(2)25/h10-11,22,24H,3-9,12-20H2,1-2H3/b11-10-/t22-/m0/s1	N/A	HCD	Positive	ESI	381.3	lib-00032.mgf	Bronze	3	0.610661	7.60338	0.00289917	22	512	1	NIST17	NIST	381.3	N/A	382.142	4	CCCCCCCCC=CCCCCCCCC(=O)OCC(CO)OC(=O)C	1	381.297	spectra/specs_ms.pklbin	CCMSLIB00003335185	8651.46	UPDATE-SINGLE-ANNOTATED-BRONZE
X11261	M+H-H2O	474679	1	Brassicasterol	Isolated	NIST	0	spectra/specs_ms.pklbin11261	InChI=1S/C28H46O/c1-18(2)19(3)7-8-20(4)24-11-12-25-23-10-9-21-17-22(29)13-15-27(21,5)26(23)14-16-28(24,25)6/h7-9,18-20,22-26,29H,10-17H2,1-6H3/b8-7+/t19-,20+,22-,23-,24+,25-,26-,27-,28+/m0/s1	N/A	HCD	Positive	ESI	381.352	lib-00032.mgf	Bronze	3	0.663621	1.04032	0.000396729	28	725	1	NIST17	NIST	381.352	N/A	535.689	11	CC(C)C(C)C=CC(C)C1CCC2C1(CCC3C2CC=C4C3(CCC(C4)O)C)C	1	381.352	spectra/specs_ms.pklbin	CCMSLIB00003720627	2820.95	UPDATE-SINGLE-ANNOTATED-BRONZE
X11767	M+H		0	Putative (3-hydroxypentadecanoyl)lysine	Other		0	spectra/specs_ms.pklbin11767			qTof	Positive	LC-ESI	387.322	lib-00013.mgf	Bronze	3	0.757014	2.52132	0.000976562	52	803	1	GNPS-LIBRARY	Dorrestein	387.322		332.559	7		1	387.321	spectra/specs_ms.pklbin	CCMSLIB00004679232	8974.51	UPDATE-SINGLE-ANNOTATED-BRONZE
X1197	M+H-2H2O	73030714	1	Atractylenolide III	Isolated	NIST	0	spectra/specs_ms.pklbin1197	InChI=1S/C15H20O3/c1-9-5-4-6-14(3)8-15(17)12(7-11(9)14)10(2)13(16)18-15/h11,17H,1,4-8H2,2-3H3/t11-,14+,15-/m0/s1	N/A	HCD	Positive	ESI	213.127	lib-00032.mgf	Bronze	3	0.668141	1.86146	0.000396729	10	101	1	NIST17	NIST	213.127	N/A	309.231	5	CC1=C2CC3C(=C)CCCC3(CC2(OC1=O)O)C	1	213.127	spectra/specs_ms.pklbin	CCMSLIB00003624697	12453.6	UPDATE-SINGLE-ANNOTATED-BRONZE
X12082	M+H	52514042	1	Spectral Match to N-Oleoyltaurine from NIST14	Isolated	Data deposited by aaksenov	0	spectra/specs_ms.pklbin12082	N/A	N/A	HCD	Positive	ESI	390.268	lib-00031.mgf	Bronze	3	0.841976	2.58048	0.00100708	10	464	1	GNPS-NIST14-MATCHES	Data from Karin	390.268	N/A	325.092	7	N/A	0	390.267	spectra/specs_ms.pklbin	CCMSLIB00003136462	4675.46	UPDATE-SINGLE-ANNOTATED-BRONZE
X12374	M+H	N/A	0	Phe Ile Asp	Isolated	N/A	0	spectra/specs_ms.pklbin12374	N/A	N/A	LC-ESI-QTOF	Positive-20eV	LC-ESI	394.197	lib-00033.mgf	Bronze	3	0.830465	0.696753	0.000274658	0	0	1	METLIN	Metlin	394.197	N/A	132.149	5	N/A	0	394.197	spectra/specs_ms.pklbin	CCMSLIB00000483771	19203.9	UPDATE-SINGLE-ANNOTATED-BRONZE
X1253	M+H	0	1	Val-Pro	Isolated	NIST	0	spectra/specs_ms.pklbin1253	InChI=1S/C10H18N2O3/c1-6(2)8(11)9(13)12-5-3-4-7(12)10(14)15/h6-8H,3-5,11H2,1-2H3,(H,14,15)/t7-,8-/m0/s1	N/A	HCD	Positive	ESI	215.139	lib-00032.mgf	Bronze	3	0.938171	0	0	1	19	1	NIST17	NIST	215.139	N/A	29.689	4	CC(C)C(C(=O)N1CCCC1C(=O)[O-])[NH3+]	0	215.139	spectra/specs_ms.pklbin	CCMSLIB00003739115	22615.7	UPDATE-SINGLE-ANNOTATED-BRONZE
X12680	M+H-H2O	83465	1	.beta.-Sitosterol	Isolated	NIST	0	spectra/specs_ms.pklbin12680	InChI=1S/C29H50O/c1-7-21(19(2)3)9-8-20(4)25-12-13-26-24-11-10-22-18-23(30)14-16-28(22,5)27(24)15-17-29(25,26)6/h10,19-21,23-27,30H,7-9,11-18H2,1-6H3/t20-,21-,23+,24+,25-,26+,27+,28+,29-/m1/s1	N/A	HCD	Positive	ESI	397.383	lib-00032.mgf	Bronze	3	0.946407	0.230389	9.16e-05	86	3925	1	NIST17	NIST	397.383	N/A	656.475	13	CCC(CCC(C)C1CCC2C1(CCC3C2CC=C4C3(CCC(C4)O)C)C)C(C)C	1	397.383	spectra/specs_ms.pklbin	CCMSLIB00003718148	2707.76	UPDATE-SINGLE-ANNOTATED-BRONZE
X1269	M+H	76985096	1	2-Naphthyl-D-alanine	Isolated	NIST	0	spectra/specs_ms.pklbin1269	InChI=1S/C13H13NO2/c1-13(14,12(15)16)11-8-4-6-9-5-2-3-7-10(9)11/h2-8H,14H2,1H3,(H,15,16)/t13-/m0/s1	N/A	HCD	Positive	ESI	216.102	lib-00032.mgf	Bronze	3	0.678956	0.494265	0.000106812	0	0	1	NIST17	NIST	216.102	N/A	149.876	4	CC(C1=CC=CC2=CC=CC=C21)(C(=O)O)N	1	216.102	spectra/specs_ms.pklbin	CCMSLIB00003286351	9703.82	UPDATE-SINGLE-ANNOTATED-BRONZE
X12729	M+H	38597283	1	Phytosphingosine 1-phosphate	Isolated	NIST	0	spectra/specs_ms.pklbin12729	InChI=1S/C18H40NO6P/c1-2-3-4-5-6-7-8-9-10-11-12-13-14-17(20)18(21)16(19)15-25-26(22,23)24/h16-18,20-21H,2-15,19H2,1H3,(H2,22,23,24)/t16-,17+,18-/m0/s1	N/A	HCD	Positive	ESI	398.267	lib-00032.mgf	Bronze	3	0.694947	1.53252	0.000610352	0	0	1	NIST17	NIST	398.267	N/A	322.597	7	CCCCCCCCCCCCCCC(C(C(COP(=O)(O)[O-])[NH3+])O)O	1	398.266	spectra/specs_ms.pklbin	CCMSLIB00003376421	9432.39	UPDATE-SINGLE-ANNOTATED-BRONZE
X12807	M+H	78513	1	Tris(2-butoxyethyl) phosphate	Isolated	NIST	0	spectra/specs_ms.pklbin12807	InChI=1S/C18H39O7P/c1-4-7-10-20-13-16-23-26(19,24-17-14-21-11-8-5-2)25-18-15-22-12-9-6-3/h4-18H2,1-3H3	N/A	HCD	Positive	ESI	399.251	lib-00032.mgf	Bronze	3	0.9644	0.993683	0.000396729	55	6551	1	NIST17	NIST	399.251	N/A	393.885	11	CCCCOCCOP(=O)(OCCOCCCC)OCCOCCCC	1	399.251	spectra/specs_ms.pklbin	CCMSLIB00003265641	27563.4	UPDATE-SINGLE-ANNOTATED-BRONZE
X13000	M+H	N/A	1	Spectral Match to Leu-Leu-Arg from NIST14	Isolated	Data deposited by mjmeehan	0	spectra/specs_ms.pklbin13000	N/A	N/A	Q-TOF	Positive	ESI	401.287	lib-00031.mgf	Bronze	3	0.698991	24.8681	0.00997925	16	1393	1	GNPS-NIST14-MATCHES	Data from Gabriel Haddad	401.287	N/A	158.41	9	N/A	1	401.277	spectra/specs_ms.pklbin	CCMSLIB00003138736	4814.79	UPDATE-SINGLE-ANNOTATED-BRONZE
X13020	M+H		0	Putative (3-hydroxyhexadecanoyl)lysine	Lysate	aaksenov	0	spectra/specs_ms.pklbin13020			qTof	Positive	LC-ESI	401.338	lib-00013.mgf	Bronze	3	0.696938	2.50931	0.00100708	35	455	1	GNPS-LIBRARY	Dorrestein	401.338		347.967	7		1	401.337	spectra/specs_ms.pklbin	CCMSLIB00004679234	2980.51	UPDATE-SINGLE-ANNOTATED-BRONZE
X13022	M+H	566289	1	7-Oxocholesterol	Isolated	NIST	0	spectra/specs_ms.pklbin13022	InChI=1S/C27H44O2/c1-17(2)7-6-8-18(3)21-9-10-22-25-23(12-14-27(21,22)5)26(4)13-11-20(28)15-19(26)16-24(25)29/h16-18,20-23,25,28H,6-15H2,1-5H3/t18-,20+,21-,22+,23+,25+,26+,27-/m1/s1	N/A	Q-TOF	Positive	ESI	401.341	lib-00032.mgf	Bronze	3	0.724682	0.988506	0.000396729	101	5196	1	NIST17	NIST	401.341	N/A	508.402	8	CC(C)CCCC(C)C1CCC2C1(CCC3C2C(=O)C=C4C3(CCC(C4)O)C)C	1	401.341	spectra/specs_ms.pklbin	CCMSLIB00003185263	27871.2	UPDATE-SINGLE-ANNOTATED-BRONZE
X13296	M+H	N/A	0	Trp Leu Ser	Isolated	N/A	0	spectra/specs_ms.pklbin13296	N/A	N/A	LC-ESI-QTOF	Positive-20eV	LC-ESI	405.213	lib-00033.mgf	Bronze	3	0.817519	1.73218	0.000701904	0	0	1	METLIN	Metlin	405.213	N/A	141.852	12	N/A	0	405.214	spectra/specs_ms.pklbin	CCMSLIB00000487800	5503.7	UPDATE-SINGLE-ANNOTATED-BRONZE
X1345	M+H	3918943	1	Val-Val	Isolated	NIST	0	spectra/specs_ms.pklbin1345	InChI=1S/C10H20N2O3/c1-5(2)7(11)9(13)12-8(6(3)4)10(14)15/h5-8H,11H2,1-4H3,(H,12,13)(H,14,15)/t7-,8-/m0/s1	N/A	HCD	Positive	ESI	217.155	lib-00032.mgf	Bronze	3	0.934756	1.40534	0.000305176	0	0	1	NIST17	NIST	217.155	N/A	27.6111	4	CC(C)C(C(=O)NC(C(C)C)C(=O)[O-])[NH3+]	1	217.155	spectra/specs_ms.pklbin	CCMSLIB00003729212	6737.58	UPDATE-SINGLE-ANNOTATED-BRONZE
X13544	M+H-C12H26O13	38243037	1	Ginsenoside Rg3 (R-form)	Isolated	NIST	0	spectra/specs_ms.pklbin13544	InChI=1S/C42H72O13/c1-21(2)10-9-14-42(8,51)22-11-16-41(7)29(22)23(45)18-27-39(5)15-13-28(38(3,4)26(39)12-17-40(27,41)6)54-37-35(33(49)31(47)25(20-44)53-37)55-36-34(50)32(48)30(46)24(19-43)52-36/h10,22-37,43-51H,9,11-20H2,1-8H3/t22-,23+,24+,25+,26-,27+,28-,29-,30+,31+,32-,33-,34+,35+,36-,37-,39-,40+,41+,42-/m0/s1	N/A	HCD	Positive	ESI	407.367	lib-00032.mgf	Bronze	3	0.866078	0.449485	0.000183105	78	5205	1	NIST17	NIST	407.367	N/A	514.737	12	CC(=CCCC(C)(C1CCC2(C1C(CC3C2(CCC4C3(CCC(C4(C)C)OC5C(C(C(C(O5)CO)O)O)OC6C(C(C(C(O6)CO)O)O)O)C)C)O)C)O)C	1	407.367	spectra/specs_ms.pklbin	CCMSLIB00003571544	7176.65	UPDATE-SINGLE-ANNOTATED-BRONZE
X1365	M+H	20064191	1	L-Propionylcarnitine	Isolated	NIST	0	spectra/specs_ms.pklbin1365	InChI=1S/C10H19NO4/c1-5-10(14)15-8(6-9(12)13)7-11(2,3)4/h8H,5-7H2,1-4H3/t8-/m1/s1	N/A	HCD	Positive	ESI	218.139	lib-00032.mgf	Bronze	3	0.976335	1.399	0.000305176	0	0	1	NIST17	NIST	218.139	N/A	26.6509	5	CCC(=O)OC(CC(=O)[O-])C[N+](C)(C)C	1	218.139	spectra/specs_ms.pklbin	CCMSLIB00003591861	4962.82	UPDATE-SINGLE-ANNOTATED-BRONZE
X1367	M+2H]	0	1	Phe-Leu-Arg	Isolated	NIST	0	spectra/specs_ms.pklbin1367	InChI=1S/C21H34N6O4/c1-13(2)11-17(27-18(28)15(22)12-14-7-4-3-5-8-14)19(29)26-16(20(30)31)9-6-10-25-21(23)24/h3-5,7-8,13,15-17H,6,9-12,22H2,1-2H3,(H,26,29)(H,27,28)(H,30,31)(H4,23,24,25)	N/A	Q-TOF	Positive	ESI	218.139	lib-00032.mgf	Bronze	3	0.901672	2.72804	217.133	8	158	1	NIST17	NIST	218.139	N/A	79.1131	9	CC(C)CC(C(=O)NC(CCCN=C(N)N)C(=O)O)NC(=O)C(CC1=CC=CC=C1)N	2	218.14	spectra/specs_ms.pklbin	CCMSLIB00003215580	5619.3	UPDATE-SINGLE-ANNOTATED-BRONZE
X138	M+H	150301	1	DL-Phenylalanine	Isolated	NIST	0	spectra/specs_ms.pklbin138	InChI=1S/C9H11NO2/c10-8(9(11)12)6-7-4-2-1-3-5-7/h1-5,8H,6,10H2,(H,11,12)	N/A	HCD	Positive	ESI	166.086	lib-00032.mgf	Bronze	3	0.989949	1.83745	0.000305176	5	8	1	NIST17	NIST	166.086	N/A	40.2129	4	C1=CC=C(C=C1)CC(C(=O)[O-])[NH3+]	1	166.086	spectra/specs_ms.pklbin	CCMSLIB00003306579	7893.6	UPDATE-SINGLE-ANNOTATED-BRONZE
X13857	M+H	N/A	0	Phe Val Phe	Isolated	N/A	0	spectra/specs_ms.pklbin13857	N/A	N/A	LC-ESI-QTOF	Positive-20eV	LC-ESI	412.223	lib-00033.mgf	Bronze	3	0.937774	0.222095	9.16e-05	0	0	1	METLIN	Metlin	412.223	N/A	202.086	6	N/A	0	412.223	spectra/specs_ms.pklbin	CCMSLIB00000482115	5929.41	UPDATE-SINGLE-ANNOTATED-BRONZE
X13948	M+H	54573750	1	1-Hydroxy Vitamin D2	Isolated	NIST	0	spectra/specs_ms.pklbin13948	InChI=1S/C28H44O2/c1-18(2)19(3)9-10-20(4)25-13-14-26-22(8-7-15-28(25,26)6)11-12-23-16-24(29)17-27(30)21(23)5/h9-12,18-20,24-27,29-30H,5,7-8,13-17H2,1-4,6H3/b10-9+,22-11+,23-12-/t19-,20+,24+,25+,26-,27-,28+/m0/s1	N/A	HCD	Positive	ESI	413.341	lib-00032.mgf	Bronze	3	0.716865	0.959808	0.000396729	14	641	1	NIST17	NIST	413.341	N/A	406.389	11	CC(C)C(C)C=CC(C)C1CCC2C1(CCCC2=CC=C3CC(CC(C3=C)O)O)C	1	413.341	spectra/specs_ms.pklbin	CCMSLIB00003439447	23265.9	UPDATE-SINGLE-ANNOTATED-BRONZE
X1407	M+H-H2O	4871970	1	Spectral Match to Curcumol from NIST14	Isolated	Data deposited by pmallard	0	spectra/specs_ms.pklbin1407	N/A	N/A	HCD	Positive	ESI	219.174	lib-00031.mgf	Bronze	3	0.712336	0	0	10	171	1	GNPS-NIST14-MATCHES	Data from Wolfender/Litaudon	219.174	N/A	262.232	5	N/A	1	219.174	spectra/specs_ms.pklbin	CCMSLIB00003136990	4219.37	UPDATE-SINGLE-ANNOTATED-BRONZE
X1418	M+H-3H2O	506138	1	16-Hydroxyhexadecanoic acid	Isolated	NIST	0	spectra/specs_ms.pklbin1418	InChI=1S/C16H32O3/c17-15-13-11-9-7-5-3-1-2-4-6-8-10-12-14-16(18)19/h17H,1-15H2,(H,18,19)	N/A	HCD	Positive	ESI	219.211	lib-00032.mgf	Bronze	3	0.859498	1.39216	0.000305176	106	10505	1	NIST17	NIST	219.211	N/A	422.795	7	C(CCCCCCCC(=O)O)CCCCCCCO	1	219.211	spectra/specs_ms.pklbin	CCMSLIB00003527392	41851.4	UPDATE-SINGLE-ANNOTATED-BRONZE
X14350	M+Na	52603039	1	1-Hexadecyl lysophosphatidic acid	Isolated	NIST	0	spectra/specs_ms.pklbin14350	InChI=1S/C19H41O6P/c1-2-3-4-5-6-7-8-9-10-11-12-13-14-15-16-24-17-19(20)18-25-26(21,22)23/h19-20H,2-18H2,1H3,(H2,21,22,23)/t19-/m1/s1	N/A	HCD	Positive	ESI	419.253	lib-00032.mgf	Bronze	3	0.8354	0.727903	0.000305176	4	33	1	NIST17	NIST	419.253	N/A	415.099	4	CCCCCCCCCCCCCCCCOCC(COP(=O)(O)O)O	1	419.253	spectra/specs_ms.pklbin	CCMSLIB00003333032	4784.99	UPDATE-SINGLE-ANNOTATED-BRONZE
X14494	M+Na	78513	1	Spectral Match to Tris(2-butoxyethyl) phosphate from NIST14	Isolated	Data deposited by daniel	0	spectra/specs_ms.pklbin14494	N/A	N/A	HCD	Positive	ESI	421.233	lib-00031.mgf	Bronze	3	0.943474	2.39079	0.00100708	300	18343	1	GNPS-NIST14-MATCHES	Data from Nediljko Budisa	421.233	N/A	394.16	8	N/A	1	421.232	spectra/specs_ms.pklbin	CCMSLIB00003139119	19712.6	UPDATE-SINGLE-ANNOTATED-BRONZE
X14693	M+H-C6H16O8	53963432	1	Ginsenoside F1	Isolated	NIST	0	spectra/specs_ms.pklbin14693	InChI=1S/C36H62O9/c1-19(2)10-9-13-36(8,45-31-29(43)28(42)27(41)23(18-37)44-31)20-11-15-34(6)26(20)21(38)16-24-33(5)14-12-25(40)32(3,4)30(33)22(39)17-35(24,34)7/h10,20-31,37-43H,9,11-18H2,1-8H3/t20-,21+,22-,23+,24+,25-,26-,27+,28-,29+,30-,31-,33+,34+,35+,36-/m0/s1	N/A	HCD	Positive	ESI	423.362	lib-00032.mgf	Bronze	3	0.661628	0.216252	9.16e-05	24	1308	1	NIST17	NIST	423.362	N/A	535.701	7	CC(=CCCC(C)(C1CCC2(C1C(CC3C2(CC(C4C3(CCC(C4(C)C)O)C)O)C)O)C)OC5C(C(C(C(O5)CO)O)O)O)C	1	423.362	spectra/specs_ms.pklbin	CCMSLIB00003378153	6349.56	UPDATE-SINGLE-ANNOTATED-BRONZE
X14729	M+H	36816101	1	Linoleoylcarnitine	Isolated	NIST	0	spectra/specs_ms.pklbin14729	InChI=1S/C25H45NO4/c1-5-6-7-8-9-10-11-12-13-14-15-16-17-18-19-20-25(29)30-23(21-24(27)28)22-26(2,3)4/h9-10,12-13,23H,5-8,11,14-22H2,1-4H3/b10-9-,13-12-/t23-/m1/s1	N/A	HCD	Positive	ESI	424.342	lib-00032.mgf	Bronze	3	0.925909	0.215752	9.16e-05	4	66	1	NIST17	NIST	424.342	N/A	419.936	7	CCCCCC=CCC=CCCCCCCCC(=O)OC(CC(=O)[O-])C[N+](C)(C)C	0	424.342	spectra/specs_ms.pklbin	CCMSLIB00003578749	2954.43	UPDATE-SINGLE-ANNOTATED-BRONZE
X14812	M+H	72122599	1	Spectral Match to Tyr-Pro-Phe from NIST14	Isolated	Data deposited by fevargas	0	spectra/specs_ms.pklbin14812	N/A	N/A	QqQ	Positive	ESI	426.2	lib-00031.mgf	Bronze	3	0.633872	7.01718	0.00299072	7	285	1	GNPS-NIST14-MATCHES	Data from Chris Turck	426.2	N/A	169.399	7	N/A	0	426.203	spectra/specs_ms.pklbin	CCMSLIB00003138344	2890.33	UPDATE-SINGLE-ANNOTATED-BRONZE
X15177	M+H	N/A	0	Trp Leu Asn	Isolated	N/A	0	spectra/specs_ms.pklbin15177	N/A	N/A	LC-ESI-QTOF	Positive-20eV	LC-ESI	432.224	lib-00033.mgf	Bronze	3	0.843661	0.423635	0.000183105	0	0	1	METLIN	Metlin	432.224	N/A	153.79	11	N/A	0	432.224	spectra/specs_ms.pklbin	CCMSLIB00000484339	4695.21	UPDATE-SINGLE-ANNOTATED-BRONZE
X15179	M+ACN+H	n/a	1	NCGC00385123-01_C22H30O6_7b,9-Dihydroxy-3-(hydroxymethyl)-1,1,6,8-tetramethyl-5-oxo-1,1a,1b,4,4a,5,7a,7b,8,9-decahydro-9aH-cyclopropa[3,4]benzo[1,2-e]azulen-9a-yl acetate	isolated	lfnothias	390.204	spectra/specs_ms.pklbin15179	InChI=1S/C22H30O6/c1-10-6-15-14(17(10)25)7-13(9-23)8-16-18-20(4,5)22(18,28-12(3)24)19(26)11(2)21(15,16)27/h6,8,11,14-16,18-19,23,26-27H,7,9H2,1-5H3	N/A	Maxis II HD Q-TOF Bruker	positive	LC-ESI	432.238	lib-00002.mgf	Gold	1	0.856624	0	0	259	31040	1	GNPS-NIH-NATURALPRODUCTSLIBRARY_ROUND2_POSITIVE	Jadhav/Dorrestein	432.238	n/a	334.132	5	CC1C(O)C2(OC(C)=O)C(C3\C=C(CO)/CC4C(\C=C(C)/C4=O)C13O)C2(C)C	1	432.238	spectra/specs_ms.pklbin	CCMSLIB00000853386	29751.9	UPDATE-SINGLE-ANNOTATED-GOLD
X15229	M+Na	NA	0	1-Palmitoyl Lysophosphatidic Acid	Isolated	N/A	0	spectra/specs_ms.pklbin15229	N/A	N/A	LC-ESI-QTOF	Positive-20eV	LC-ESI	433.233	lib-00033.mgf	Bronze	3	0.733472	1.19751	0.000518799	0	0	1	METLIN	Metlin	433.233	N/A	397.749	8	N/A	1	433.232	spectra/specs_ms.pklbin	CCMSLIB00000529407	2779.99	UPDATE-SINGLE-ANNOTATED-BRONZE
X1561	M+2H]	123000022	1	Araguspongin B	Isolated	NIST	0	spectra/specs_ms.pklbin1561	InChI=1S/C28H50N2O2/c1-3-7-15-25-17-21-30-20-10-14-24(28(30)31-25)12-6-2-4-8-16-26-18-22-29-19-9-13-23(11-5-1)27(29)32-26/h23-28H,1-22H2/t23-,24-,25-,26+,27+,28+/m0/s1	N/A	HCD	Positive	ESI	224.201	lib-00032.mgf	Bronze	3	0.790649	0.47641	223.194	1	2	1	NIST17	NIST	224.201	N/A	229.199	13	C1CCCC2CCN3CCCC(C3O2)CCCCCCC4CCN5CCCC(C5O4)CC1	2	224.201	spectra/specs_ms.pklbin	CCMSLIB00003248322	18605.4	UPDATE-SINGLE-ANNOTATED-BRONZE
X16257	2M+H	1139306	1	(-)-Caryophyllene oxide	Isolated	NIST	0	spectra/specs_ms.pklbin16257	InChI=1S/C15H24O/c1-10-5-6-13-15(4,16-13)8-7-12-11(10)9-14(12,2)3/h11-13H,1,5-9H2,2-4H3/t11-,12-,13-,15-/m1/s1	N/A	HCD	Positive	ESI	441.373	lib-00032.mgf	Bronze	3	0.673983	1.59028	0.000701904	46	1143	1	NIST17	NIST	441.373	N/A	571.194	5	CC1(CC2C1CCC3(C(O3)CCC2=C)C)C	1	441.372	spectra/specs_ms.pklbin	CCMSLIB00003422016	4273.78	UPDATE-SINGLE-ANNOTATED-BRONZE
X16316	M+H	N/A	0	Phe Tyr Asn	Isolated	N/A	0	spectra/specs_ms.pklbin16316	N/A	N/A	LC-ESI-QTOF	Positive-20eV	LC-ESI	443.192	lib-00033.mgf	Bronze	3	0.883638	1.10174	0.000488281	0	0	1	METLIN	Metlin	443.192	N/A	55.1157	6	N/A	1	443.192	spectra/specs_ms.pklbin	CCMSLIB00000483567	1975.05	UPDATE-SINGLE-ANNOTATED-BRONZE
X16374	M+H	545460	1	Uvaol	Isolated	NIST	0	spectra/specs_ms.pklbin16374	InChI=1S/C30H50O2/c1-19-10-15-30(18-31)17-16-28(6)21(25(30)20(19)2)8-9-23-27(5)13-12-24(32)26(3,4)22(27)11-14-29(23,28)7/h8,19-20,22-25,31-32H,9-18H2,1-7H3/t19-,20+,22+,23-,24+,25+,27+,28-,29-,30-/m1/s1	N/A	HCD	Positive	ESI	443.388	lib-00032.mgf	Bronze	3	0.788186	1.37656	0.000610352	74	2740	1	NIST17	NIST	443.388	N/A	519.189	6	CC1CCC2(CCC3(C(=CCC4C3(CCC5C4(CCC(C5(C)C)O)C)C)C2C1C)C)CO	1	443.389	spectra/specs_ms.pklbin	CCMSLIB00003451117	3985.01	UPDATE-SINGLE-ANNOTATED-BRONZE
X16618	M+H	123000022	1	Araguspongin B	Isolated	NIST	0	spectra/specs_ms.pklbin16618	InChI=1S/C28H50N2O2/c1-3-7-15-25-17-21-30-20-10-14-24(28(30)31-25)12-6-2-4-8-16-26-18-22-29-19-9-13-23(11-5-1)27(29)32-26/h23-28H,1-22H2/t23-,24-,25-,26+,27+,28+/m0/s1	N/A	HCD	Positive	ESI	447.395	lib-00032.mgf	Bronze	3	0.692488	1.09139	0.000488281	1	2	1	NIST17	NIST	447.395	N/A	225.921	6	C1CCCC2CCN3CCCC(C3O2)CCCCCCC4CCN5CCCC(C5O4)CC1	0	447.394	spectra/specs_ms.pklbin	CCMSLIB00003248298	4619.97	UPDATE-SINGLE-ANNOTATED-BRONZE
X1664	M+H-NH3	15893444	1	Leu-Leu-amide	Isolated	NIST	0	spectra/specs_ms.pklbin1664	InChI=1S/C12H25N3O2/c1-7(2)5-9(13)12(17)15-10(11(14)16)6-8(3)4/h7-10H,5-6,13H2,1-4H3,(H2,14,16)(H,15,17)	N/A	HCD	Positive	ESI	227.175	lib-00032.mgf	Bronze	3	0.913116	1.74635	0.000396729	0	0	1	NIST17	NIST	227.175	N/A	59.2488	3	CC(C)CC(C(=O)NC(CC(C)C)C(=O)N)N	0	227.175	spectra/specs_ms.pklbin	CCMSLIB00003365648	35322.1	UPDATE-SINGLE-ANNOTATED-BRONZE
X16866	M+H-3H2O	18449417	1	Madecassic acid	Isolated	NIST	0	spectra/specs_ms.pklbin16866	N/A	N/A	HCD	Positive	ESI	451.321	lib-00032.mgf	Bronze	3	0.649411	1.55522	0.000701904	15	333	1	NIST17	NIST	451.321	N/A	278.335	9	N/A	1	451.32	spectra/specs_ms.pklbin	CCMSLIB00003392005	3544.85	UPDATE-SINGLE-ANNOTATED-BRONZE
X1747	M+H-NH3	75593178	1	Debromohymenialdisine	Isolated	NIST	0	spectra/specs_ms.pklbin1747	InChI=1S/C11H11N5O2/c12-11-15-8(10(18)16-11)6-2-4-14-9(17)7-5(6)1-3-13-7/h1,3,13H,2,4H2,(H,14,17)(H3,12,15,16,18)/b8-6+	N/A	HCD	Positive	ESI	229.072	lib-00032.mgf	Bronze	3	0.620036	0	0	3	22	1	NIST17	NIST	229.072	N/A	26.9787	4	C1CNC(=O)C2=C(C1=C3C(=O)N=C(N3)N)C=CN2	1	229.072	spectra/specs_ms.pklbin	CCMSLIB00003509223	25522.5	UPDATE-SINGLE-ANNOTATED-BRONZE
X1790	M+H	58511630	1	Ergothioneine	Isolated	NIST	0	spectra/specs_ms.pklbin1790	InChI=1S/C9H15N3O2S/c1-12(2,3)7(8(13)14)4-6-5-10-9(15)11-6/h5,7H,4H2,1-3H3,(H2-,10,11,13,14,15)/t7-/m0/s1	N/A	HCD	Positive	ESI	230.096	lib-00032.mgf	Bronze	3	0.886182	0.862094	0.000198364	4	477	1	NIST17	NIST	230.096	N/A	35.2045	5	C[N+](C)(C)C(CC1=CN=C(N1)[S-])C(=O)O	0	230.096	spectra/specs_ms.pklbin	CCMSLIB00003480810	46614.1	UPDATE-SINGLE-ANNOTATED-BRONZE
X17955	M+H	20559164	1	1-Myristoyl-sn-glycero-3-phosphocholine	Isolated	NIST	0	spectra/specs_ms.pklbin17955	InChI=1S/C22H46NO7P/c1-5-6-7-8-9-10-11-12-13-14-15-16-22(25)28-19-21(24)20-30-31(26,27)29-18-17-23(2,3)4/h21,24H,5-20H2,1-4H3/t21-/m1/s1	N/A	Q-TOF	Positive	ESI	468.309	lib-00032.mgf	Bronze	3	0.966858	1.04265	0.000488281	4	103	1	NIST17	NIST	468.309	N/A	340.072	8	CCCCCCCCCCCCCC(=O)OCC(COP(=O)([O-])OCC[N+](C)(C)C)O	1	468.308	spectra/specs_ms.pklbin	CCMSLIB00003183496	6964.04	UPDATE-SINGLE-ANNOTATED-BRONZE
X1828	[M+H]+	1643-20-5	1	MassbankEU:SM876801 N,N-Dimethyldodecylamine N-oxide|Lauramine oxide|N,N-dimethyldodecan-1-amine oxide	Isolated	Massbank	0	spectra/specs_ms.pklbin1828	1S/C14H31NO/c1-4-5-6-7-8-9-10-11-12-13-14-15(2,3)16/h4-14H2,1-3H3	N/A	LC-ESI-QFT	Positive	ESI	230.248	lib-00012.mgf	Bronze	3	0.89264	0	0	0	0	1	MASSBANKEU	Massbank EU	230.248	N/A	350.215	5	CCCCCCCCCCCC[N+](C)(C)[O-]	1	230.248	spectra/specs_ms.pklbin	CCMSLIB00000842021	33645.6	UPDATE-SINGLE-ANNOTATED-BRONZE
X185	M+H-H2O	5561875	1	3-Hydroxycapric acid	Isolated	NIST	0	spectra/specs_ms.pklbin185	InChI=1S/C10H20O3/c1-2-3-4-5-6-7-9(11)8-10(12)13/h9,11H,2-8H2,1H3,(H,12,13)	N/A	Q-TOF	Positive	ESI	171.138	lib-00032.mgf	Bronze	3	0.756173	0	0	3	80	1	NIST17	NIST	171.138	N/A	223.858	5	CCCCCCCC(CC(=O)O)O	1	171.138	spectra/specs_ms.pklbin	CCMSLIB00003186527	6528.07	UPDATE-SINGLE-ANNOTATED-BRONZE
X1857	M+H	13588959	1	Leu-Val	Isolated	NIST	0	spectra/specs_ms.pklbin1857	InChI=1S/C11H22N2O3/c1-6(2)5-8(12)10(14)13-9(7(3)4)11(15)16/h6-9H,5,12H2,1-4H3,(H,13,14)(H,15,16)/t8-,9-/m0/s1	N/A	HCD	Positive	ESI	231.17	lib-00032.mgf	Bronze	3	0.928495	1.32013	0.000305176	0	0	1	NIST17	NIST	231.17	N/A	38.2948	4	CC(C)CC(C(=O)NC(C(C)C)C(=O)O)N	1	231.17	spectra/specs_ms.pklbin	CCMSLIB00003728718	49902.3	UPDATE-SINGLE-ANNOTATED-BRONZE
X18991	M+H	69747553	1	1-Stearoyl-2-hydroxy-sn-glycero-3-phosphoethanolamine	Isolated	NIST	0	spectra/specs_ms.pklbin18991	InChI=1S/C23H48NO7P/c1-2-3-4-5-6-7-8-9-10-11-12-13-14-15-16-17-23(26)29-20-22(25)21-31-32(27,28)30-19-18-24/h22,25H,2-21,24H2,1H3,(H,27,28)/t22-/m1/s1	N/A	HCD	Positive	ESI	482.324	lib-00032.mgf	Bronze	3	0.861954	0.189816	9.16e-05	50	4104	1	NIST17	NIST	482.324	N/A	406.456	10	CCCCCCCCCCCCCCCCCC(=O)OCC(COP(=O)([O-])OCC[NH3+])O	0	482.324	spectra/specs_ms.pklbin	CCMSLIB00003269385	12492.5	UPDATE-SINGLE-ANNOTATED-BRONZE
X18992	M+H	108273898	1	1-Pentadecanoyl-sn-glycero-3-phosphocholine	Isolated	NIST	0	spectra/specs_ms.pklbin18992	InChI=1S/C23H48NO7P/c1-5-6-7-8-9-10-11-12-13-14-15-16-17-23(26)29-20-22(25)21-31-32(27,28)30-19-18-24(2,3)4/h22,25H,5-21H2,1-4H3/t22-/m1/s1	N/A	HCD	Positive	ESI	482.324	lib-00032.mgf	Bronze	3	0.908209	0.189816	9.16e-05	12	225	1	NIST17	NIST	482.324	N/A	333.317	9	CCCCCCCCCCCCCCC(=O)OCC(COP(=O)([O-])OCC[N+](C)(C)C)O	1	482.324	spectra/specs_ms.pklbin	CCMSLIB00003268891	22470.6	UPDATE-SINGLE-ANNOTATED-BRONZE
X19814	M+H	78858443	1	1-O-Hexadecyl-2-O-methyl-sn-glyceryl-3-phosphorylcholine	Isolated	NIST	0	spectra/specs_ms.pklbin19814	InChI=1S/C25H54NO6P/c1-6-7-8-9-10-11-12-13-14-15-16-17-18-19-21-30-23-25(29-5)24-32-33(27,28)31-22-20-26(2,3)4/h25H,6-24H2,1-5H3/t25-/m1/s1	N/A	Q-TOF	Positive	ESI	496.376	lib-00032.mgf	Bronze	3	0.779758	2.39775	0.00119019	31	3232	1	NIST17	NIST	496.376	N/A	404.869	3	CCCCCCCCCCCCCCCCOCC(COP(=O)([O-])OCC[N+](C)(C)C)OC	1	496.375	spectra/specs_ms.pklbin	CCMSLIB00003225766	19615.1	UPDATE-SINGLE-ANNOTATED-BRONZE
X20121	M+Na	97802534	1	1-(1Z-Hexadecenyl)-sn-glycero-3-phosphocholine	Isolated	NIST	0	spectra/specs_ms.pklbin20121	InChI=1S/C24H50NO6P/c1-5-6-7-8-9-10-11-12-13-14-15-16-17-18-20-29-22-24(26)23-31-32(27,28)30-21-19-25(2,3)4/h18,20,24,26H,5-17,19,21-23H2,1-4H3/b20-18-/t24-/m1/s1	N/A	HCD	Positive	ESI	502.327	lib-00032.mgf	Bronze	3	0.901975	1.64032	0.000823975	17	1799	1	NIST17	NIST	502.327	N/A	357.845	5	CCCCCCCCCCCCCCC=COCC(COP(=O)([O-])OCC[N+](C)(C)C)O	1	502.326	spectra/specs_ms.pklbin	CCMSLIB00003266797	6855.93	UPDATE-SINGLE-ANNOTATED-BRONZE
X20187	M+Na	69747553	1	Spectral Match to 1-Stearoyl-2-hydroxy-sn-glycero-3-phosphoethanolamine from NIST14	Isolated	Data deposited by alchemistmatt	0	spectra/specs_ms.pklbin20187	N/A	N/A	HCD	Positive	ESI	504.306	lib-00031.mgf	Bronze	3	0.742575	1.99696	0.00100708	38	1210	1	GNPS-NIST14-MATCHES	Data from Katrina Waters;Yoshihiro Kawaoka;Richard Smith;Thomas Metz	504.306	N/A	388.974	8	N/A	0	504.307	spectra/specs_ms.pklbin	CCMSLIB00003134886	3706.43	UPDATE-SINGLE-ANNOTATED-BRONZE
X202	M+H-C8H16O	18344428	1	rac-all-trans-4-Hydroxyretinal	Isolated	NIST	0	spectra/specs_ms.pklbin202	InChI=1S/C20H28O2/c1-15(7-6-8-16(2)12-14-21)9-10-18-17(3)19(22)11-13-20(18,4)5/h6-10,12,14,19,22H,11,13H2,1-5H3/b8-6+,10-9+,15-7+,16-12+	N/A	HCD	Positive	ESI	173.096	lib-00032.mgf	Bronze	3	0.681847	0.617065	0.000106812	1	2	1	NIST17	NIST	173.096	N/A	402.501	4	CC1=C(C(CCC1O)(C)C)C=CC(=CC=CC(=CC=O)C)C	1	173.096	spectra/specs_ms.pklbin	CCMSLIB00003609058	1910.79	UPDATE-SINGLE-ANNOTATED-BRONZE
X20205	M+H-H2O	19420565	1	1-Oleoyl-sn-glycero-3-phosphocholine	Isolated	NIST	0	spectra/specs_ms.pklbin20205	InChI=1S/C26H52NO7P/c1-5-6-7-8-9-10-11-12-13-14-15-16-17-18-19-20-26(29)32-23-25(28)24-34-35(30,31)33-22-21-27(2,3)4/h12-13,25,28H,5-11,14-24H2,1-4H3/b13-12-/t25-/m1/s1	N/A	HCD	Positive	ESI	504.345	lib-00032.mgf	Bronze	3	0.934343	0.181528	9.16e-05	51	2035	1	NIST17	NIST	504.345	N/A	388.001	10	CCCCCCCCC=CCCCCCCCC(=O)OCC(COP(=O)([O-])OCC[N+](C)(C)C)O	1	504.345	spectra/specs_ms.pklbin	CCMSLIB00003267867	1941.39	UPDATE-SINGLE-ANNOTATED-BRONZE
X20463	M+H	50930239	1	1-Heptadecanoyl-sn-glycero-3-phosphocholine	Isolated	NIST	0	spectra/specs_ms.pklbin20463	InChI=1S/C25H52NO7P/c1-5-6-7-8-9-10-11-12-13-14-15-16-17-18-19-25(28)31-22-24(27)23-33-34(29,30)32-21-20-26(2,3)4/h24,27H,5-23H2,1-4H3/t24-/m1/s1	N/A	HCD	Positive	ESI	510.355	lib-00032.mgf	Bronze	3	0.971148	0.777357	0.000396729	25	627	1	NIST17	NIST	510.355	N/A	383.591	8	CCCCCCCCCCCCCCCCC(=O)OCC(COP(=O)([O-])OCC[N+](C)(C)C)O	1	510.355	spectra/specs_ms.pklbin	CCMSLIB00003268954	20795.9	UPDATE-SINGLE-ANNOTATED-BRONZE
X2059	M+H-C7H8ClNO2S	216158348	1	5-Hexenoic acid, 6-[(2R,3S)-3-[[[(4-chloro-2-methylphenyl)sulfonyl]amino]methyl]bicyclo[2.2.2]oct-2-yl]-, (5Z)-	Isolated	NIST	0	spectra/specs_ms.pklbin2059	InChI=1S/C22H30ClNO4S/c1-15-13-18(23)11-12-21(15)29(27,28)24-14-20-17-9-7-16(8-10-17)19(20)5-3-2-4-6-22(25)26/h3,5,11-13,16-17,19-20,24H,2,4,6-10,14H2,1H3,(H,25,26)/b5-3-/t16?,17?,19-,20-/m0/s1	N/A	HCD	Positive	ESI	235.169	lib-00032.mgf	Bronze	3	0.762522	1.2328	0.000289917	39	3726	1	NIST17	NIST	235.169	N/A	341.137	7	CC1=C(C=CC(=C1)Cl)S(=O)(=O)NCC2C3CCC(C2C=CCCCC(=O)O)CC3	1	235.169	spectra/specs_ms.pklbin	CCMSLIB00003429359	11050.5	UPDATE-SINGLE-ANNOTATED-BRONZE
X206	M+H-C2H8O4	26054671	1	Corey PG-lactone diol	Isolated	NIST	0	spectra/specs_ms.pklbin206	InChI=1S/C15H24O4/c1-2-3-4-5-10(16)6-7-11-12-8-15(18)19-14(12)9-13(11)17/h6-7,10-14,16-17H,2-5,8-9H2,1H3/b7-6+/t10-,11+,12+,13+,14-/m0/s1	N/A	HCD	Positive	ESI	173.133	lib-00032.mgf	Bronze	3	0.868543	2.90841	0.00050354	6	22	1	NIST17	NIST	173.133	N/A	333.474	6	CCCCCC(C=CC1C(CC2C1CC(=O)O2)O)O	1	173.132	spectra/specs_ms.pklbin	CCMSLIB00003539367	19812.4	UPDATE-SINGLE-ANNOTATED-BRONZE
X20687	M+H	123284	1	Didodecyl 3,3'-thiodipropionate	Isolated	NIST	0	spectra/specs_ms.pklbin20687	InChI=1S/C30H58O4S/c1-3-5-7-9-11-13-15-17-19-21-25-33-29(31)23-27-35-28-24-30(32)34-26-22-20-18-16-14-12-10-8-6-4-2/h3-28H2,1-2H3	N/A	HCD	Positive	ESI	515.413	lib-00032.mgf	Bronze	3	0.985322	1.7763	0.000915527	19	860	1	NIST17	NIST	515.413	N/A	629.466	8	CCCCCCCCCCCCOC(=O)CCSCCC(=O)OCCCCCCCCCCCC	1	515.412	spectra/specs_ms.pklbin	CCMSLIB00003378405	55998.5	UPDATE-SINGLE-ANNOTATED-BRONZE
X20787	M+Na	17364168	1	1-Palmitoyl-sn-glycero-3-phosphocholine	Isolated	NIST	0	spectra/specs_ms.pklbin20787	InChI=1S/C24H50NO7P/c1-5-6-7-8-9-10-11-12-13-14-15-16-17-18-24(27)30-21-23(26)22-32-33(28,29)31-20-19-25(2,3)4/h23,26H,5-22H2,1-4H3/t23-/m1/s1	N/A	HCD	Positive	ESI	518.322	lib-00032.mgf	Bronze	3	0.952466	1.41306	0.000732422	167	9401	1	NIST17	NIST	518.322	N/A	378.091	9	CCCCCCCCCCCCCCCC(=O)OCC(COP(=O)([O-])OCC[N+](C)(C)C)O	1	518.321	spectra/specs_ms.pklbin	CCMSLIB00003498392	11755	UPDATE-SINGLE-ANNOTATED-BRONZE
X2128	M+H	3061903	1	Ala-Phe	Isolated	NIST	0	spectra/specs_ms.pklbin2128	InChI=1S/C12H16N2O3/c1-8(13)11(15)14-10(12(16)17)7-9-5-3-2-4-6-9/h2-6,8,10H,7,13H2,1H3,(H,14,15)(H,16,17)/t8-,10+/m0/s1	N/A	HCD	Positive	ESI	237.123	lib-00032.mgf	Bronze	3	0.921659	1.67309	0.000396729	3	85	1	NIST17	NIST	237.123	N/A	77.5365	3	CC(C(=O)NC(CC1=CC=CC=C1)C(=O)O)N	0	237.123	spectra/specs_ms.pklbin	CCMSLIB00003736282	10723.2	UPDATE-SINGLE-ANNOTATED-BRONZE
X21343	M+H	17243140	1	Spectral Match to Didodecyl 3,3'-thiodipropionate oxide from NIST14	Isolated	Data deposited by lfnothias	0	spectra/specs_ms.pklbin21343	N/A	N/A	QqQ	Positive	ESI	531.408	lib-00031.mgf	Bronze	3	0.9806	1.95254	0.0010376	111	5870	1	GNPS-NIST14-MATCHES	Data from Pieter Dorrestein	531.408	N/A	584.747	10	N/A	1	531.407	spectra/specs_ms.pklbin	CCMSLIB00003138120	26910.2	UPDATE-SINGLE-ANNOTATED-BRONZE
X21406	M+Na	74430890	1	1-O-Octadecyl-sn-glyceryl-3-phosphorylcholine	Isolated	NIST	0	spectra/specs_ms.pklbin21406	InChI=1S/C26H56NO6P/c1-5-6-7-8-9-10-11-12-13-14-15-16-17-18-19-20-22-31-24-26(28)25-33-34(29,30)32-23-21-27(2,3)4/h26,28H,5-25H2,1-4H3/t26-/m1/s1	N/A	HCD	Positive	ESI	532.374	lib-00032.mgf	Bronze	3	0.792539	2.40759	0.00128174	2	188	1	NIST17	NIST	532.374	N/A	430.501	5	CCCCCCCCCCCCCCCCCCOCC(COP(=O)([O-])OCC[N+](C)(C)C)O	1	532.375	spectra/specs_ms.pklbin	CCMSLIB00003501036	13882.6	UPDATE-SINGLE-ANNOTATED-BRONZE
X21794	[M+Na]+	N/A	1	FUSIDIC ACID	isolated	MoNA:VF-NPL-QEHF002977	0	spectra/specs_ms.pklbin21794	InChI=1S/C31H48O6/c1-17(2)9-8-10-20(28(35)36)26-22-15-24(34)27-29(5)13-12-23(33)18(3)21(29)11-14-30(27,6)31(22,7)16-25(26)37-19(4)32/h9,18,21-25,27,33-34H,8,10-16H2,1-7H3,(H,35,36)/b26-20-/t18-,21-,22-,23+,24+,25-,27-,29-,30-,31-/m0/s1	N/A	ESI-QFT	positive	N/A	539.334	lib-00028.mgf	Bronze	3	0.637326	1.81068	0.000976562	0	0	1	MONA	MoNA	539.334	N/A	483.775	4	N/A	0	539.333	spectra/specs_ms.pklbin	CCMSLIB00004694040	12519.3	UPDATE-SINGLE-ANNOTATED-BRONZE
X22137	M+H	0	1	1-O-Hexadecyl-2-O-(2E-butenoyl)-sn-glyceryl-3-phosphocholine	Isolated	NIST	0	spectra/specs_ms.pklbin22137	InChI=1S/C28H56NO7P/c1-6-8-9-10-11-12-13-14-15-16-17-18-19-20-23-33-25-27(36-28(30)21-7-2)26-35-37(31,32)34-24-22-29(3,4)5/h7,21,27H,6,8-20,22-26H2,1-5H3/b21-7+	N/A	HCD	Positive	ESI	550.387	lib-00032.mgf	Bronze	3	0.938292	1.33074	0.000732422	6	266	1	NIST17	NIST	550.387	N/A	414.959	5	CCCCCCCCCCCCCCCCOCC(COP(=O)([O-])OCC[N+](C)(C)C)OC(=O)C=CC	1	550.386	spectra/specs_ms.pklbin	CCMSLIB00003332039	10960.3	UPDATE-SINGLE-ANNOTATED-BRONZE
X22726	M+H	3436-44-0	0	1,2-Didecanoyl PC	Isolated	N/A	0	spectra/specs_ms.pklbin22726	InChI=1S/C28H56NO8P/c1-6-8-10-12-14-16-18-20-27(30)34-24-26(25-36-38(32,33)35-23-22-29(3,4)5)37-28(31)21-19-17-15-13-11-9-7-2/h26H,6-25H2,1-5H3	N/A	LC-ESI-QTOF	Positive-40eV	LC-ESI	566.382	lib-00033.mgf	Bronze	3	0.971126	0.64658	0.000366211	0	0	1	METLIN	Metlin	566.382	N/A	404.679	6	N/A	1	566.382	spectra/specs_ms.pklbin	CCMSLIB00000497967	3972.71	UPDATE-SINGLE-ANNOTATED-BRONZE
X22959	M+Na	108341806	1	1-Arachidoyl-2-hydroxy-sn-glycero-3-phosphocholine	Isolated	NIST	0	spectra/specs_ms.pklbin22959	InChI=1S/C28H58NO7P/c1-5-6-7-8-9-10-11-12-13-14-15-16-17-18-19-20-21-22-28(31)34-25-27(30)26-36-37(32,33)35-24-23-29(2,3)4/h27,30H,5-26H2,1-4H3/t27-/m1/s1	N/A	HCD	Positive	ESI	574.384	lib-00032.mgf	Bronze	3	0.774885	1.27514	0.000732422	4	167	1	NIST17	NIST	574.384	N/A	428.679	7	CCCCCCCCCCCCCCCCCCCC(=O)OCC(COP(=O)([O-])OCC[N+](C)(C)C)O	1	574.385	spectra/specs_ms.pklbin	CCMSLIB00003269152	9714.3	UPDATE-SINGLE-ANNOTATED-BRONZE
X23136	2M+H	521186	1	5.alpha.-Androstan-17.beta.-ol-3-one	Isolated	NIST	0	spectra/specs_ms.pklbin23136	InChI=1S/C19H30O2/c1-18-9-7-13(20)11-12(18)3-4-14-15-5-6-17(21)19(15,2)10-8-16(14)18/h12,14-17,21H,3-11H2,1-2H3/t12-,14-,15-,16-,17-,18-,19-/m0/s1	N/A	HCD	Positive	ESI	581.456	lib-00032.mgf	Bronze	3	0.638536	0.734786	0.000427246	30	2837	1	NIST17	NIST	581.456	N/A	399.674	5	CC12CCC(=O)CC1CCC3C2CCC4(C3CCC4O)C	0	581.456	spectra/specs_ms.pklbin	CCMSLIB00003353662	1951.16	UPDATE-SINGLE-ANNOTATED-BRONZE
X2349	M+H-H2O	821385	1	Tetradecanedioic acid	Isolated	NIST	0	spectra/specs_ms.pklbin2349	InChI=1S/C14H26O4/c15-13(16)11-9-7-5-3-1-2-4-6-8-10-12-14(17)18/h1-12H2,(H,15,16)(H,17,18)	N/A	HCD	Positive	ESI	241.18	lib-00032.mgf	Bronze	3	0.753927	3.2899	0.000793457	47	3200	1	NIST17	NIST	241.18	N/A	249.175	8	C(CCCCCCC(=O)O)CCCCCC(=O)O	1	241.179	spectra/specs_ms.pklbin	CCMSLIB00003464916	4163.77	UPDATE-SINGLE-ANNOTATED-BRONZE
X23490	M+H	15664296	1	Pheophorbide a	Isolated	NIST	0	spectra/specs_ms.pklbin23490	N/A	N/A	HCD	Positive	ESI	593.276	lib-00032.mgf	Bronze	3	0.626434	0.308635	0.000183105	89	3923	1	NIST17	NIST	593.276	N/A	490.7	5	N/A	1	593.276	spectra/specs_ms.pklbin	CCMSLIB00003521898	3627.92	UPDATE-SINGLE-ANNOTATED-BRONZE
X2415	M+H-C4H10O	66592721	1	all-trans-4-Hydroxyretinoic acid	Isolated	NIST	0	spectra/specs_ms.pklbin2415	InChI=1S/C20H28O3/c1-14(7-6-8-15(2)13-19(22)23)9-10-17-16(3)18(21)11-12-20(17,4)5/h6-10,13,18,21H,11-12H2,1-5H3,(H,22,23)/b8-6+,10-9+,14-7+,15-13+	N/A	IT-FT/ion trap with FTMS	Positive	ESI	243.138	lib-00032.mgf	Bronze	3	0.839047	0	0	11	177	1	NIST17	NIST	243.138	N/A	447.932	5	CC1=C(C(CCC1O)(C)C)C=CC(=CC=CC(=CC(=O)O)C)C	1	243.138	spectra/specs_ms.pklbin	CCMSLIB00003375861	9444.85	UPDATE-SINGLE-ANNOTATED-BRONZE
X244	M+H-C9H16O	66592721	1	all-trans-4-Hydroxyretinoic acid	Isolated	NIST	0	spectra/specs_ms.pklbin244	InChI=1S/C20H28O3/c1-14(7-6-8-15(2)13-19(22)23)9-10-17-16(3)18(21)11-12-20(17,4)5/h6-10,13,18,21H,11-12H2,1-5H3,(H,22,23)/b8-6+,10-9+,14-7+,15-13+	N/A	HCD	Positive	ESI	177.091	lib-00032.mgf	Bronze	3	0.78492	0	0	11	177	1	NIST17	NIST	177.091	N/A	228.359	5	CC1=C(C(CCC1O)(C)C)C=CC(=CC=CC(=CC(=O)O)C)C	1	177.091	spectra/specs_ms.pklbin	CCMSLIB00003375878	4367.69	UPDATE-SINGLE-ANNOTATED-BRONZE
X24400	M+H-H2O	3351868	1	Fucoxanthin	Isolated	NIST	0	spectra/specs_ms.pklbin24400	InChI=1S/C42H58O6/c1-29(18-14-19-31(3)22-23-37-38(6,7)26-35(47-33(5)43)27-40(37,10)46)16-12-13-17-30(2)20-15-21-32(4)36(45)28-42-39(8,9)24-34(44)25-41(42,11)48-42/h12-22,34-35,44,46H,24-28H2,1-11H3/b13-12+,18-14+,20-15+,29-16+,30-17+,31-19+,32-21+	N/A	HCD	Positive	ESI	641.42	lib-00032.mgf	Bronze	3	0.662987	0.190313	0.00012207	9	303	1	NIST17	NIST	641.42	N/A	474.691	6	CC(=CC=CC=C(C)C=CC=C(C)C(=O)CC12C(CC(CC1(O2)C)O)(C)C)C=CC=C(C)C=C=C3C(CC(CC3(C)O)OC(=O)C)(C)C	1	641.42	spectra/specs_ms.pklbin	CCMSLIB00003711477	3580.55	UPDATE-SINGLE-ANNOTATED-BRONZE
X250	M+H-H2O	31499726	1	7,8-Dihydro-.alpha.-ionone	Isolated	NIST	0	spectra/specs_ms.pklbin250	InChI=1S/C13H22O/c1-10-6-5-9-13(3,4)12(10)8-7-11(2)14/h6,12H,5,7-9H2,1-4H3	N/A	HCD	Positive	ESI	177.164	lib-00032.mgf	Bronze	3	0.883325	1.11967	0.000198364	18	622	1	NIST17	NIST	177.164	N/A	416.199	5	CC1=CCCC(C1CCC(=O)C)(C)C	1	177.164	spectra/specs_ms.pklbin	CCMSLIB00003722986	28389.2	UPDATE-SINGLE-ANNOTATED-BRONZE
X2504	M+H-H2O	N/A	1	Spectral Match to Phe-Pro from NIST14	Isolated	Data deposited by lfnothias	0	spectra/specs_ms.pklbin2504	N/A	N/A	Q-TOF	Positive	ESI	245.129	lib-00031.mgf	Bronze	3	0.88818	4.04612	0.000991821	74	4315	1	GNPS-NIST14-MATCHES	Data from Pieter Dorrestein	245.129	N/A	135.996	6	N/A	0	245.128	spectra/specs_ms.pklbin	CCMSLIB00003137776	10702.8	UPDATE-SINGLE-ANNOTATED-BRONZE
X2511	M+H-2H2O	20350156	1	Brefeldin A	Isolated	NIST	0	spectra/specs_ms.pklbin2511	InChI=1S/C16H24O4/c1-11-5-3-2-4-6-12-9-13(17)10-14(12)15(18)7-8-16(19)20-11/h4,6-8,11-15,17-18H,2-3,5,9-10H2,1H3/b6-4+,8-7+/t11-,12+,13-,14+,15+/m0/s1	N/A	HCD	Positive	ESI	245.154	lib-00032.mgf	Bronze	3	0.795294	2.42743	0.000595093	38	872	1	NIST17	NIST	245.154	N/A	291.892	8	CC1CCCC=CC2CC(CC2C(C=CC(=O)O1)O)O	0	245.153	spectra/specs_ms.pklbin	CCMSLIB00003436540	26414.9	UPDATE-SINGLE-ANNOTATED-BRONZE
X2531	M+H-C2H7O3N	2764036	1	Linoleoylglycine	Isolated	NIST	0	spectra/specs_ms.pklbin2531	InChI=1S/C20H35NO3/c1-2-3-4-5-6-7-8-9-10-11-12-13-14-15-16-17-19(22)21-18-20(23)24/h6-7,9-10H,2-5,8,11-18H2,1H3,(H,21,22)(H,23,24)/b7-6-,10-9-	N/A	HCD	Positive	ESI	245.226	lib-00032.mgf	Bronze	3	0.932025	1.61781	0.000396729	52	1612	1	NIST17	NIST	245.226	N/A	351.395	9	CCCCCC=CCC=CCCCCCCCC(=O)NCC(=O)O	1	245.226	spectra/specs_ms.pklbin	CCMSLIB00003483840	28535.2	UPDATE-SINGLE-ANNOTATED-BRONZE
X2551	M+H	0	1	Asn-Leu	Isolated	NIST	0	spectra/specs_ms.pklbin2551	InChI=1S/C10H19N3O4/c1-5(2)3-7(10(16)17)13-9(15)6(11)4-8(12)14/h5-7H,3-4,11H2,1-2H3,(H2,12,14)(H,13,15)(H,16,17)/t6-,7-/m0/s1	N/A	HCD	Positive	ESI	246.145	lib-00032.mgf	Bronze	3	0.681671	0.805884	0.000198364	53	2033	1	NIST17	NIST	246.145	N/A	33.7353	6	CC(C)CC(C(=O)O)NC(=O)C(CC(=O)N)N	0	246.145	spectra/specs_ms.pklbin	CCMSLIB00003736666	2927.85	UPDATE-SINGLE-ANNOTATED-BRONZE
X2554	M+H	256928753	1	2-Methylbutyryl-L-carnitine	Isolated	NIST	0	spectra/specs_ms.pklbin2554	InChI=1S/C12H23NO4/c1-6-9(2)12(16)17-10(7-11(14)15)8-13(3,4)5/h9-10H,6-8H2,1-5H3/t9?,10-/m1/s1	N/A	HCD	Positive	ESI	246.17	lib-00032.mgf	Bronze	3	0.734927	0	0	0	0	1	NIST17	NIST	246.17	N/A	85.8794	3	CCC(C)C(=O)OC(CC(=O)[O-])C[N+](C)(C)C	0	246.17	spectra/specs_ms.pklbin	CCMSLIB00003578770	37621.6	UPDATE-SINGLE-ANNOTATED-BRONZE
X2590	M+H	0	1	Met-Pro	Isolated	NIST	0	spectra/specs_ms.pklbin2590	InChI=1S/C10H18N2O3S/c1-16-6-4-7(11)9(13)12-5-2-3-8(12)10(14)15/h7-8H,2-6,11H2,1H3,(H,14,15)/t7-,8-/m0/s1	N/A	HCD	Positive	ESI	247.111	lib-00032.mgf	Bronze	3	0.629702	0.432241	0.000106812	0	0	1	NIST17	NIST	247.111	N/A	35.3625	5	CSCCC(C(=O)N1CCCC1C(=O)O)N	0	247.111	spectra/specs_ms.pklbin	CCMSLIB00003738856	2970.52	UPDATE-SINGLE-ANNOTATED-BRONZE
X2606	M+H-C2H7NO3	2601903	1	N-Oleoylglycine	Isolated	NIST	0	spectra/specs_ms.pklbin2606	InChI=1S/C20H37NO3/c1-2-3-4-5-6-7-8-9-10-11-12-13-14-15-16-17-19(22)21-18-20(23)24/h9-10H,2-8,11-18H2,1H3,(H,21,22)(H,23,24)/b10-9-	N/A	HCD	Positive	ESI	247.242	lib-00032.mgf	Bronze	3	0.709702	0	0	90	7596	1	NIST17	NIST	247.242	N/A	504.932	9	CCCCCCCCC=CCCCCCCCC(=O)NCC(=O)O	0	247.242	spectra/specs_ms.pklbin	CCMSLIB00003720214	36182.5	UPDATE-SINGLE-ANNOTATED-BRONZE
X26062	M+Na	26853316	1	2-Oleoyl-1-palmitoyl-sn-glycero-3-phosphocholine	Isolated	NIST	0	spectra/specs_ms.pklbin26062	InChI=1S/C42H82NO8P/c1-6-8-10-12-14-16-18-20-21-23-25-27-29-31-33-35-42(45)51-40(39-50-52(46,47)49-37-36-43(3,4)5)38-48-41(44)34-32-30-28-26-24-22-19-17-15-13-11-9-7-2/h20-21,40H,6-19,22-39H2,1-5H3/b21-20-/t40-/m1/s1	N/A	Q-TOF	Positive	ESI	782.567	lib-00032.mgf	Bronze	3	0.760945	2.49579	0.00195312	16	590	1	NIST17	NIST	782.567	N/A	513.467	3	CCCCCCCCCCCCCCCC(=O)OCC(COP(=O)([O-])OCC[N+](C)(C)C)OC(=O)CCCCCCCC=CCCCCCCCC	1	782.569	spectra/specs_ms.pklbin	CCMSLIB00003173913	3831.51	UPDATE-SINGLE-ANNOTATED-BRONZE
X262	M+H	458366	1	Coniferyl aldehyde	Isolated	NIST	0	spectra/specs_ms.pklbin262	InChI=1S/C10H10O3/c1-13-10-7-8(3-2-6-11)4-5-9(10)12/h2-7,12H,1H3/b3-2+	N/A	Q-TOF	Positive	ESI	179.07	lib-00032.mgf	Bronze	3	0.760297	1.61901	0.000289917	13	458	1	NIST17	NIST	179.07	N/A	189.222	5	COC1=C(C=CC(=C1)C=CC=O)O	1	179.07	spectra/specs_ms.pklbin	CCMSLIB00003193907	4000	UPDATE-SINGLE-ANNOTATED-BRONZE
X265	M+H-H2O	24738485	1	Dodeca-2(E),4(E)-dienoic acid	Isolated	NIST	0	spectra/specs_ms.pklbin265	InChI=1S/C12H20O2/c1-2-3-4-5-6-7-8-9-10-11-12(13)14/h8-11H,2-7H2,1H3,(H,13,14)/b9-8+,11-10+	N/A	HCD	Positive	ESI	179.143	lib-00032.mgf	Bronze	3	0.839463	0	0	45	2104	1	NIST17	NIST	179.143	N/A	348.855	5	CCCCCCCC=CC=CC(=O)O	1	179.143	spectra/specs_ms.pklbin	CCMSLIB00003575197	5083.64	UPDATE-SINGLE-ANNOTATED-BRONZE
X2670	M+H-C6H6INO2S	133538586	1	5-Heptenoic acid, 7-[(1S,2S,3S,5R)-3-[[(4-iodophenyl)sulfonyl]amino]-6,6-dimethylbicyclo[3.1.1]hept-2-yl]-, (5Z)-	Isolated	NIST	0	spectra/specs_ms.pklbin2670	InChI=1S/C22H30INO4S/c1-22(2)15-13-19(22)18(7-5-3-4-6-8-21(25)26)20(14-15)24-29(27,28)17-11-9-16(23)10-12-17/h3,5,9-12,15,18-20,24H,4,6-8,13-14H2,1-2H3,(H,25,26)/b5-3-/t15-,18+,19+,20+/m1/s1	N/A	HCD	Positive	ESI	249.185	lib-00032.mgf	Bronze	3	0.756388	0.367409	9.16e-05	28	1783	1	NIST17	NIST	249.185	N/A	295.544	8	CC1(C2CC1C(C(C2)NS(=O)(=O)C3=CC=C(C=C3)I)CC=CCCCC(=O)O)C	1	249.185	spectra/specs_ms.pklbin	CCMSLIB00003524123	19758.3	UPDATE-SINGLE-ANNOTATED-BRONZE
X2672	M+H-C4H8	57198999	1	Methyl 2,4,6-tri-tert-butylbenzoate	Isolated	NIST	0	spectra/specs_ms.pklbin2672	InChI=1S/C20H32O2/c1-18(2,3)13-11-14(19(4,5)6)16(17(21)22-10)15(12-13)20(7,8)9/h11-12H,1-10H3	N/A	HCD	Positive	ESI	249.185	lib-00032.mgf	Bronze	3	0.884614	0.367409	9.16e-05	2	4	1	NIST17	NIST	249.185	N/A	381.013	4	CC(C)(C)C1=CC(=C(C(=C1)C(C)(C)C)C(=O)OC)C(C)(C)C	1	249.185	spectra/specs_ms.pklbin	CCMSLIB00003662870	25744.6	UPDATE-SINGLE-ANNOTATED-BRONZE
X2691	M+H-H2O	506434	1	cis,cis-9,12-Octadecadien-1-ol	Isolated	NIST	0	spectra/specs_ms.pklbin2691	InChI=1S/C18H34O/c1-2-3-4-5-6-7-8-9-10-11-12-13-14-15-16-17-18-19/h6-7,9-10,19H,2-5,8,11-18H2,1H3/b7-6-,10-9-	N/A	HCD	Positive	ESI	249.258	lib-00032.mgf	Bronze	3	0.991968	1.16312	0.000289917	38	591	1	NIST17	NIST	249.258	N/A	390.382	11	CCCCCC=CCC=CCCCCCCCCO	1	249.258	spectra/specs_ms.pklbin	CCMSLIB00003309855	17511.5	UPDATE-SINGLE-ANNOTATED-BRONZE
X2815	M+H-2H2O	17921630	1	3.beta.-Hydroxyandrosta-5,15-dien-17-one	Isolated	NIST	0	spectra/specs_ms.pklbin2815	InChI=1S/C19H26O2/c1-18-9-7-13(20)11-12(18)3-4-14-15-5-6-17(21)19(15,2)10-8-16(14)18/h3,5-6,13-16,20H,4,7-11H2,1-2H3/t13-,14-,15-,16-,18-,19-/m0/s1	N/A	HCD	Positive	ESI	251.179	lib-00032.mgf	Bronze	3	0.80341	1.57946	0.000396729	1	3	1	NIST17	NIST	251.179	N/A	500.495	7	CC12CCC(CC1=CCC3C2CCC4(C3C=CC4=O)C)O	1	251.179	spectra/specs_ms.pklbin	CCMSLIB00003716418	2876.23	UPDATE-SINGLE-ANNOTATED-BRONZE
X2861	M+H	958098	1	2'-Deoxyadenosine	Isolated	NIST	0	spectra/specs_ms.pklbin2861	InChI=1S/C10H13N5O3/c11-9-8-10(13-3-12-9)15(4-14-8)7-1-5(17)6(2-16)18-7/h3-7,16-17H,1-2H2,(H2,11,12,13)/t5-,6+,7+/m0/s1	N/A	HCD	Positive	ESI	252.109	lib-00032.mgf	Bronze	3	0.960849	0.423672	0.000106812	0	0	1	NIST17	NIST	252.109	N/A	25.177	5	C1C(C(OC1N2C=NC3=C2N=CN=C3N)CO)O	0	252.109	spectra/specs_ms.pklbin	CCMSLIB00003454647	31683.8	UPDATE-SINGLE-ANNOTATED-BRONZE
X2884	M+H	0	1	Ser-Phe	Isolated	NIST	0	spectra/specs_ms.pklbin2884	InChI=1S/C12H16N2O4/c13-9(7-15)11(16)14-10(12(17)18)6-8-4-2-1-3-5-8/h1-5,9-10,15H,6-7,13H2,(H,14,16)(H,17,18)/t9-,10-/m0/s1	N/A	HCD	Positive	ESI	253.118	lib-00032.mgf	Bronze	3	0.925244	1.20566	0.000305176	8	304	1	NIST17	NIST	253.118	N/A	46.9739	6	C1=CC=C(C=C1)CC(C(=O)O)NC(=O)C(CO)N	0	253.118	spectra/specs_ms.pklbin	CCMSLIB00003736778	1993.36	UPDATE-SINGLE-ANNOTATED-BRONZE
X3000	M+H-H2O	963757	1	(5.alpha.)-Androst-2-en-17-one	Isolated	NIST	0	spectra/specs_ms.pklbin3000	InChI=1S/C19H28O/c1-18-11-4-3-5-13(18)6-7-14-15-8-9-17(20)19(15,2)12-10-16(14)18/h3-4,13-16H,5-12H2,1-2H3/t13-,14+,15+,16+,18+,19+/m1/s1	N/A	HCD	Positive	ESI	255.211	lib-00032.mgf	Bronze	3	0.630032	16.8605	0.00430298	8	76	1	NIST17	NIST	255.211	N/A	240.502	5	CC12CCC3C(C1CCC2=O)CCC4C3(CC=CC4)C	0	255.215	spectra/specs_ms.pklbin	CCMSLIB00003369791	1746.25	UPDATE-SINGLE-ANNOTATED-BRONZE
X3003	M+H	373499	1	Spectral Match to cis-9-Hexadecenoic acid from NIST14	Isolated	Data deposited by pmallard	0	spectra/specs_ms.pklbin3003	N/A	N/A	HCD	Positive	ESI	255.232	lib-00031.mgf	Bronze	3	0.921039	0	0	45	4036	1	GNPS-NIST14-MATCHES	Data from Wolfender/Litaudon	255.232	N/A	464.537	9	N/A	1	255.232	spectra/specs_ms.pklbin	CCMSLIB00003136526	11884.3	UPDATE-SINGLE-ANNOTATED-BRONZE
X3074	M+H	4669027	1	Spectral Match to Pentadecanoic acid, 14-methyl- from NIST14	Isolated	Data deposited by mjmeehan	0	spectra/specs_ms.pklbin3074	N/A	N/A	HCD	Positive	ESI	257.247	lib-00031.mgf	Bronze	3	0.99152	0	0	2	268	1	GNPS-NIST14-MATCHES	Data from Gabriel Haddad	257.247	N/A	364.482	7	N/A	1	257.247	spectra/specs_ms.pklbin	CCMSLIB00003134561	4000	UPDATE-SINGLE-ANNOTATED-BRONZE
X3180	M+H	22671290	1	Hexanoyl-L-carnitine	Isolated	NIST	0	spectra/specs_ms.pklbin3180	InChI=1S/C13H25NO4/c1-5-6-7-8-13(17)18-11(9-12(15)16)10-14(2,3)4/h11H,5-10H2,1-4H3/t11-/m1/s1	N/A	HCD	Positive	ESI	260.186	lib-00032.mgf	Bronze	3	0.852555	1.52479	0.000396729	0	0	1	NIST17	NIST	260.186	N/A	156.239	5	CCCCCC(=O)OC(CC(=O)[O-])C[N+](C)(C)C	1	260.186	spectra/specs_ms.pklbin	CCMSLIB00003578212	12561.1	UPDATE-SINGLE-ANNOTATED-BRONZE
X3265	M+H	0	1	Glu-Leu	Isolated	NIST	0	spectra/specs_ms.pklbin3265	InChI=1S/C11H20N2O5/c1-6(2)5-8(11(17)18)13-10(16)7(12)3-4-9(14)15/h6-8H,3-5,12H2,1-2H3,(H,13,16)(H,14,15)(H,17,18)/t7-,8-/m0/s1	N/A	HCD	Positive	ESI	261.145	lib-00032.mgf	Bronze	3	0.821948	1.86977	0.000488281	29	1281	1	NIST17	NIST	261.145	N/A	49.6962	5	CC(C)CC(C(=O)O)NC(=O)C(CCC(=O)O)N	1	261.145	spectra/specs_ms.pklbin	CCMSLIB00003736381	19229.4	UPDATE-SINGLE-ANNOTATED-BRONZE
X3279	M+H-2H2O	73033097	1	cis-10-Nonadecenoic acid	Isolated	NIST	0	spectra/specs_ms.pklbin3279	InChI=1S/C19H36O2/c1-2-3-4-5-6-7-8-9-10-11-12-13-14-15-16-17-18-19(20)21/h9-10H,2-8,11-18H2,1H3,(H,20,21)/b10-9-	N/A	HCD	Positive	ESI	261.258	lib-00032.mgf	Bronze	3	0.89196	1.1681	0.000305176	62	3699	1	NIST17	NIST	261.258	N/A	391.057	11	CCCCCCCCC=CCCCCCCCCC(=O)O	1	261.258	spectra/specs_ms.pklbin	CCMSLIB00003479376	17472.4	UPDATE-SINGLE-ANNOTATED-BRONZE
X3329	M+H	0	1	Phe-Pro	Isolated	NIST	0	spectra/specs_ms.pklbin3329	InChI=1S/C14H18N2O3/c15-11(9-10-5-2-1-3-6-10)13(17)16-8-4-7-12(16)14(18)19/h1-3,5-6,11-12H,4,7-9,15H2,(H,18,19)/t11-,12-/m0/s1	N/A	HCD	Positive	ESI	263.139	lib-00032.mgf	Bronze	3	0.980286	0	0	6	114	1	NIST17	NIST	263.139	N/A	110.586	3	C1CC(N(C1)C(=O)C(CC2=CC=CC=C2)N)C(=O)O	1	263.139	spectra/specs_ms.pklbin	CCMSLIB00003726510	66393.7	UPDATE-SINGLE-ANNOTATED-BRONZE
X3338	M+H-H2O	54397841	1	12S-Hydroxy-5Z,8E,10E-heptadecatrienoic acid	Isolated	NIST	0	spectra/specs_ms.pklbin3338	InChI=1S/C17H28O3/c1-2-3-10-13-16(18)14-11-8-6-4-5-7-9-12-15-17(19)20/h5-8,11,14,16,18H,2-4,9-10,12-13,15H2,1H3,(H,19,20)/b7-5-,8-6+,14-11+/t16-/m0/s1	N/A	HCD	Positive	ESI	263.201	lib-00032.mgf	Bronze	3	0.67803	2.20301	0.000579834	32	1811	1	NIST17	NIST	263.201	N/A	428.381	7	CCCCCC(C=CC=CCC=CCCCC(=O)O)O	1	263.2	spectra/specs_ms.pklbin	CCMSLIB00003257325	6024.98	UPDATE-SINGLE-ANNOTATED-BRONZE
X3457	M+H-CH4O	6198589	1	Methyl trans-vaccenate	Isolated	NIST	0	spectra/specs_ms.pklbin3457	InChI=1S/C19H36O2/c1-3-4-5-6-7-8-9-10-11-12-13-14-15-16-17-18-19(20)21-2/h8-9H,3-7,10-18H2,1-2H3/b9-8+	N/A	HCD	Positive	ESI	265.253	lib-00032.mgf	Bronze	3	0.92039	2.18597	0.000579834	66	5167	1	NIST17	NIST	265.253	N/A	470.397	10	CCCCCCC=CCCCCCCCCCC(=O)OC	1	265.252	spectra/specs_ms.pklbin	CCMSLIB00003566138	47984.8	UPDATE-SINGLE-ANNOTATED-BRONZE
X3517	M+H-2H2O	764227	1	D-erythro-Sphinganine	Isolated	NIST	0	spectra/specs_ms.pklbin3517	InChI=1S/C18H39NO2/c1-2-3-4-5-6-7-8-9-10-11-12-13-14-15-18(21)17(19)16-20/h17-18,20-21H,2-16,19H2,1H3/t17-,18+/m0/s1	N/A	HCD	Positive	ESI	266.284	lib-00032.mgf	Bronze	3	0.789734	0.802237	0.000213623	59	2407	1	NIST17	NIST	266.284	N/A	409.848	8	CCCCCCCCCCCCCCCC(C(CO)N)O	1	266.284	spectra/specs_ms.pklbin	CCMSLIB00003480410	8541.76	UPDATE-SINGLE-ANNOTATED-BRONZE
X3668	[M+NH4]+	N/A	1	2-[(1S,2S,4aR,8aS)-1-hydroxy-4a-methyl-8-methylidene-1,2,3,4,5,6,7,8a-octahydronaphthalen-2-yl]prop-2-enoic acid	isolated	MoNA:VF-NPL-QEHF010473	0	spectra/specs_ms.pklbin3668	InChI=1S/C15H22O3/c1-9-5-4-7-15(3)8-6-11(10(2)14(17)18)13(16)12(9)15/h11-13,16H,1-2,4-8H2,3H3,(H,17,18)/t11-,12+,13-,15+/m0/s1	N/A	ESI-QFT	positive	N/A	268.191	lib-00028.mgf	Bronze	3	0.630946	0	0	5	48	1	MONA	MoNA	268.191	N/A	143.942	4	N/A	1	268.191	spectra/specs_ms.pklbin	CCMSLIB00004701536	2663.09	UPDATE-SINGLE-ANNOTATED-BRONZE
X37	M+H-C10H12F3N	23602780	1	Benfluorex	Isolated	NIST	0	spectra/specs_ms.pklbin37	InChI=1S/C19H20F3NO2/c1-14(12-15-6-5-9-17(13-15)19(20,21)22)23-10-11-25-18(24)16-7-3-2-4-8-16/h2-9,13-14,23H,10-12H2,1H3	N/A	HCD	Positive	ESI	149.06	lib-00032.mgf	Bronze	3	0.939078	2.04734	0.000305176	2	24	1	NIST17	NIST	149.06	N/A	204.518	4	CC(CC1=CC(=CC=C1)C(F)(F)F)NCCOC(=O)C2=CC=CC=C2	1	149.06	spectra/specs_ms.pklbin	CCMSLIB00003379311	7992.43	UPDATE-SINGLE-ANNOTATED-BRONZE
X3749	M+H-C3H10O4	53847306	1	2-Arachidonoylglycerol	Isolated	NIST	0	spectra/specs_ms.pklbin3749	InChI=1S/C23H38O4/c1-2-3-4-5-6-7-8-9-10-11-12-13-14-15-16-17-18-19-23(26)27-22(20-24)21-25/h6-7,9-10,12-13,15-16,22,24-25H,2-5,8,11,14,17-21H2,1H3/b7-6-,10-9-,13-12-,16-15-	N/A	HCD	Positive	ESI	269.226	lib-00032.mgf	Bronze	3	0.855975	1.47359	0.000396729	41	1838	1	NIST17	NIST	269.226	N/A	471.995	10	CCCCCC=CCC=CCC=CCC=CCCCC(=O)OC(CO)CO	1	269.226	spectra/specs_ms.pklbin	CCMSLIB00003408333	7509.03	UPDATE-SINGLE-ANNOTATED-BRONZE
X3752	M+H	1120258	1	Methyl palmitoleate	Isolated	NIST	0	spectra/specs_ms.pklbin3752	InChI=1S/C17H32O2/c1-3-4-5-6-7-8-9-10-11-12-13-14-15-16-17(18)19-2/h8-9H,3-7,10-16H2,1-2H3/b9-8-	N/A	HCD	Positive	ESI	269.247	lib-00032.mgf	Bronze	3	0.826119	1.8135	0.000488281	23	1017	1	NIST17	NIST	269.247	N/A	487.508	9	CCCCCCC=CCCCCCCCC(=O)OC	1	269.247	spectra/specs_ms.pklbin	CCMSLIB00003423769	18348.6	UPDATE-SINGLE-ANNOTATED-BRONZE
X3923	M+H	142585	1	Myristoyl ethanolamide	Isolated	NIST	0	spectra/specs_ms.pklbin3923	InChI=1S/C16H33NO2/c1-2-3-4-5-6-7-8-9-10-11-12-13-16(19)17-14-15-18/h18H,2-15H2,1H3,(H,17,19)	N/A	HCD	Positive	ESI	272.258	lib-00032.mgf	Bronze	3	0.841488	1.45718	0.000396729	11	435	1	NIST17	NIST	272.258	N/A	391.544	5	CCCCCCCCCCCCCC(=O)NCCO	1	272.258	spectra/specs_ms.pklbin	CCMSLIB00003589064	1933.66	UPDATE-SINGLE-ANNOTATED-BRONZE
X3977	M+H-2H2O	135498076	1	8Z,14Z-Eicosadienoic acid	Isolated	NIST	0	spectra/specs_ms.pklbin3977	InChI=1S/C20H36O2/c1-2-3-4-5-6-7-8-9-10-11-12-13-14-15-16-17-18-19-20(21)22/h6-7,12-13H,2-5,8-11,14-19H2,1H3,(H,21,22)/b7-6-,13-12-	N/A	HCD	Positive	ESI	273.258	lib-00032.mgf	Bronze	3	0.772531	1.11681	0.000305176	49	1901	1	NIST17	NIST	273.258	N/A	374.963	11	CCCCCC=CCCCCC=CCCCCCCC(=O)O	1	273.258	spectra/specs_ms.pklbin	CCMSLIB00003711297	12181.8	UPDATE-SINGLE-ANNOTATED-BRONZE
X3994	M+H	0	1	Val-Arg	Isolated	NIST	0	spectra/specs_ms.pklbin3994	InChI=1S/C11H23N5O3/c1-6(2)8(12)9(17)16-7(10(18)19)4-3-5-15-11(13)14/h6-8H,3-5,12H2,1-2H3,(H,16,17)(H,18,19)(H4,13,14,15)/t7-,8-/m0/s1	N/A	HCD	Positive	ESI	274.187	lib-00032.mgf	Bronze	3	0.919711	2.11474	0.000579834	9	723	1	NIST17	NIST	274.187	N/A	23.353	11	CC(C)C(C(=O)NC(CCCN=C(N)N)C(=O)O)N	1	274.188	spectra/specs_ms.pklbin	CCMSLIB00003731366	7753.71	UPDATE-SINGLE-ANNOTATED-BRONZE
X4043	M+H-H2O	125559742	1	Spectral Match to 9-OxoOTrE from NIST14	Isolated	Data deposited by pmallard	0	spectra/specs_ms.pklbin4043	N/A	N/A	IT-FT/ion trap with FTMS	Positive	ESI	275.201	lib-00031.mgf	Bronze	3	0.822487	3.54854	0.000976562	44	2846	1	GNPS-NIST14-MATCHES	Data from Wolfender/Litaudon	275.201	N/A	391.622	9	N/A	0	275.2	spectra/specs_ms.pklbin	CCMSLIB00003139019	52227.1	UPDATE-SINGLE-ANNOTATED-BRONZE
X4069	M+H	24046717	1	Trp-Ala	Isolated	NIST	0	spectra/specs_ms.pklbin4069	InChI=1S/C14H17N3O3/c1-8(14(19)20)17-13(18)11(15)6-9-7-16-12-5-3-2-4-10(9)12/h2-5,7-8,11,16H,6,15H2,1H3,(H,17,18)(H,19,20)/t8-,11-/m0/s1	N/A	HCD	Positive	ESI	276.134	lib-00032.mgf	Bronze	3	0.922074	1.10517	0.000305176	12	107	1	NIST17	NIST	276.134	N/A	59.7167	6	CC(C(=O)O)NC(=O)C(CC1=CNC2=CC=CC=C21)N	0	276.134	spectra/specs_ms.pklbin	CCMSLIB00003737746	1873.17	UPDATE-SINGLE-ANNOTATED-BRONZE
X4096	M+H-H2O	917877737	1	cis-Hydroxyperhexiline	Isolated	NIST	0	spectra/specs_ms.pklbin4096	N/A	N/A	HCD	Positive	ESI	276.269	lib-00032.mgf	Bronze	3	0.768468	2.09881	0.000579834	27	1135	1	NIST17	NIST	276.269	N/A	298.699	7	N/A	1	276.268	spectra/specs_ms.pklbin	CCMSLIB00003607880	11779.3	UPDATE-SINGLE-ANNOTATED-BRONZE
X4151	M+H-H2O	89886420	1	Spectral Match to 9S-Hydroxy-10E,12Z,15Z-octadecatrienoic acid from NIST14	Isolated	Data deposited by pmallard	0	spectra/specs_ms.pklbin4151	N/A	N/A	HCD	Positive	ESI	277.216	lib-00031.mgf	Bronze	3	0.96283	0	0	57	2842	1	GNPS-NIST14-MATCHES	Data from Wolfender/Litaudon	277.216	N/A	265.817	11	N/A	0	277.216	spectra/specs_ms.pklbin	CCMSLIB00003138827	91583.5	UPDATE-SINGLE-ANNOTATED-BRONZE
X4175	M+H	50486	1	Amitriptyline	Isolated	NIST	0	spectra/specs_ms.pklbin4175	InChI=1S/C20H23N/c1-21(2)15-7-12-20-18-10-5-3-8-16(18)13-14-17-9-4-6-11-19(17)20/h3-6,8-12H,7,13-15H2,1-2H3	N/A	HCD	Positive	ESI	278.19	lib-00032.mgf	Bronze	3	0.976411	1.097	0.000305176	138	4708	1	NIST17	NIST	278.19	N/A	267.052	11	CN(C)CCC=C1C2=CC=CC=C2CCC3=CC=CC=C31	1	278.19	spectra/specs_ms.pklbin	CCMSLIB00003358821	61722.1	UPDATE-SINGLE-ANNOTATED-BRONZE
X418	M+H	119619	1	Spectral Match to Benzophenone from NIST14	Isolated	Data deposited by amelnik	0	spectra/specs_ms.pklbin418	N/A	N/A	QqQ	Positive	ESI	183.08	lib-00031.mgf	Bronze	3	0.976913	0	0	0	0	1	GNPS-NIST14-MATCHES	Data from PDorrestein	183.08	N/A	326.302	3	N/A	1	183.08	spectra/specs_ms.pklbin	CCMSLIB00003135709	14885.5	UPDATE-SINGLE-ANNOTATED-BRONZE
X4203	M+H	791286	1	Triphenylphosphine oxide	Isolated	NIST	0	spectra/specs_ms.pklbin4203	InChI=1S/C18H15OP/c19-20(16-10-4-1-5-11-16,17-12-6-2-7-13-17)18-14-8-3-9-15-18/h1-15H	N/A	HCD	Positive	ESI	279.093	lib-00032.mgf	Bronze	3	0.8386	1.09345	0.000305176	6	121	1	NIST17	NIST	279.093	N/A	290.359	3	C1=CC=C(C=C1)P(=O)(C2=CC=CC=C2)C3=CC=CC=C3	0	279.093	spectra/specs_ms.pklbin	CCMSLIB00003265691	26129.3	UPDATE-SINGLE-ANNOTATED-BRONZE
X4226	M+H	84742	1	Spectral Match to Dibutyl phthalate from NIST14	Isolated	Data deposited by lfnothias	0	spectra/specs_ms.pklbin4226	N/A	N/A	QqQ	Positive	ESI	279.158	lib-00031.mgf	Bronze	3	0.657339	3.60756	0.00100708	173	12933	1	GNPS-NIST14-MATCHES	Data from Pieter Dorrestein	279.158	N/A	406.209	3	N/A	1	279.159	spectra/specs_ms.pklbin	CCMSLIB00003138727	1909.38	UPDATE-SINGLE-ANNOTATED-BRONZE
X4313	M+H	13433-09-5	0	Asp-Phe	Isolated	N/A	0	spectra/specs_ms.pklbin4313	InChI=1S/C13H16N2O5/c14-9(7-11(16)17)12(18)15-10(13(19)20)6-8-4-2-1-3-5-8/h1-5,9-10H,6-7,14H2,(H,15,18)(H,16,17)(H,19,20)/p-1/t9-,10-/m0/s1	N/A	LC-ESI-QTOF	Positive-20eV	LC-ESI	281.113	lib-00033.mgf	Bronze	3	0.943897	0.651358	0.000183105	0	0	1	METLIN	Metlin	281.113	N/A	54.4808	9	N/A	1	281.113	spectra/specs_ms.pklbin	CCMSLIB00000503187	3956.07	UPDATE-SINGLE-ANNOTATED-BRONZE
X433	M+H	96017593	1	2-Hexyl-4-pentynoic acid	Isolated	NIST	0	spectra/specs_ms.pklbin433	InChI=1S/C11H18O2/c1-3-5-6-7-9-10(8-4-2)11(12)13/h2,10H,3,5-9H2,1H3,(H,12,13)	N/A	HCD	Positive	ESI	183.138	lib-00032.mgf	Bronze	3	0.844089	0	0	1	3	1	NIST17	NIST	183.138	N/A	180.734	4	CCCCCCC(CC#C)C(=O)O	1	183.138	spectra/specs_ms.pklbin	CCMSLIB00003513983	25550.3	UPDATE-SINGLE-ANNOTATED-BRONZE
X4340	M+H	2420566	1	10E,12Z-octadecadienoic acid	Isolated	NIST	0	spectra/specs_ms.pklbin4340	InChI=1S/C18H32O2/c1-2-3-4-5-6-7-8-9-10-11-12-13-14-15-16-17-18(19)20/h6-9H,2-5,10-17H2,1H3,(H,19,20)/b7-6-,9-8+	N/A	HCD	Positive	ESI	281.247	lib-00032.mgf	Bronze	3	0.912491	1.73613	0.000488281	133	8731	1	NIST17	NIST	281.247	N/A	483.042	11	CCCCCC=CC=CCCCCCCCCC(=O)O	1	281.247	spectra/specs_ms.pklbin	CCMSLIB00003328884	14935.5	UPDATE-SINGLE-ANNOTATED-BRONZE
X440	M+H-C23H44O3	74389698	1	1-Octadecyl-2-acetyl-sn-glycero-3-phosphocholine	Isolated	NIST	0	spectra/specs_ms.pklbin440	InChI=1S/C28H58NO7P/c1-6-7-8-9-10-11-12-13-14-15-16-17-18-19-20-21-23-33-25-28(36-27(2)30)26-35-37(31,32)34-24-22-29(3,4)5/h28H,6-26H2,1-5H3/t28-/m1/s1	N/A	HCD	Positive	ESI	184.073	lib-00032.mgf	Bronze	3	0.866166	28.8475	0.00531006	0	0	1	NIST17	NIST	184.073	N/A	371.363	6	CCCCCCCCCCCCCCCCCCOCC(COP(=O)([O-])OCC[N+](C)(C)C)OC(=O)C	0	184.068	spectra/specs_ms.pklbin	CCMSLIB00003500995	11838.8	UPDATE-SINGLE-ANNOTATED-BRONZE
X4411	M+H	2615158	1	Hexaethylene glycol	Isolated	NIST	0	spectra/specs_ms.pklbin4411	InChI=1S/C12H26O7/c13-1-3-15-5-7-17-9-11-19-12-10-18-8-6-16-4-2-14/h13-14H,1-12H2	N/A	HCD	Positive	ESI	283.175	lib-00032.mgf	Bronze	3	0.944078	0.431077	0.00012207	38	2055	1	NIST17	NIST	283.175	N/A	96.8969	3	C(COCCOCCOCCOCCOCCO)O	0	283.175	spectra/specs_ms.pklbin	CCMSLIB00003303606	2916.55	UPDATE-SINGLE-ANNOTATED-BRONZE
X4435	M+H	148019-74-3	0	12(S)-hydroxy-16-Heptadecynoic Acid	Isolated	N/A	0	spectra/specs_ms.pklbin4435	N/A	N/A	LC-ESI-QTOF	Positive-20eV	LC-ESI	283.227	lib-00033.mgf	Bronze	3	0.717382	0.754247	0.000213623	0	0	1	METLIN	Metlin	283.227	N/A	320.285	6	N/A	1	283.227	spectra/specs_ms.pklbin	CCMSLIB00000491454	2451.21	UPDATE-SINGLE-ANNOTATED-BRONZE
X4438	M+H-2H2O	3381882	1	Methasterone	Isolated	NIST	0	spectra/specs_ms.pklbin4438	InChI=1S/C21H34O2/c1-13-12-19(2)14(11-18(13)22)5-6-15-16(19)7-9-20(3)17(15)8-10-21(20,4)23/h13-17,23H,5-12H2,1-4H3/t13-,14+,15-,16+,17+,19+,20+,21+/m1/s1	N/A	HCD	Positive	ESI	283.242	lib-00032.mgf	Bronze	3	0.622569	0	0	5	40	1	NIST17	NIST	283.242	N/A	473.663	6	CC1CC2(C(CCC3C2CCC4(C3CCC4(C)O)C)CC1=O)C	1	283.242	spectra/specs_ms.pklbin	CCMSLIB00003549035	8022.99	UPDATE-SINGLE-ANNOTATED-BRONZE
X4590	M+H	472866	1	13-cis-Retinal	Isolated	NIST	0	spectra/specs_ms.pklbin4590	InChI=1S/C20H28O/c1-16(8-6-9-17(2)13-15-21)11-12-19-18(3)10-7-14-20(19,4)5/h6,8-9,11-13,15H,7,10,14H2,1-5H3/b9-6+,12-11+,16-8+,17-13-	N/A	HCD	Positive	ESI	285.221	lib-00032.mgf	Bronze	3	0.810991	1.06996	0.000305176	4	39	1	NIST17	NIST	285.221	N/A	392.045	8	CC1=C(C(CCC1)(C)C)C=CC(=CC=CC(=CC=O)C)C	1	285.221	spectra/specs_ms.pklbin	CCMSLIB00003374524	7726.37	UPDATE-SINGLE-ANNOTATED-BRONZE
X4644	M+H-H2O	145667750	1	Latanoprost lactone diol	Isolated	NIST	0	spectra/specs_ms.pklbin4644	InChI=1S/C18H24O4/c19-13(7-6-12-4-2-1-3-5-12)8-9-14-15-10-18(21)22-17(15)11-16(14)20/h1-5,13-17,19-20H,6-11H2/t13-,14+,15+,16+,17-/m0/s1	N/A	HCD	Positive	ESI	287.164	lib-00032.mgf	Bronze	3	0.622787	0.743905	0.000213623	1	22	1	NIST17	NIST	287.164	N/A	276.127	8	C1C(C(C2C1OC(=O)C2)CCC(CCC3=CC=CC=C3)O)O	0	287.164	spectra/specs_ms.pklbin	CCMSLIB00003352082	15416	UPDATE-SINGLE-ANNOTATED-BRONZE
X465	M+H-H2O	3303375	1	Spectral Match to L-Alanyl-L-norleucine from NIST14	Isolated	Data deposited by amelnik	0	spectra/specs_ms.pklbin465	N/A	N/A	IT/ion trap	Positive	ESI	185.129	lib-00031.mgf	Bronze	3	0.8081	5.35746	0.000991821	27	1921	1	GNPS-NIST14-MATCHES	Data from PDorrestein	185.129	N/A	106.25	5	N/A	1	185.128	spectra/specs_ms.pklbin	CCMSLIB00003139735	5937.54	UPDATE-SINGLE-ANNOTATED-BRONZE
X466	M+H-H2O	122407	1	Amylcinnamic aldehyde	Isolated	NIST	0	spectra/specs_ms.pklbin466	InChI=1S/C14H18O/c1-2-3-5-10-14(12-15)11-13-8-6-4-7-9-13/h4,6-9,11-12H,2-3,5,10H2,1H3/b14-11-	N/A	IT-FT/ion trap with FTMS	Positive	ESI	185.133	lib-00032.mgf	Bronze	3	0.637818	2.71989	0.00050354	1	6	1	NIST17	NIST	185.133	N/A	397.172	3	CCCCCC(=CC1=CC=CC=C1)C=O	1	185.132	spectra/specs_ms.pklbin	CCMSLIB00003666009	4533.22	UPDATE-SINGLE-ANNOTATED-BRONZE
X4696	M+H	N/A	1	Spectral Match to Ile-Arg from NIST14	Isolated	Data deposited by lfnothias	0	spectra/specs_ms.pklbin4696	N/A	N/A	Q-TOF	Positive	ESI	288.203	lib-00031.mgf	Bronze	3	0.883481	6.98869	0.00201416	45	1472	1	GNPS-NIST14-MATCHES	Data from Pieter Dorrestein	288.203	N/A	26.6574	10	N/A	1	288.201	spectra/specs_ms.pklbin	CCMSLIB00003137762	69253.3	UPDATE-SINGLE-ANNOTATED-BRONZE
X4710	M+H		0	phenylethylamide 287	Other	HW	0	spectra/specs_ms.pklbin4710			qTof	Positive	LC-ESI	288.231	lib-00013.mgf	Bronze	3	0.799521	3.494	0.00100708	1	0	1	GNPS-LIBRARY	HW	288.231		311.155	6		0	288.232	spectra/specs_ms.pklbin	CCMSLIB00001059657	1979.9	UPDATE-SINGLE-ANNOTATED-BRONZE
X4712	M+H	120401	1	Lauric acid diethanolamide	Isolated	NIST	0	spectra/specs_ms.pklbin4712	InChI=1S/C16H33NO3/c1-2-3-4-5-6-7-8-9-10-11-16(20)17(12-14-18)13-15-19/h18-19H,2-15H2,1H3	N/A	HCD	Positive	ESI	288.253	lib-00032.mgf	Bronze	3	0.924917	1.05871	0.000305176	28	1229	1	NIST17	NIST	288.253	N/A	336.699	5	CCCCCCCCCCCC(=O)N(CCO)CCO	1	288.253	spectra/specs_ms.pklbin	CCMSLIB00003708494	6842.29	UPDATE-SINGLE-ANNOTATED-BRONZE
X481	M+H	481378	1	Ecgonine	Isolated	NIST	0	spectra/specs_ms.pklbin481	InChI=1S/C9H15NO3/c1-10-5-2-3-6(10)8(9(12)13)7(11)4-5/h5-8,11H,2-4H2,1H3,(H,12,13)	N/A	HCD	Positive	ESI	186.113	lib-00032.mgf	Bronze	3	0.615714	2.70557	0.00050354	0	0	1	NIST17	NIST	186.113	N/A	28.8354	3	CN1C2CCC1C(C(C2)O)C(=O)O	1	186.112	spectra/specs_ms.pklbin	CCMSLIB00003360230	12087	UPDATE-SINGLE-ANNOTATED-BRONZE
X4915	M+H-H2O	135498076	1	8Z,14Z-Eicosadienoic acid	Isolated	NIST	0	spectra/specs_ms.pklbin4915	InChI=1S/C20H36O2/c1-2-3-4-5-6-7-8-9-10-11-12-13-14-15-16-17-18-19-20(21)22/h6-7,12-13H,2-5,8-11,14-19H2,1H3,(H,21,22)/b7-6-,13-12-	N/A	HCD	Positive	ESI	291.268	lib-00032.mgf	Bronze	3	0.893961	0.628649	0.000183105	49	1901	1	NIST17	NIST	291.268	N/A	512.362	8	CCCCCC=CCCCCC=CCCCCCCC(=O)O	1	291.268	spectra/specs_ms.pklbin	CCMSLIB00003711277	8867.22	UPDATE-SINGLE-ANNOTATED-BRONZE
X5019	M+H	4175-47-7	0	9(Z),11(E),13(E)-Octadecatrienoic Acid methyl ester	Isolated	N/A	0	spectra/specs_ms.pklbin5019	N/A	N/A	LC-ESI-QTOF	Positive-20eV	LC-ESI	293.247	lib-00033.mgf	Bronze	3	0.931783	1.56101	0.000457764	0	0	1	METLIN	Metlin	293.247	N/A	447.842	8	N/A	1	293.247	spectra/specs_ms.pklbin	CCMSLIB00000497354	21452.7	UPDATE-SINGLE-ANNOTATED-BRONZE
X5020	M+H-H2O	24058137	1	13S-Hydroxy-9Z,11E-octadecadienoic acid, methyl ester	Isolated	NIST	0	spectra/specs_ms.pklbin5020	InChI=1S/C19H34O3/c1-3-4-12-15-18(20)16-13-10-8-6-5-7-9-11-14-17-19(21)22-2/h8,10,13,16,18,20H,3-7,9,11-12,14-15,17H2,1-2H3/b10-8-,16-13+/t18-/m0/s1	N/A	HCD	Positive	ESI	293.247	lib-00032.mgf	Bronze	3	0.623934	1.66508	0.000488281	24	610	1	NIST17	NIST	293.247	N/A	402.324	3	CCCCCC(C=CC=CCCCCCCCC(=O)OC)O	1	293.247	spectra/specs_ms.pklbin	CCMSLIB00003249808	2832.4	UPDATE-SINGLE-ANNOTATED-BRONZE
X5039	M+H	N/A	1	Spectral Match to Phe-Gln from NIST14	Isolated	Data deposited by rsilva	0	spectra/specs_ms.pklbin5039	N/A	N/A	qTof	Positive	LC-ESI	294.144	lib-00031.mgf	Bronze	3	0.758831	3.32001	0.000976562	9	231	1	GNPS-NIST14-MATCHES	Data from Rob Knight	294.144	N/A	29.4128	7	N/A	1	294.145	spectra/specs_ms.pklbin	CCMSLIB00003139582	1972.5	UPDATE-SINGLE-ANNOTATED-BRONZE
X506	M+2H]	N/A	1	Spectral Match to Ile-Ile-Lys from NIST14	Isolated	Data deposited by lfnothias	0	spectra/specs_ms.pklbin506	N/A	N/A	Q-TOF	Positive	ESI	187.145	lib-00031.mgf	Bronze	3	0.862557	5.38128	186.136	40	3348	1	GNPS-NIST14-MATCHES	Data from Pieter Dorrestein	187.145	N/A	149.133	8	N/A	2	187.144	spectra/specs_ms.pklbin	CCMSLIB00003136360	8635.98	UPDATE-SINGLE-ANNOTATED-BRONZE
X5073	M+H	0	1	Phe-Glu	Isolated	NIST	0	spectra/specs_ms.pklbin5073	InChI=1S/C14H18N2O5/c15-10(8-9-4-2-1-3-5-9)13(19)16-11(14(20)21)6-7-12(17)18/h1-5,10-11H,6-8,15H2,(H,16,19)(H,17,18)(H,20,21)/t10-,11-/m0/s1	N/A	HCD	Positive	ESI	295.129	lib-00032.mgf	Bronze	3	0.778585	0.620426	0.000183105	1	2	1	NIST17	NIST	295.129	N/A	82.6433	4	C1=CC=C(C=C1)CC(C(=O)NC(CCC(=O)O)C(=O)O)N	0	295.129	spectra/specs_ms.pklbin	CCMSLIB00003737068	9643.66	UPDATE-SINGLE-ANNOTATED-BRONZE
X5080	M+H	0	1	Tyr-Ile	Isolated	NIST	0	spectra/specs_ms.pklbin5080	InChI=1S/C15H22N2O4/c1-3-9(2)13(15(20)21)17-14(19)12(16)8-10-4-6-11(18)7-5-10/h4-7,9,12-13,18H,3,8,16H2,1-2H3,(H,17,19)(H,20,21)/t9-,12-,13-/m0/s1	N/A	HCD	Positive	ESI	295.165	lib-00032.mgf	Bronze	3	0.890585	0.620349	0.000183105	2	62	1	NIST17	NIST	295.165	N/A	65.9065	6	CCC(C)C(C(=O)O)NC(=O)C(CC1=CC=C(C=C1)O)N	1	295.165	spectra/specs_ms.pklbin	CCMSLIB00003737830	23534.3	UPDATE-SINGLE-ANNOTATED-BRONZE
X5195	M+H	6198589	1	Methyl trans-vaccenate	Isolated	NIST	0	spectra/specs_ms.pklbin5195	InChI=1S/C19H36O2/c1-3-4-5-6-7-8-9-10-11-12-13-14-15-16-17-18-19(20)21-2/h8-9H,3-7,10-18H2,1-2H3/b9-8+	N/A	HCD	Positive	ESI	297.279	lib-00032.mgf	Bronze	3	0.666605	0.615939	0.000183105	66	5167	1	NIST17	NIST	297.279	N/A	526.849	9	CCCCCCC=CCCCCCCCCCC(=O)OC	1	297.279	spectra/specs_ms.pklbin	CCMSLIB00003566114	7887.15	UPDATE-SINGLE-ANNOTATED-BRONZE
X5251	M+H	17298-58-7	1	NCGC00180491-02_C11H14N4O4S_6H-Purin-6-one, 1,9-dihydro-9-(5-S-methyl-5-thiopentofuranosyl)-	isolated	lfnothias	298.074	spectra/specs_ms.pklbin5251	InChI=1S/C11H14N4O4S/c1-20-2-5-7(16)8(17)11(19-5)15-4-14-6-9(15)12-3-13-10(6)18/h3-5,7-8,11,16-17H,2H2,1H3,(H,12,13,18)	N/A	Maxis II HD Q-TOF Bruker	positive	LC-ESI	299.081	lib-00002.mgf	Gold	1	0.70012	0	0	9	219	1	GNPS-NIH-NATURALPRODUCTSLIBRARY_ROUND2_POSITIVE	Jadhav/Dorrestein	299.081	n/a	68.6592	5	CSCC1OC(C(O)C1O)[N]2C=NC3=C2\N=C/NC3=O	1	299.081	spectra/specs_ms.pklbin	CCMSLIB00000850947	5708.37	UPDATE-SINGLE-ANNOTATED-GOLD
X5322	M+H	544310	1	Palmitoyl ethanolamide	Isolated	NIST	0	spectra/specs_ms.pklbin5322	InChI=1S/C18H37NO2/c1-2-3-4-5-6-7-8-9-10-11-12-13-14-15-18(21)19-16-17-20/h20H,2-17H2,1H3,(H,19,21)	N/A	HCD	Positive	ESI	300.29	lib-00032.mgf	Bronze	3	0.961259	2.33742	0.000701904	47	1889	1	NIST17	NIST	300.29	N/A	438.498	7	CCCCCCCCCCCCCCCC(=O)NCCO	1	300.289	spectra/specs_ms.pklbin	CCMSLIB00003483759	11853.8	UPDATE-SINGLE-ANNOTATED-BRONZE
X535	M+H	19257046	1	Glycyl-L-norleucine	Isolated	NIST	0	spectra/specs_ms.pklbin535	InChI=1S/C8H16N2O3/c1-2-3-4-6(8(12)13)10-7(11)5-9/h6H,2-5,9H2,1H3,(H,10,11)(H,12,13)	N/A	HCD	Positive	ESI	189.123	lib-00032.mgf	Bronze	3	0.909072	2.09772	0.000396729	0	0	1	NIST17	NIST	189.123	N/A	36.365	3	CCCCC(C(=O)[O-])NC(=O)C[NH3+]	1	189.123	spectra/specs_ms.pklbin	CCMSLIB00003723424	6761.34	UPDATE-SINGLE-ANNOTATED-BRONZE
X5420	M+H	N/A	0	Leu Val Ala	Isolated	N/A	0	spectra/specs_ms.pklbin5420	N/A	N/A	LC-ESI-QTOF	Positive-20eV	LC-ESI	302.207	lib-00033.mgf	Bronze	3	0.711523	8.28054	0.00250244	0	0	1	METLIN	Metlin	302.207	N/A	35.2303	5	N/A	0	302.205	spectra/specs_ms.pklbin	CCMSLIB00000517696	41443.2	UPDATE-SINGLE-ANNOTATED-BRONZE
X5492	M+H	589684	1	Glycerol 1-myristate	Isolated	NIST	0	spectra/specs_ms.pklbin5492	InChI=1S/C17H34O4/c1-2-3-4-5-6-7-8-9-10-11-12-13-17(20)21-15-16(19)14-18/h16,18-19H,2-15H2,1H3	N/A	Q-TOF	Positive	ESI	303.253	lib-00032.mgf	Bronze	3	0.916812	0	0	59	1269	1	NIST17	NIST	303.253	N/A	335.53	10	CCCCCCCCCCCCCC(=O)OCC(CO)O	1	303.253	spectra/specs_ms.pklbin	CCMSLIB00003185803	5858.55	UPDATE-SINGLE-ANNOTATED-BRONZE
X5494	M+H-H2O	80922	1	5.beta.-Pregnane-3.alpha.,20.alpha.-diol	Isolated	NIST	0	spectra/specs_ms.pklbin5494	InChI=1S/C21H36O2/c1-13(22)17-6-7-18-16-5-4-14-12-15(23)8-10-20(14,2)19(16)9-11-21(17,18)3/h13-19,22-23H,4-12H2,1-3H3/t13-,14+,15+,16-,17+,18-,19-,20-,21+/m0/s1	N/A	HCD	Positive	ESI	303.268	lib-00032.mgf	Bronze	3	0.759438	0.603774	0.000183105	37	1171	1	NIST17	NIST	303.268	N/A	487.723	6	CC(C1CCC2C1(CCC3C2CCC4C3(CCC(C4)O)C)C)O	1	303.268	spectra/specs_ms.pklbin	CCMSLIB00003478499	6242.93	UPDATE-SINGLE-ANNOTATED-BRONZE
X5496	M+H-2H2O	112867	1	cis-13-Docosenoic acid	Isolated	NIST	0	spectra/specs_ms.pklbin5496	InChI=1S/C22H42O2/c1-2-3-4-5-6-7-8-9-10-11-12-13-14-15-16-17-18-19-20-21-22(23)24/h9-10H,2-8,11-21H2,1H3,(H,23,24)/b10-9-	N/A	HCD	Positive	ESI	303.305	lib-00032.mgf	Bronze	3	0.881771	1.30802	0.000396729	98	5771	1	NIST17	NIST	303.305	N/A	528.893	9	CCCCCCCCC=CCCCCCCCCCCCC(=O)O	0	303.305	spectra/specs_ms.pklbin	CCMSLIB00003721919	1925.68	UPDATE-SINGLE-ANNOTATED-BRONZE
X5511	M+H	0	1	Trp-Val	Isolated	NIST	0	spectra/specs_ms.pklbin5511	InChI=1S/C16H21N3O3/c1-9(2)14(16(21)22)19-15(20)12(17)7-10-8-18-13-6-4-3-5-11(10)13/h3-6,8-9,12,14,18H,7,17H2,1-2H3,(H,19,20)(H,21,22)/t12-,14-/m0/s1	N/A	HCD	Positive	ESI	304.166	lib-00032.mgf	Bronze	3	0.811123	5.21727	0.00158691	27	1173	1	NIST17	NIST	304.166	N/A	143.758	10	CC(C)C(C(=O)O)NC(=O)C(CC1=CNC2=CC=CC=C21)N	0	304.164	spectra/specs_ms.pklbin	CCMSLIB00003728590	11688.8	UPDATE-SINGLE-ANNOTATED-BRONZE
X5626	M+H	0	1	Trp-Thr	Isolated	NIST	0	spectra/specs_ms.pklbin5626	InChI=1S/C15H19N3O4/c1-8(19)13(15(21)22)18-14(20)11(16)6-9-7-17-12-5-3-2-4-10(9)12/h2-5,7-8,11,13,17,19H,6,16H2,1H3,(H,18,20)(H,21,22)/t8-,11+,13+/m1/s1	N/A	HCD	Positive	ESI	306.145	lib-00032.mgf	Bronze	3	0.630017	22.2294	0.00680542	6	61	1	NIST17	NIST	306.145	N/A	34.5973	5	CC(C(C(=O)O)NC(=O)C(CC1=CNC2=CC=CC=C21)N)O	1	306.138	spectra/specs_ms.pklbin	CCMSLIB00003727757	2669.27	UPDATE-SINGLE-ANNOTATED-BRONZE
X574	M+H-C2H4O2	564205	1	Sclareolide	Isolated	NIST	0	spectra/specs_ms.pklbin574	InChI=1S/C16H26O2/c1-14(2)7-5-8-15(3)11(14)6-9-16(4)12(15)10-13(17)18-16/h11-12H,5-10H2,1-4H3/t11-,12+,15-,16+/m0/s1	N/A	HCD	Positive	ESI	191.179	lib-00032.mgf	Bronze	3	0.992351	2.07516	0.000396729	67	2786	1	NIST17	NIST	191.179	N/A	300.558	7	CC1(CCCC2(C1CCC3(C2CC(=O)O3)C)C)C	1	191.179	spectra/specs_ms.pklbin	CCMSLIB00003566537	44990.5	UPDATE-SINGLE-ANNOTATED-BRONZE
X5783	M+H-2H2O	155976537	1	17(R)-Hydroxydocosahexaenoic acid	Isolated	NIST	0	spectra/specs_ms.pklbin5783	InChI=1S/C22H32O3/c1-2-3-15-18-21(23)19-16-13-11-9-7-5-4-6-8-10-12-14-17-20-22(24)25/h3,5-8,11-16,19,21,23H,2,4,9-10,17-18,20H2,1H3,(H,24,25)/b7-5-,8-6-,13-11-,14-12-,15-3-,19-16+/t21-/m1/s1	N/A	HCD	Positive	ESI	309.221	lib-00032.mgf	Bronze	3	0.678115	0.986917	0.000305176	10	356	1	NIST17	NIST	309.221	N/A	382.479	10	CCC=CCC(C=CC=CCC=CCC=CCC=CCCC(=O)O)O	1	309.221	spectra/specs_ms.pklbin	CCMSLIB00003592436	15722	UPDATE-SINGLE-ANNOTATED-BRONZE
X5837	[M+NH4]+	N/A	1	14-(hydroxymethyl)-5,9-dimethyltetracyclo[11.2.1.0�,�?.0?,?]hexadecan-5-ol	isolated	MoNA:VF-NPL-QEHF022835	0	spectra/specs_ms.pklbin5837	InChI=1S/C19H32O2/c1-17-7-3-8-18(2,21)15(17)6-9-19-10-13(4-5-16(17)19)14(11-19)12-20/h13-16,20-21H,3-12H2,1-2H3	N/A	ESI-QFT	positive	N/A	310.274	lib-00028.mgf	Bronze	3	0.662133	3.24578	0.00100708	0	0	1	MONA	MoNA	310.274	N/A	342.98	4	N/A	1	310.275	spectra/specs_ms.pklbin	CCMSLIB00004713898	3396.87	UPDATE-SINGLE-ANNOTATED-BRONZE
X611	M+H	127413	1	.alpha.-Ionone	Isolated	NIST	0	spectra/specs_ms.pklbin611	InChI=1S/C13H20O/c1-10-6-5-9-13(3,4)12(10)8-7-11(2)14/h6-8,12H,5,9H2,1-4H3/b8-7+	N/A	HCD	Positive	ESI	193.159	lib-00032.mgf	Bronze	3	0.822905	1.50093	0.000289917	16	852	1	NIST17	NIST	193.159	N/A	373.499	6	CC1=CCCC(C1C=CC(=O)C)(C)C	1	193.159	spectra/specs_ms.pklbin	CCMSLIB00003572281	4568.59	UPDATE-SINGLE-ANNOTATED-BRONZE
X6196	M+H	N/A	0	Ile Ile Ala	Isolated	N/A	0	spectra/specs_ms.pklbin6196	N/A	N/A	LC-ESI-QTOF	Positive-20eV	LC-ESI	316.223	lib-00033.mgf	Bronze	3	0.854766	2.89519	0.000915527	0	0	1	METLIN	Metlin	316.223	N/A	92.4892	4	N/A	1	316.224	spectra/specs_ms.pklbin	CCMSLIB00000517068	17436	UPDATE-SINGLE-ANNOTATED-BRONZE
X6241	M+H-H2O	79551841	1	20-Carboxyarachidonic acid	Isolated	NIST	0	spectra/specs_ms.pklbin6241	InChI=1S/C20H30O4/c21-19(22)17-15-13-11-9-7-5-3-1-2-4-6-8-10-12-14-16-18-20(23)24/h1,3-4,6-7,9-10,12H,2,5,8,11,13-18H2,(H,21,22)(H,23,24)/b3-1-,6-4-,9-7-,12-10-	N/A	HCD	Positive	ESI	317.211	lib-00032.mgf	Bronze	3	0.668938	0.288618	9.16e-05	8	128	1	NIST17	NIST	317.211	N/A	284.992	9	C(CCC(=O)O)CC=CCC=CCC=CCC=CCCCC(=O)O	1	317.211	spectra/specs_ms.pklbin	CCMSLIB00003257400	58699.1	UPDATE-SINGLE-ANNOTATED-BRONZE
X6284	M+H	2734476	1	Eicosapentaenoic acid methyl ester	Isolated	NIST	0	spectra/specs_ms.pklbin6284	InChI=1S/C21H32O2/c1-3-4-5-6-7-8-9-10-11-12-13-14-15-16-17-18-19-20-21(22)23-2/h4-5,7-8,10-11,13-14,16-17H,3,6,9,12,15,18-20H2,1-2H3/b5-4-,8-7-,11-10-,14-13-,17-16-	N/A	HCD	Positive	ESI	317.247	lib-00032.mgf	Bronze	3	0.757186	1.53912	0.000488281	18	366	1	NIST17	NIST	317.247	N/A	439.709	9	CCC=CCC=CCC=CCC=CCC=CCCCC(=O)OC	1	317.247	spectra/specs_ms.pklbin	CCMSLIB00003410858	22667.4	UPDATE-SINGLE-ANNOTATED-BRONZE
X6318	M+H	N/A	0	Ala Ile Asp	Isolated	N/A	0	spectra/specs_ms.pklbin6318	N/A	N/A	LC-ESI-QTOF	Positive-20eV	LC-ESI	318.166	lib-00033.mgf	Bronze	3	0.616861	0	0	0	0	1	METLIN	Metlin	318.166	N/A	31.6448	3	N/A	1	318.166	spectra/specs_ms.pklbin	CCMSLIB00000485943	3865.38	UPDATE-SINGLE-ANNOTATED-BRONZE
X6321	M+H	N/A	1	Spectral Match to Ile-Trp from NIST14	Isolated	Data deposited by lfnothias	0	spectra/specs_ms.pklbin6321	N/A	N/A	Q-TOF	Positive	ESI	318.179	lib-00031.mgf	Bronze	3	0.860015	6.33027	0.00201416	24	813	1	GNPS-NIST14-MATCHES	Data from Pieter Dorrestein	318.179	N/A	173.204	11	N/A	1	318.181	spectra/specs_ms.pklbin	CCMSLIB00003139538	14460.5	UPDATE-SINGLE-ANNOTATED-BRONZE
X6327	M+H	N/A	0	Val Ile Ser	Isolated	N/A	0	spectra/specs_ms.pklbin6327	N/A	N/A	LC-ESI-QTOF	Positive-20eV	LC-ESI	318.202	lib-00033.mgf	Bronze	3	0.922578	2.01403	0.000640869	0	0	1	METLIN	Metlin	318.202	N/A	29.5158	8	N/A	1	318.203	spectra/specs_ms.pklbin	CCMSLIB00000520769	12805.8	UPDATE-SINGLE-ANNOTATED-BRONZE
X636	M+H	133613715	1	Galiellalactone	Isolated	NIST	0	spectra/specs_ms.pklbin636	InChI=1S/C11H14O3/c1-6-4-7-2-3-9-11(7,13)8(5-6)10(12)14-9/h5-7,9,13H,2-4H2,1H3/t6-,7+,9+,11-/m0/s1	N/A	HCD	Positive	ESI	195.102	lib-00032.mgf	Bronze	3	0.644381	3.05017	0.000595093	8	80	1	NIST17	NIST	195.102	N/A	346.139	4	CC1CC2CCC3C2(C(=C1)C(=O)O3)O	1	195.101	spectra/specs_ms.pklbin	CCMSLIB00003545956	2000	UPDATE-SINGLE-ANNOTATED-BRONZE
X6605	M+H	150314377	1	.gamma.-Linolenoyl ethanolamide	Isolated	NIST	0	spectra/specs_ms.pklbin6605	InChI=1S/C20H35NO2/c1-2-3-4-5-6-7-8-9-10-11-12-13-14-15-16-17-20(23)21-18-19-22/h6-7,9-10,12-13,22H,2-5,8,11,14-19H2,1H3,(H,21,23)/b7-6-,10-9-,13-12-	N/A	HCD	Positive	ESI	322.274	lib-00032.mgf	Bronze	3	0.950727	0.378778	0.00012207	20	847	1	NIST17	NIST	322.274	N/A	400.893	13	CCCCCC=CCC=CCC=CCCCCC(=O)NCCO	0	322.274	spectra/specs_ms.pklbin	CCMSLIB00003591238	1953.61	UPDATE-SINGLE-ANNOTATED-BRONZE
X6702	M+H		0	10Z- Hymenialdisine	Commercial	Chris Hatton	0	spectra/specs_ms.pklbin6702			qTof	Positive	LC-ESI	324	lib-00013.mgf	Bronze	3	0.663297	27.7861	0.00900269	0	0	1	GNPS-LIBRARY	Chris Hatton	324		132.254	6		1	324.009	spectra/specs_ms.pklbin	CCMSLIB00000424895	124129	UPDATE-SINGLE-ANNOTATED-BRONZE
X6720	M+H	68171528	1	Spectral Match to Linoleoyl ethanolamide from NIST14	Isolated	Data deposited by pmallard	0	spectra/specs_ms.pklbin6720	N/A	N/A	Q-TOF	Positive	ESI	324.29	lib-00031.mgf	Bronze	3	0.923531	3.10549	0.00100708	18	2149	1	GNPS-NIST14-MATCHES	Data from Wolfender/Litaudon	324.29	N/A	427.31	7	N/A	1	324.289	spectra/specs_ms.pklbin	CCMSLIB00003135926	5761.01	UPDATE-SINGLE-ANNOTATED-BRONZE
X6813	M+H-C3H9O6P	1246341649	1	1-(10Z-Heptadecenoyl)-sn-glycero-3-phospho-(1'-rac-glycerol)	Isolated	NIST	0	spectra/specs_ms.pklbin6813	N/A	N/A	HCD	Positive	ESI	325.274	lib-00032.mgf	Bronze	3	0.946803	2.15789	0.000701904	72	1718	1	NIST17	NIST	325.274	N/A	451.776	10	N/A	1	325.273	spectra/specs_ms.pklbin	CCMSLIB00003393601	21397	UPDATE-SINGLE-ANNOTATED-BRONZE
X7091	M+H-3H2O	59122462	1	Misoprostol	Isolated	NIST	0	spectra/specs_ms.pklbin7091	InChI=1S/C22H38O5/c1-4-5-14-22(2,26)15-10-12-18-17(19(23)16-20(18)24)11-8-6-7-9-13-21(25)27-3/h10,12,17-18,20,24,26H,4-9,11,13-16H2,1-3H3/b12-10+/t17-,18-,20-,22?/m1/s1	N/A	HCD	Positive	ESI	329.247	lib-00032.mgf	Bronze	3	0.799956	1.48302	0.000488281	17	597	1	NIST17	NIST	329.247	N/A	292.167	9	CCCCC(C)(CC=CC1C(CC(=O)C1CCCCCCC(=O)OC)O)O	1	329.247	spectra/specs_ms.pklbin	CCMSLIB00003502891	53578.7	UPDATE-SINGLE-ANNOTATED-BRONZE
X7093	M+Na	20590323	1	cis-5,8,11-Eicosatrienoic acid	Isolated	NIST	0	spectra/specs_ms.pklbin7093	InChI=1S/C20H34O2/c1-2-3-4-5-6-7-8-9-10-11-12-13-14-15-16-17-18-19-20(21)22/h9-10,12-13,15-16H,2-8,11,14,17-19H2,1H3,(H,21,22)/b10-9-,13-12-,16-15-	N/A	HCD	Positive	ESI	329.245	lib-00032.mgf	Bronze	3	0.606595	5.83944	0.00192261	16	339	1	NIST17	NIST	329.245	N/A	394.695	6	CCCCCCCCC=CCC=CCC=CCCCC(=O)O	1	329.247	spectra/specs_ms.pklbin	CCMSLIB00003254465	3506.83	UPDATE-SINGLE-ANNOTATED-BRONZE
X7265	M+H	542449	1	1-Palmitoylglycerol	Isolated	NIST	0	spectra/specs_ms.pklbin7265	InChI=1S/C19H38O4/c1-2-3-4-5-6-7-8-9-10-11-12-13-14-15-19(22)23-17-18(21)16-20/h18,20-21H,2-17H2,1H3	N/A	Q-TOF	Positive	ESI	331.284	lib-00032.mgf	Bronze	3	0.92774	0.92119	0.000305176	72	2367	1	NIST17	NIST	331.284	N/A	369.039	10	CCCCCCCCCCCCCCCC(=O)OCC(CO)O	0	331.284	spectra/specs_ms.pklbin	CCMSLIB00003185845	26753.2	UPDATE-SINGLE-ANNOTATED-BRONZE
X7267	M+H	6809525	1	Teprenone	Isolated	NIST	0	spectra/specs_ms.pklbin7267	InChI=1S/C23H38O/c1-19(2)11-7-12-20(3)13-8-14-21(4)15-9-16-22(5)17-10-18-23(6)24/h11,13,15,17H,7-10,12,14,16,18H2,1-6H3/b20-13+,21-15+,22-17+	N/A	HCD	Positive	ESI	331.299	lib-00032.mgf	Bronze	3	0.895505	1.47384	0.000488281	41	1521	1	NIST17	NIST	331.299	N/A	319.515	10	CC(=CCCC(=CCCC(=CCCC(=CCCC(=O)C)C)C)C)C	1	331.299	spectra/specs_ms.pklbin	CCMSLIB00003711384	16731.1	UPDATE-SINGLE-ANNOTATED-BRONZE
X7311	M+H		0	phenylethylamide 331	Other	HW	0	spectra/specs_ms.pklbin7311	InChI=1S/C22H37NO/c1-2-3-4-5-6-7-8-9-10-11-15-18-22(24)23-20-19-21-16-13-12-14-17-21/h12-14,16-17H,2-11,15,18-20H2,1H3,(H,23,24)		qTof	Positive	LC-ESI	332.294	lib-00013.mgf	Bronze	3	0.886577	3.03069	0.00100708	1	0	1	GNPS-LIBRARY	HW	332.294		489.504	5	O=C(CCCCCCCCCCCCC)NCCC1=CC=CC=C1	1	332.295	spectra/specs_ms.pklbin	CCMSLIB00001059661	5864.75	UPDATE-SINGLE-ANNOTATED-BRONZE
X7316	Cat	16287711	1	Benzyldimethyltetradecylammonium cation	Isolated	NIST	0	spectra/specs_ms.pklbin7316	InChI=1S/C23H42N/c1-4-5-6-7-8-9-10-11-12-13-14-18-21-24(2,3)22-23-19-16-15-17-20-23/h15-17,19-20H,4-14,18,21-22H2,1-3H3/q+1	N/A	HCD	Positive	ESI	332.331	lib-00032.mgf	Bronze	3	0.977436	0.642802	0.000213623	0	0	1	NIST17	NIST	332.331	N/A	439.931	3	CCCCCCCCCCCCCC[N+](C)(C)CC1=CC=CC=C1	1	332.331	spectra/specs_ms.pklbin	CCMSLIB00003378695	19741	UPDATE-SINGLE-ANNOTATED-BRONZE
X7345	M+H-H2O	0	1	19(R)-Hydroxyprostaglandin B2	Isolated	NIST	0	spectra/specs_ms.pklbin7345	InChI=1S/C20H30O5/c1-15(21)7-6-8-17(22)13-11-16-12-14-19(23)18(16)9-4-2-3-5-10-20(24)25/h2,4,11,13,15,17,21-22H,3,5-10,12,14H2,1H3,(H,24,25)/b4-2-,13-11+	N/A	HCD	Positive	ESI	333.206	lib-00032.mgf	Bronze	3	0.662837	0	0	1	17	1	NIST17	NIST	333.206	N/A	231.245	8	CC(CCCC(C=CC1=C(C(=O)CC1)CC=CCCCC(=O)O)O)O	1	333.206	spectra/specs_ms.pklbin	CCMSLIB00003250337	28886.4	UPDATE-SINGLE-ANNOTATED-BRONZE
X735	M+H		1	Loliolide	Crude	Daniel Petras	0	spectra/specs_ms.pklbin735			Orbitrap	Positive	LC-ESI	197.117	lib-00013.mgf	Bronze	3	0.725929	0	0	25	1085	1	GNPS-LIBRARY	Lihini Aluwihare	197.117		166.699	5	CC1(CC(CC2(C1=CC(=O)O2)C)O)C	1	197.117	spectra/specs_ms.pklbin	CCMSLIB00004680136	22827	UPDATE-SINGLE-ANNOTATED-BRONZE
X7396	M+H	28874580	1	Spectral Match to cis-7,10,13,16-Docosatetraenoic acid from NIST14	Isolated	Data deposited by daniel	0	spectra/specs_ms.pklbin7396	N/A	N/A	HCD	Positive	ESI	333.277	lib-00031.mgf	Bronze	3	0.897665	5.95193	0.00198364	33	1096	1	GNPS-NIST14-MATCHES	Data from Pieter Dorrestein	333.277	N/A	501.536	14	N/A	1	333.279	spectra/specs_ms.pklbin	CCMSLIB00003138871	37313.7	UPDATE-SINGLE-ANNOTATED-BRONZE
X7416	M+H	0	1	Glu-Gly-Glu	Isolated	NIST	0	spectra/specs_ms.pklbin7416	InChI=1S/C12H19N3O8/c13-6(1-3-9(17)18)11(21)14-5-8(16)15-7(12(22)23)2-4-10(19)20/h6-7H,1-5,13H2,(H,14,21)(H,15,16)(H,17,18)(H,19,20)(H,22,23)	N/A	IT/ion trap	Positive	ESI	334.125	lib-00032.mgf	Bronze	3	0.728137	25.4827	0.0085144	0	0	1	NIST17	NIST	334.125	N/A	38.8225	3	C(CC(=O)O)C(C(=O)NCC(=O)NC(CCC(=O)O)C(=O)O)N	1	334.116	spectra/specs_ms.pklbin	CCMSLIB00003739665	3880.84	UPDATE-SINGLE-ANNOTATED-BRONZE
X747	M+H	24738485	1	Dodeca-2(E),4(E)-dienoic acid	Isolated	NIST	0	spectra/specs_ms.pklbin747	InChI=1S/C12H20O2/c1-2-3-4-5-6-7-8-9-10-11-12(13)14/h8-11H,2-7H2,1H3,(H,13,14)/b9-8+,11-10+	N/A	HCD	Positive	ESI	197.154	lib-00032.mgf	Bronze	3	0.938554	3.01842	0.000595093	45	2104	1	NIST17	NIST	197.154	N/A	297.79	7	CCCCCCCC=CC=CC(=O)O	1	197.153	spectra/specs_ms.pklbin	CCMSLIB00003575175	2863.44	UPDATE-SINGLE-ANNOTATED-BRONZE
X7501	M+H-H2O	18465991	1	Monolinolenin (9c,12c,15c)	Isolated	NIST	0	spectra/specs_ms.pklbin7501	InChI=1S/C21H36O4/c1-2-3-4-5-6-7-8-9-10-11-12-13-14-15-16-17-21(24)25-19-20(23)18-22/h3-4,6-7,9-10,20,22-23H,2,5,8,11-19H2,1H3/b4-3-,7-6-,10-9-	N/A	HCD	Positive	ESI	335.258	lib-00032.mgf	Bronze	3	0.651927	6.18984	0.0020752	92	4689	1	NIST17	NIST	335.258	N/A	443.713	4	CCC=CCC=CCC=CCCCCCCCC(=O)OCC(CO)O	0	335.256	spectra/specs_ms.pklbin	CCMSLIB00003302722	3322.79	UPDATE-SINGLE-ANNOTATED-BRONZE
X7541	M+H	N/A	0	Phe Ile Gly	Isolated	N/A	0	spectra/specs_ms.pklbin7541	N/A	N/A	LC-ESI-QTOF	Positive-20eV	LC-ESI	336.192	lib-00033.mgf	Bronze	3	0.899849	0.63542	0.000213623	0	0	1	METLIN	Metlin	336.192	N/A	135.321	6	N/A	1	336.192	spectra/specs_ms.pklbin	CCMSLIB00000486171	21501.6	UPDATE-SINGLE-ANNOTATED-BRONZE
X7556	M+NH4	n/a	1	Eicosanoids_18-HEPE_C20H30O3	commercial	lfnothias	318.22	spectra/specs_ms.pklbin7556	InChI=1S/C20H30O3/c1-2-19(21)17-15-13-11-9-7-5-3-4-6-8-10-12-14-16-18-20(22)23/h4-7,10-13,15,17,19,21H,2-3,8-9,14,16,18H2,1H3,(H,22,23)/b6-4-,7-5-,12-10-,13-11-,17-15+/t19-/m1/s1	N/A	Maxis II HD Q-TOF Bruker	positive	LC-ESI	336.253	lib-00024.mgf	Gold	1	0.739724	0	0	35	1385	1	GNPS-COLLECTIONS-MISC	Dorrestein/Wu	336.253	n/a	469.241	3	n/a	1	336.253	spectra/specs_ms.pklbin	CCMSLIB00001058189	3779.21	UPDATE-SINGLE-ANNOTATED-GOLD
X775	M+H-H2O	101860	1	.alpha.-Hexylcinnamaldehyde	Isolated	NIST	0	spectra/specs_ms.pklbin775	InChI=1S/C15H20O/c1-2-3-4-6-11-15(13-16)12-14-9-7-5-8-10-14/h5,7-10,12-13H,2-4,6,11H2,1H3/b15-12-	N/A	HCD	Positive	ESI	199.148	lib-00032.mgf	Bronze	3	0.698374	0.536342	0.000106812	6	42	1	NIST17	NIST	199.148	N/A	332.932	5	CCCCCCC(=CC1=CC=CC=C1)C=O	1	199.148	spectra/specs_ms.pklbin	CCMSLIB00003569185	4586.1	UPDATE-SINGLE-ANNOTATED-BRONZE
X7753	M+H-H2O	2277283	1	1-Monolinoleoyl-rac-glycerol	Isolated	NIST	0	spectra/specs_ms.pklbin7753	InChI=1S/C21H38O4/c1-2-3-4-5-6-7-8-9-10-11-12-13-14-15-16-17-21(24)25-19-20(23)18-22/h6-7,9-10,20,22-23H,2-5,8,11-19H2,1H3/b7-6-,10-9-	N/A	HCD	Positive	ESI	337.274	lib-00032.mgf	Bronze	3	0.719581	0.814348	0.000274658	84	5322	1	NIST17	NIST	337.274	N/A	262.926	7	CCCCCC=CCC=CCCCCCCCC(=O)OCC(CO)O	1	337.274	spectra/specs_ms.pklbin	CCMSLIB00003351153	31194.7	UPDATE-SINGLE-ANNOTATED-BRONZE
X7755	M+H	0	1	8,11-Tridecadienoic acid, 13-(3-pentyl-2-oxiranyl)-, methyl ester, (8Z,11Z)-	Isolated	NIST	0	spectra/specs_ms.pklbin7755	InChI=1S/C21H36O3/c1-3-4-13-16-19-20(24-19)17-14-11-9-7-5-6-8-10-12-15-18-21(22)23-2/h5,7,11,14,19-20H,3-4,6,8-10,12-13,15-18H2,1-2H3/b7-5-,14-11-/t19-,20+/m1/s1	N/A	HCD	Positive	ESI	337.274	lib-00032.mgf	Bronze	3	0.669646	0.814348	0.000274658	20	782	1	NIST17	NIST	337.274	N/A	501.008	6	CCCCCC1C(O1)CC=CCC=CCCCCCCC(=O)OC	1	337.274	spectra/specs_ms.pklbin	CCMSLIB00003583427	12234.4	UPDATE-SINGLE-ANNOTATED-BRONZE
X776	M+H-2H2O	3569106	1	Valerenic acid	Isolated	NIST	0	spectra/specs_ms.pklbin776	InChI=1S/C15H22O2/c1-9-4-6-12(8-11(3)15(16)17)14-10(2)5-7-13(9)14/h8-9,12-13H,4-7H2,1-3H3,(H,16,17)/b11-8+/t9-,12+,13-/m1/s1	N/A	HCD	Positive	ESI	199.148	lib-00032.mgf	Bronze	3	0.826171	0.536342	0.000106812	30	1447	1	NIST17	NIST	199.148	N/A	303.758	6	CC1CCC(C2=C(CCC12)C)C=C(C)C(=O)O	1	199.148	spectra/specs_ms.pklbin	CCMSLIB00003390386	10797.3	UPDATE-SINGLE-ANNOTATED-BRONZE
X779	M+H-CH3ON	15893444	1	Leu-Leu-amide	Isolated	NIST	0	spectra/specs_ms.pklbin779	InChI=1S/C12H25N3O2/c1-7(2)5-9(13)12(17)15-10(11(14)16)6-8(3)4/h7-10H,5-6,13H2,1-4H3,(H2,14,16)(H,15,17)	N/A	HCD	Positive	ESI	199.18	lib-00032.mgf	Bronze	3	0.887745	2.52806	0.00050354	0	0	1	NIST17	NIST	199.18	N/A	209.11	3	CC(C)CC(C(=O)NC(CC(C)C)C(=O)N)N	1	199.18	spectra/specs_ms.pklbin	CCMSLIB00003365664	7567.3	UPDATE-SINGLE-ANNOTATED-BRONZE
X792	M+H	106983282	1	N-Hexanoyl-DL-homoserine lactone	Isolated	NIST	0	spectra/specs_ms.pklbin792	InChI=1S/C10H17NO3/c1-2-3-4-5-9(12)11-8-6-7-14-10(8)13/h8H,2-7H2,1H3,(H,11,12)	N/A	HCD	Positive	ESI	200.128	lib-00032.mgf	Bronze	3	0.737306	0.457471	9.16e-05	0	0	1	NIST17	NIST	200.128	N/A	149.697	5	CCCCCC(=O)NC1CCOC1=O	1	200.128	spectra/specs_ms.pklbin	CCMSLIB00003460590	22024.4	UPDATE-SINGLE-ANNOTATED-BRONZE
X7925	M+H	2601903	1	Spectral Match to N-Oleoylglycine from NIST14	Isolated	Data deposited by mjmeehan	0	spectra/specs_ms.pklbin7925	N/A	N/A	Q-TOF	Positive	ESI	340.284	lib-00031.mgf	Bronze	3	0.974936	0	0	11	92	1	GNPS-NIST14-MATCHES	Data from Gabriel Haddad	340.284	N/A	451.214	11	N/A	1	340.284	spectra/specs_ms.pklbin	CCMSLIB00003139113	4914.98	UPDATE-SINGLE-ANNOTATED-BRONZE
X80	M+H-C7H13NO3	138847855	1	Cyclohexanecarboxylic acid, 1-phenyl-, 2-(4-morpholinyl)ethyl ester	Isolated	NIST	0	spectra/specs_ms.pklbin80	InChI=1S/C19H27NO3/c21-18(23-16-13-20-11-14-22-15-12-20)19(9-5-2-6-10-19)17-7-3-1-4-8-17/h1,3-4,7-8H,2,5-6,9-16H2	N/A	HCD	Positive	ESI	159.117	lib-00032.mgf	Bronze	3	0.763002	1.24666	0.000198364	0	0	1	NIST17	NIST	159.117	N/A	338.541	5	C1CCC(CC1)(C2=CC=CC=C2)C(=O)OCCN3CCOCC3	1	159.117	spectra/specs_ms.pklbin	CCMSLIB00003588103	5000	UPDATE-SINGLE-ANNOTATED-BRONZE
X8009	M+H	0	1	Arachidonic sulfonic acid	Isolated	NIST	0	spectra/specs_ms.pklbin8009	InChI=1S/C19H32O3S/c1-2-3-4-5-6-7-8-9-10-11-12-13-14-15-16-17-18-19-23(20,21)22/h6-7,9-10,12-13,15-16H,2-5,8,11,14,17-19H2,1H3,(H,20,21,22)/b7-6-,10-9-,13-12-,16-15-	N/A	HCD	Positive	ESI	341.215	lib-00032.mgf	Bronze	3	0.659382	13.2368	0.0045166	6	709	1	NIST17	NIST	341.215	N/A	282.165	5	CCCCCC=CCC=CCC=CCC=CCCCS(=O)(=O)O	1	341.21	spectra/specs_ms.pklbin	CCMSLIB00003530076	28093.7	UPDATE-SINGLE-ANNOTATED-BRONZE
X803	M+H	N/A	1	[Precursor mass wrong] Spectral Match to Lauric acid leelamide from NIST14	Isolated	Data deposited by kduncan	0	spectra/specs_ms.pklbin803	N/A	N/A	qTof	Positive	LC-ESI	200.201	lib-00031.mgf	Bronze	3	0.71796	0	0	2	11	1	GNPS-NIST14-MATCHES	Data from Dr. Katherine R. Duncan	200.201	N/A	363.135	4	N/A	1	200.201	spectra/specs_ms.pklbin	CCMSLIB00003134633	9740.99	UPDATE-SINGLE-ANNOTATED-BRONZE
X8110	M+H	90614485	1	Spectral Match to Ile-Pro-Ile from NIST14	Isolated	Data deposited by lfnothias	0	spectra/specs_ms.pklbin8110	N/A	N/A	QqQ	Positive	ESI	342.239	lib-00031.mgf	Bronze	3	0.959561	0	0	50	3988	1	GNPS-NIST14-MATCHES	Data from Pieter Dorrestein	342.239	N/A	167.032	7	N/A	0	342.239	spectra/specs_ms.pklbin	CCMSLIB00003136121	5913.71	UPDATE-SINGLE-ANNOTATED-BRONZE
X8188	M+H	1233715280	1	17-Keto-4(Z),7(Z),10(Z),13(Z),15(E),19(Z)-docosahexaenoic acid	Isolated	NIST	0	spectra/specs_ms.pklbin8188	InChI=1S/C22H30O3/c1-2-3-15-18-21(23)19-16-13-11-9-7-5-4-6-8-10-12-14-17-20-22(24)25/h3,5-8,11-16,19H,2,4,9-10,17-18,20H2,1H3,(H,24,25)/b7-5-,8-6-,13-11-,14-12-,15-3-,19-16+	N/A	HCD	Positive	ESI	343.227	lib-00032.mgf	Bronze	3	0.685623	0.533482	0.000183105	7	98	1	NIST17	NIST	343.227	N/A	312.14	6	CCC=CCC(=O)C=CC=CCC=CCC=CCC=CCCC(=O)O	1	343.227	spectra/specs_ms.pklbin	CCMSLIB00003410911	3413.78	UPDATE-SINGLE-ANNOTATED-BRONZE
X8196	M+Na	21061109	1	Dihomo-.gamma.-linolenic acid methyl ester	Isolated	NIST	0	spectra/specs_ms.pklbin8196	InChI=1S/C21H36O2/c1-3-4-5-6-7-8-9-10-11-12-13-14-15-16-17-18-19-20-21(22)23-2/h7-8,10-11,13-14H,3-6,9,12,15-20H2,1-2H3/b8-7-,11-10-,14-13-	N/A	HCD	Positive	ESI	343.261	lib-00032.mgf	Bronze	3	0.68529	9.60174	342.26	40	1639	1	NIST17	NIST	343.261	N/A	442.047	11	CCCCCC=CCC=CCC=CCCCCCCC(=O)OC	2	343.264	spectra/specs_ms.pklbin	CCMSLIB00003354368	24937.2	UPDATE-SINGLE-ANNOTATED-BRONZE
X8269	M+H	1871199	0	LAUROYLCARNITINE	Commercial standard	Prasad	343.272	spectra/specs_ms.pklbin8269	N/A	N/A	Q-Exactive Plus	Positive	LC-ESI	344.28	lib-00015.mgf	Gold	1	0.927409	2.92518	0.00100708	29	2401	1	GNPS-EMBL-MCF	Alexandrov Theodore	344.28	168381	375.887	7	[O-]C(=O)C[C@@H](OC(=O)CCCCCCCCCCC)C[N+](C)(C)C	1	344.279	spectra/specs_ms.pklbin	CCMSLIB00000577990	6679.31	UPDATE-SINGLE-ANNOTATED-GOLD
X8311	M+H	N/A	0	Asn Val Leu	Isolated	N/A	0	spectra/specs_ms.pklbin8311	N/A	N/A	LC-ESI-QTOF	Positive-20eV	LC-ESI	345.213	lib-00033.mgf	Bronze	3	0.67345	0.795619	0.000274658	0	0	1	METLIN	Metlin	345.213	N/A	126.941	7	N/A	1	345.213	spectra/specs_ms.pklbin	CCMSLIB00000516552	2689.51	UPDATE-SINGLE-ANNOTATED-BRONZE
X8379	M+H	N/A	0	Ile Val Asp	Isolated	N/A	0	spectra/specs_ms.pklbin8379	N/A	N/A	LC-ESI-QTOF	Positive-20eV	LC-ESI	346.197	lib-00033.mgf	Bronze	3	0.885782	2.11562	0.000732422	0	0	1	METLIN	Metlin	346.197	N/A	32.6325	7	N/A	1	346.198	spectra/specs_ms.pklbin	CCMSLIB00000483819	10499.2	UPDATE-SINGLE-ANNOTATED-BRONZE
X8397	M+H	6879-74-9	0	Himbacine	Isolated	N/A	0	spectra/specs_ms.pklbin8397	InChI=1S/C22H35NO2/c1-14-7-6-9-17(23(14)3)11-12-19-18-10-5-4-8-16(18)13-20-21(19)15(2)25-22(20)24/h11-12,14-21H,4-10,13H2,1-3H3/b12-11+/t14-,15-,16+,17+,18-,19+,20-,21+/m0/s1	N/A	LC-ESI-QTOF	Positive-20eV	LC-ESI	346.274	lib-00033.mgf	Bronze	3	0.63305	3.08459	0.00106812	0	0	1	METLIN	Metlin	346.274	N/A	486.185	6	N/A	1	346.273	spectra/specs_ms.pklbin	CCMSLIB00000506321	3386.43	UPDATE-SINGLE-ANNOTATED-BRONZE
X8498	M+H-2H2O	23452984	1	1a,1b-Dihomoprostaglandin E1	Isolated	NIST	0	spectra/specs_ms.pklbin8498	InChI=1S/C22H38O5/c1-2-3-8-11-17(23)14-15-19-18(20(24)16-21(19)25)12-9-6-4-5-7-10-13-22(26)27/h14-15,17-19,21,23,25H,2-13,16H2,1H3,(H,26,27)/b15-14+/t17-,18+,19+,21+/m0/s1	N/A	HCD	Positive	ESI	347.258	lib-00032.mgf	Bronze	3	0.73068	0.263645	9.16e-05	15	455	1	NIST17	NIST	347.258	N/A	384.989	9	CCCCCC(C=CC1C(CC(=O)C1CCCCCCCCC(=O)O)O)O	1	347.258	spectra/specs_ms.pklbin	CCMSLIB00003485798	16869.1	UPDATE-SINGLE-ANNOTATED-BRONZE
X8515	M+H	0	1	cis-4,10,13,16-Docosatetraenoic acid methyl ester	Isolated	NIST	0	spectra/specs_ms.pklbin8515	InChI=1S/C23H38O2/c1-3-4-5-6-7-8-9-10-11-12-13-14-15-16-17-18-19-20-21-22-23(24)25-2/h7-8,10-11,13-14,19-20H,3-6,9,12,15-18,21-22H2,1-2H3/b8-7-,11-10-,14-13-,20-19-	N/A	HCD	Positive	ESI	347.294	lib-00032.mgf	Bronze	3	0.679241	1.40596	0.000488281	17	359	1	NIST17	NIST	347.294	N/A	494.958	6	CCCCCC=CCC=CCC=CCCCCC=CCCC(=O)OC	0	347.294	spectra/specs_ms.pklbin	CCMSLIB00003354475	6112.92	UPDATE-SINGLE-ANNOTATED-BRONZE
X8572	M+H	94421688	1	Arachidonoyl ethanolamide	Isolated	NIST	0	spectra/specs_ms.pklbin8572	InChI=1S/C22H37NO2/c1-2-3-4-5-6-7-8-9-10-11-12-13-14-15-16-17-18-19-22(25)23-20-21-24/h6-7,9-10,12-13,15-16,24H,2-5,8,11,14,17-21H2,1H3,(H,23,25)/b7-6-,10-9-,13-12-,16-15-	N/A	HCD	Positive	ESI	348.29	lib-00032.mgf	Bronze	3	0.794033	0.876212	0.000305176	13	347	1	NIST17	NIST	348.29	N/A	328.32	5	CCCCCC=CCC=CCC=CCC=CCCCC(=O)NCCO	1	348.29	spectra/specs_ms.pklbin	CCMSLIB00003483364	3898.71	UPDATE-SINGLE-ANNOTATED-BRONZE
X8919	M+H-H2O	0	1	15(R),19(R)-Hydroxyprostaglandin E1	Isolated	NIST	0	spectra/specs_ms.pklbin8919	InChI=1S/C20H34O6/c1-14(21)7-6-8-15(22)11-12-17-16(18(23)13-19(17)24)9-4-2-3-5-10-20(25)26/h11-12,14-17,19,21-22,24H,2-10,13H2,1H3,(H,25,26)/b12-11+/t14?,15?,16?,17-,19?/m1/s1	N/A	HCD	Positive	ESI	353.232	lib-00032.mgf	Bronze	3	0.715977	6.47964	0.00228882	4	21	1	NIST17	NIST	353.232	N/A	264.601	7	CC(CCCC(C=CC1C(CC(=O)C1CCCCCCC(=O)O)O)O)O	1	353.23	spectra/specs_ms.pklbin	CCMSLIB00003250533	9563.54	UPDATE-SINGLE-ANNOTATED-BRONZE
X892	M+H-CHNO	75593178	1	Debromohymenialdisine	Isolated	NIST	0	spectra/specs_ms.pklbin892	InChI=1S/C11H11N5O2/c12-11-15-8(10(18)16-11)6-2-4-14-9(17)7-5(6)1-3-13-7/h1,3,13H,2,4H2,(H,14,17)(H3,12,15,16,18)/b8-6+	N/A	HCD	Positive	ESI	203.093	lib-00032.mgf	Bronze	3	0.835466	3.45608	0.000701904	3	22	1	NIST17	NIST	203.093	N/A	42.1955	6	C1CNC(=O)C2=C(C1=C3C(=O)N=C(N3)N)C=CN2	1	203.092	spectra/specs_ms.pklbin	CCMSLIB00003509236	11993.1	UPDATE-SINGLE-ANNOTATED-BRONZE
X90	M+H-H2O	2270204	1	5-Phenylvaleric acid	Isolated	NIST	0	spectra/specs_ms.pklbin90	InChI=1S/C11H14O2/c12-11(13)9-5-4-8-10-6-2-1-3-7-10/h1-3,6-7H,4-5,8-9H2,(H,12,13)	N/A	HCD	Positive	ESI	161.096	lib-00032.mgf	Bronze	3	0.807975	0.66303	0.000106812	0	0	1	NIST17	NIST	161.096	N/A	362.83	4	C1=CC=C(C=C1)CCCCC(=O)O	1	161.096	spectra/specs_ms.pklbin	CCMSLIB00003450435	6458.13	UPDATE-SINGLE-ANNOTATED-BRONZE
X9092	M+H	2277283	1	1-Monolinoleoyl-rac-glycerol	Isolated	NIST	0	spectra/specs_ms.pklbin9092	InChI=1S/C21H38O4/c1-2-3-4-5-6-7-8-9-10-11-12-13-14-15-16-17-21(24)25-19-20(23)18-22/h6-7,9-10,20,22-23H,2-5,8,11-19H2,1H3/b7-6-,10-9-	N/A	HCD	Positive	ESI	355.284	lib-00032.mgf	Bronze	3	0.634905	0.858962	0.000305176	84	5322	1	NIST17	NIST	355.284	N/A	446.635	6	CCCCCC=CCC=CCCCCCCCC(=O)OCC(CO)O	1	355.284	spectra/specs_ms.pklbin	CCMSLIB00003351139	13642.3	UPDATE-SINGLE-ANNOTATED-BRONZE
X92	M+H-2H2O	24738485	1	Dodeca-2(E),4(E)-dienoic acid	Isolated	NIST	0	spectra/specs_ms.pklbin92	InChI=1S/C12H20O2/c1-2-3-4-5-6-7-8-9-10-11-12(13)14/h8-11H,2-7H2,1H3,(H,13,14)/b9-8+,11-10+	N/A	HCD	Positive	ESI	161.133	lib-00032.mgf	Bronze	3	0.911324	3.12501	0.00050354	45	2104	1	NIST17	NIST	161.133	N/A	273.966	6	CCCCCCCC=CC=CC(=O)O	0	161.132	spectra/specs_ms.pklbin	CCMSLIB00003575212	1844.55	UPDATE-SINGLE-ANNOTATED-BRONZE
X9280	M+H	149301791	1	Arachidonyl trifluoromethyl ketone	Isolated	NIST	0	spectra/specs_ms.pklbin9280	InChI=1S/C21H31F3O/c1-2-3-4-5-6-7-8-9-10-11-12-13-14-15-16-17-18-19-20(25)21(22,23)24/h6-7,9-10,12-13,15-16H,2-5,8,11,14,17-19H2,1H3/b7-6-,10-9-,13-12-,16-15-	N/A	HCD	Positive	ESI	357.24	lib-00032.mgf	Bronze	3	0.672447	5.63811	0.00201416	4	46	1	NIST17	NIST	357.24	N/A	355.797	5	CCCCCC=CCC=CCC=CCC=CCCCC(=O)C(F)(F)F	0	357.242	spectra/specs_ms.pklbin	CCMSLIB00003321122	11013.7	UPDATE-SINGLE-ANNOTATED-BRONZE
X9307	M+H	979022	1	16-Dehydropregnenolone acetate	Isolated	NIST	0	spectra/specs_ms.pklbin9307	InChI=1S/C23H32O3/c1-14(24)19-7-8-20-18-6-5-16-13-17(26-15(2)25)9-11-22(16,3)21(18)10-12-23(19,20)4/h5,7,17-18,20-21H,6,8-13H2,1-4H3/t17-,18-,20-,21-,22-,23+/m0/s1	N/A	HCD	Positive	ESI	357.242	lib-00032.mgf	Bronze	3	0.630755	1.11053	0.000396729	1	3	1	NIST17	NIST	357.242	N/A	361.947	9	CC(=O)C1=CCC2C1(CCC3C2CC=C4C3(CCC(C4)OC(=O)C)C)C	1	357.242	spectra/specs_ms.pklbin	CCMSLIB00003574579	9186.46	UPDATE-SINGLE-ANNOTATED-BRONZE
X9311	M+H	N/A	0	Pro Lys Ile	Isolated	N/A	0	spectra/specs_ms.pklbin9311	N/A	N/A	LC-ESI-QTOF	Positive-20eV	LC-ESI	357.25	lib-00033.mgf	Bronze	3	0.641407	0.93966	0.000335693	0	0	1	METLIN	Metlin	357.25	N/A	86.5348	4	N/A	1	357.25	spectra/specs_ms.pklbin	CCMSLIB00000483539	11864	UPDATE-SINGLE-ANNOTATED-BRONZE
X9379	M+H		0	phenylethylamide 357	Other	HW	0	spectra/specs_ms.pklbin9379			qTof	Positive	LC-ESI	358.31	lib-00013.mgf	Bronze	3	0.871088	0	0	6	42	1	GNPS-LIBRARY	HW	358.31		498.045	6		1	358.31	spectra/specs_ms.pklbin	CCMSLIB00001059664	9524.15	UPDATE-SINGLE-ANNOTATED-BRONZE
X9433	M+H	N/A	0	Ile Val Gln	Isolated	N/A	0	spectra/specs_ms.pklbin9433	N/A	N/A	LC-ESI-QTOF	Positive-20eV	LC-ESI	359.229	lib-00033.mgf	Bronze	3	0.712074	0.339812	0.00012207	0	0	1	METLIN	Metlin	359.229	N/A	31.793	8	N/A	1	359.229	spectra/specs_ms.pklbin	CCMSLIB00000521212	22047.1	UPDATE-SINGLE-ANNOTATED-BRONZE
X9442	M+H-2H2O	433219557	1	Butaprost (free acid)	Isolated	NIST	0	spectra/specs_ms.pklbin9442	InChI=1S/C23H38O5/c1-2-13-23(14-8-15-23)21(26)11-7-10-18-17(19(24)16-20(18)25)9-5-3-4-6-12-22(27)28/h7,10,17-18,20-21,25-26H,2-6,8-9,11-16H2,1H3,(H,27,28)/b10-7+/t17-,18-,20-,21+/m1/s1	N/A	HCD	Positive	ESI	359.258	lib-00032.mgf	Bronze	3	0.716129	3.05806	0.00109863	14	265	1	NIST17	NIST	359.258	N/A	481.436	5	CCCC1(CCC1)C(CC=CC2C(CC(=O)C2CCCCCCC(=O)O)O)O	1	359.257	spectra/specs_ms.pklbin	CCMSLIB00003428298	10885.7	UPDATE-SINGLE-ANNOTATED-BRONZE
X9483	M+H	N/A	0	Glu Val Ile	Isolated	N/A	0	spectra/specs_ms.pklbin9483	N/A	N/A	LC-ESI-QTOF	Positive-20eV	LC-ESI	360.213	lib-00033.mgf	Bronze	3	0.804202	2.45691	359.204	0	0	1	METLIN	Metlin	360.213	N/A	146.065	6	N/A	2	360.212	spectra/specs_ms.pklbin	CCMSLIB00000485087	9556.95	UPDATE-SINGLE-ANNOTATED-BRONZE
X960	M+H	73223	1	Spectral Match to L-Tryptophan from NIST14	Isolated	Data deposited by aedlund	0	spectra/specs_ms.pklbin960	N/A	N/A	QqQ	Positive	ESI	205.098	lib-00031.mgf	Bronze	3	0.681818	4.91024	0.00100708	216	30170	1	GNPS-NIST14-MATCHES	Data from Jeffrey McLean, Xuesong He	205.098	N/A	51.9206	4	N/A	1	205.097	spectra/specs_ms.pklbin	CCMSLIB00003138295	14462.4	UPDATE-SINGLE-ANNOTATED-BRONZE
X9673	M+H	157182473	1	R-2 Methanandamide	Isolated	NIST	0	spectra/specs_ms.pklbin9673	InChI=1S/C23H39NO2/c1-3-4-5-6-7-8-9-10-11-12-13-14-15-16-17-18-19-20-23(26)24-21-22(2)25/h7-8,10-11,13-14,16-17,22,25H,3-6,9,12,15,18-21H2,1-2H3,(H,24,26)/b8-7-,11-10-,14-13-,17-16-/t22-/m1/s1	N/A	HCD	Positive	ESI	362.305	lib-00032.mgf	Bronze	3	0.626086	1.09501	0.000396729	2	46	1	NIST17	NIST	362.305	N/A	253.72	4	CCCCCC=CCC=CCC=CCC=CCCCC(=O)NCC(C)O	0	362.305	spectra/specs_ms.pklbin	CCMSLIB00003410460	4593.96	UPDATE-SINGLE-ANNOTATED-BRONZE
X9798	M+H	83982063	1	N-Palmitoyltaurine	Isolated	NIST	0	spectra/specs_ms.pklbin9798	InChI=1S/C18H37NO4S/c1-2-3-4-5-6-7-8-9-10-11-12-13-14-15-18(20)19-16-17-24(21,22)23/h2-17H2,1H3,(H,19,20)(H,21,22,23)	N/A	HCD	Positive	ESI	364.252	lib-00032.mgf	Bronze	3	0.701505	7.12144	0.00259399	0	0	1	NIST17	NIST	364.252	N/A	383.88	5	CCCCCCCCCCCCCCCC(=O)NCCS(=O)(=O)O	0	364.249	spectra/specs_ms.pklbin	CCMSLIB00003505157	6443.8	UPDATE-SINGLE-ANNOTATED-BRONZE
X9926	M+H	222723559	1	2-Arachidonyl glycerol ether	Isolated	NIST	0	spectra/specs_ms.pklbin9926	InChI=1S/C23H40O3/c1-2-3-4-5-6-7-8-9-10-11-12-13-14-15-16-17-18-19-20-26-23(21-24)22-25/h6-7,9-10,12-13,15-16,23-25H,2-5,8,11,14,17-22H2,1H3/b7-6-,10-9-,13-12-,16-15-	N/A	HCD	Positive	ESI	365.305	lib-00032.mgf	Bronze	3	0.606309	2.75682	0.00100708	17	766	1	NIST17	NIST	365.305	N/A	498.212	8	CCCCCC=CCC=CCC=CCC=CCCCCOC(CO)CO	1	365.304	spectra/specs_ms.pklbin	CCMSLIB00003408365	10548.8	UPDATE-SINGLE-ANNOTATED-BRONZE
X9944	M+H-H2O	32181592	1	N-Acetyl-D-lactosamine	Isolated	NIST	0	spectra/specs_ms.pklbin9944	InChI=1S/C14H25NO11/c1-5(19)15-6(2-16)9(21)13(7(20)3-17)26-14-12(24)11(23)10(22)8(4-18)25-14/h2,6-14,17-18,20-24H,3-4H2,1H3,(H,15,19)/t6-,7+,8+,9+,10-,11-,12+,13+,14-/m0/s1	N/A	IT-FT/ion trap with FTMS	Positive	ESI	366.139	lib-00032.mgf	Bronze	3	0.887358	20.504	0.00750732	8	259	1	NIST17	NIST	366.139	N/A	203.923	5	CC(=O)NC(C=O)C(C(C(CO)O)OC1C(C(C(C(O1)CO)O)O)O)O	1	366.132	spectra/specs_ms.pklbin	CCMSLIB00003349727	1817.88	UPDATE-SINGLE-ANNOTATED-BRONZE
X9955	M+H	N/A	0	Phe Ile Ser	Isolated	N/A	0	spectra/specs_ms.pklbin9955	N/A	N/A	LC-ESI-QTOF	Positive-20eV	LC-ESI	366.202	lib-00033.mgf	Bronze	3	0.727398	1.00002	0.000366211	0	0	1	METLIN	Metlin	366.202	N/A	94.3763	4	N/A	1	366.202	spectra/specs_ms.pklbin	CCMSLIB00000481971	13252.7	UPDATE-SINGLE-ANNOTATED-BRONZE
X9956	M+H	N/A	0	Val Thr Phe	Isolated	N/A	0	spectra/specs_ms.pklbin9956	N/A	N/A	LC-ESI-QTOF	Positive-20eV	LC-ESI	366.202	lib-00033.mgf	Bronze	3	0.832025	1.75004	0.000640869	0	0	1	METLIN	Metlin	366.202	N/A	156.755	7	N/A	1	366.203	spectra/specs_ms.pklbin	CCMSLIB00000524517	4472.83	UPDATE-SINGLE-ANNOTATED-BRONZE

## Sheet: RTL annotations
MF id	Metabolite	CAS	Score	Alternative Identifications
G1	2-hydroxyglutaric acid	Will be added	0.89	[PNNLMET0031] 2-hydroxyglutaric acid [14.011](0.888734);[439939] 2-hydroxyglutaric acid [13.975](0.883148);[PNNLMET0034] 3-hydroxyisovaleric acid [14.007](0.683624);[PNNLMET0033] 3-hydroxyglutaric acid [14.030](0.644095);[51] alpha ketoglutaric acid [13.859](0.626227);
G2	3-hydroxybutyric acid	300856	0.88	[441] 3-hydroxybutyric acid [8.395](0.879752);[87] 3-hydroxyisobutyric acid [8.392](0.742607);[94220] lactamide 2 [8.394](0.680431);
G3	4-guanidinobutyric acid	463003	0.87	[500] 4-guanidinobutyric acid 2 [13.348](0.871432);[33032] L-glutamic acid 1 [13.338](0.692946);
G5	4-hydroxybenzoic acid	114636	0.84	[135] 4-hydroxybenzoic acid [14.505](0.835896);
G6	6-deoxy-D-glucose	7568084	0.68	[17106] L-(-)-fucose 2 [15.771](0.709574);[439746] 6-deoxy-D-glucose 2 [15.751](0.684157);[PNNLMET0104] ribitol [15.920](0.665096);[158980] L-methionine sulfoxide 1 [15.868](0.646672);[1045] putrescine [15.709](0.624275);
G7	allantoin	97596	0.78	[204] allantoin 3 [19.167](0.777043);
G8	arachidic acid	506309	0.94	[10467] arachidic acid [22.367](0.940766);
G9	ciliatine	2041147	0.84	[339] ciliatine [15.856](0.837606);
G10	Creatinine	60275	0.85	[588] Creatinine [13.825](0.848525);[268779] N-methylglutamic acid 3 [13.755](0.740584);[268779] N-methyl-DL-glutamic acid 2 [13.718](0.736797);
G11	D-(+) trehalose	6138234	0.97	[7427] D-(+) trehalose [25.201](0.965557);[6255] maltose 1 [25.222](0.961056);[10712] cellobiose 2 [25.157](0.937348);[PNNLMET0084] lactose 2 [25.003](0.917239);[4623424] sophorose 2 [25.189](0.821313);[PNNLMET0084] lactose 1[M] [24.920](0.8052);[6255] maltose 2 [25.401](0.713749);[165577] leucrose [24.975](0.674691);
G12	D-gluconic acid	[PubChem] 10690 [CAS] 526-95-4 [KEGG] C00257	0.92	[PNNLMET0025] D-gluconic acid 3 [18.800](0.921318);[128869] galactonic acid [18.773](0.903502);[3037582] mucic acid [18.907](0.780123);[PNNLMET0028] D-saccharic acid [19.929](0.773825);[73563] D-glucosaminic acid 2 [18.9](0.710925);[73563] D-glucosaminic acid 2 [18.83](0.704503);[5460673] D-saccharic acid [18.614](0.702525);[152226] ethyl glucuronide [18.615](0.622821);
G13	D-glucose	59234	0.96	[24749] D-glucose 1 [17.791](0.956837);[18950] D-mannose 2 [17.828](0.937171);[18950] D-mannose 1 [17.665](0.913881);[5780] D-sorbitol [17.898](0.893137);[PNNLMET0055] gluconolactone 2 [17.589](0.818235);[441035] talose 2 [17.584](0.794791);[24749] D-glucose 2 [17.988](0.776607);[206] D (+) galactose 2 [17.995](0.755477);[PNNLMET0055] gluconolactone 1 [17.561](0.71396);[448388] D-allose 2 [17.521…
G14	D-lyxose		0.89	[PNNLMET0078] D-lyxose 2[M] [15.117](0.885736);[PNNLMET0076] D-xylose 2[M] [15.125](0.885583);[PNNLMET0077] D-arabinose [15.198](0.882159);[PNNLMET0076] D-xylose 1 [15.008](0.832051);[PNNLMET0078] D-lyxose 1 [15.014](0.831675);[PNNLMET0075] D-ribose [15.360](0.772961);[111064] ribonic acid-gamma-lactone 2 [15.154](0.765566);[156807] D-lyxosylamine 2 [14.861](0.731047);[8299] acetol 2 [15.293](0.6…
G15	D-maltitol	[PubChem] 493591 [CAS] 585-88-6 [KEGG] D04845	0.85	[PNNLMET0070] D-maltitol [25.970](0.846395);[PNNLMET0079] melibiose 1[M] [26.109](0.737977);[3034828] palatinitol 2 [26.01](0.725696);[16212335] loganin [25.963](0.618907);[439451] galactinol 1 [26.055](0.609948);
G16	D-mannitol	87785	0.96	[6251] D-mannitol [18.130](0.964195);[PNNLMET0022] galactitol [18.196](0.905247);[206] D (+) galactose 2 [17.995](0.859937);[24749] D-glucose 2 [17.988](0.856038);[5780] D-sorbitol [17.898](0.707407);[802] 3-indoleacetic acid [18.089](0.697473);[PNNLMET0025] D-gluconic acid 2 [18.315](0.642579);[18950] D-mannose 2 [17.828](0.631135);[835] dehydroascorbic acid 6 [18.006](0.600638);
G17	D-mannose	87785	0.9	[24749] D-glucose 1 [17.791](0.909158);[18950] D-mannose 1 [17.665](0.900518);[18950] D-mannose 2 [17.828](0.880174);[5780] D-sorbitol [17.898](0.834015);[PNNLMET0055] gluconolactone 2 [17.589](0.827144);[441035] talose 2 [17.584](0.806931);[PNNLMET0055] gluconolactone 1 [17.561](0.737101);[448388] D-allose 2 [17.521](0.724741);[441032] D (+)altrose 2 [17.46](0.706838);[24749] D-glucose 2 [17.988…
G18	D-ribose	[PubChem] 5779 [CAS] 50-69-1 [KEGG] C00121	0.9	[PNNLMET0075] D-ribose [15.360](0.902179);[PNNLMET0077] D-arabinose [15.198](0.849811);[PNNLMET0078] D-lyxose 2[M] [15.117](0.829583);[PNNLMET0076] D-xylose 2[M] [15.125](0.773345);[111064] ribonic acid-gamma-lactone 2 [15.154](0.728014);[8299] acetol 3 [15.377](0.70571);[8299] acetol 2 [15.293](0.697113);[5289590] D-xylulose [15.334](0.69248);[94154] arabitol [15.601](0.686782);[8299] acetol 4 […
G20	D-xylulose	551848	0.83	[5289590] D-xylulose [15.334](0.826666);[PNNLMET0075] D-ribose [15.360](0.75984);[PNNLMET0077] D-arabinose [15.198](0.716568);[PNNLMET0078] D-lyxose 2[M] [15.117](0.695009);[8299] acetol 3 [15.377](0.675797);[111064] ribonic acid-gamma-lactone 2 [15.154](0.675327);[8299] acetol 2 [15.293](0.669108);[PNNLMET0076] D-xylose 2[M] [15.125](0.64902);[94154] arabitol [15.601](0.647338);[8299] acetol 4 […
G21	DL-isoleucine	443798	0.88	[791] DL-isoleucine 2 [10.225](0.882833);[21236] L-norleucine 2 [10.607](0.763907);[1531] 2-amino-2-methyl-1,3-propanediol 2 [10.56](0.649412);[6106] L-leucine 2 [9.945](0.612858);
G22	docosahexaenoic acid	6217545	0.91	[445580] docosahexaenoic acid [23.400](0.912988);
G23	ergosterol	[PubChem] 444679 [CAS] 57-87-4 [KEGG] C01694	0.6	[PNNLMET0097] ergosterol [28.345](0.602563);
G24	erythritol	[PubChem] 222285 [CAS] 149-32-6 [KEGG] C00503	0.89	[PNNLMET0026] erythritol [13.176](0.885334);[PNNLMET0027] D-threitol [13.128](0.881023);[PNNLMET0080]adipic acid [13.119](0.634349);
G25	fructose	57487	0.74	[5984] fructose 2 [17.288](0.737345);[16213610] glucuronic acid 1 [17.483](0.646765);[16213610] glucuronic acid 3 [17.483](0.645506);[1101] L- sorbose 2 [17.235](0.632903);[PNNLMET0055] gluconolactone 2 [17.589](0.63128);[2724552] tagatose 2 [17.212](0.625553);[9378] DL-p-hydroxyphenyllactic acid [17.424](0.62182);[PNNLMET0055] gluconolactone 3 [17.692](0.603223);[PNNLMET0055] gluconolactone 1 [1…
G26	galactitol	[PubChem] 11850 [CAS] 608-66-2 [KEGG] C01697	0.87	[PNNLMET0022] galactitol [18.196](0.86809);[PNNLMET0025] D-gluconic acid 2 [18.315](0.795351);[6251] D-mannitol [18.130](0.768837);[73563] D-glucosaminic acid 1 [18.455](0.762258);[73563] D-glucosaminic acid 1 [18.387](0.758266);
G27	glyceric acid	473814	0.84	[439194] glyceric acid [10.735](0.841695);
G28	glycerol	56815	0.9	[753] glycerol [9.941](0.895703);[1004] phosphoric acid [9.966](0.67084);[99289] L-allothreonine 1 [10.212](0.604503);
G29	glycerol 3-phosphate	34363285	0.81	[754] glycerol 3-phosphate [16.056](0.807826);[1015] O-phosphocolamine [16.232](0.749405);[90301] 2,4-dihydroxypyrimidine-5-carboxylic acid [16.062](0.709538);[439183] 3-phosphoglyceric acid [16.504](0.702084);[13945] 2'-deoxycytidine 5'-monophosphoric acid [16.352](0.684013);[439183] 3-phosphoglycerate [16.495](0.660472);[3246323] O-phospho-L-threonine 1 [16.142](0.655563);[68841] O-phospho-L-se…
G30	glycine	[PubChem] 750 [CAS] 56-40-6 [KEGG] C00037	0.94	[PNNLMET0060] glycine [10.456](0.935294);[1110] succinic acid [10.509](0.610175);
G31	glycolic acid	[PubChem] 757 [CAS] 79-14-1 [KEGG] C00160	0.9	[PNNLMET0064] glycolic acid [7.153](0.89929);[PNNLMET0063] lactic acid [6.944](0.641285);
G32	heptadecanoic acid	506127	0.85	[10465] heptadecanoic acid [19.8](0.851131);
G33	hypotaurine	[PubChem] 107812 [CAS] 300-84-5 [KEGG] C00519	0.84	[PNNLMET0017] hypotaurine [14.303](0.843045);[10787] benzene-1,2,4-triol [14.164](0.68548);[236] L-asparagine 1 [14.496](0.64522);
G34	hypoxanthine	68940	0.75	[790] hypoxanthine 1 [16.442](0.753169);[790] hypoxanthine [16.479](0.75175);[978] 4-aminobenzoic acid [16.732](0.627458);
G35	Impurity 001	N/A	0.78	[PNNLMET0040] Impurity 001 [12.148](0.776708);
G36	inosine	[PubChem] 6021 [CAS] 58-63-9 [KEGG] C00294	0.72	[PNNLMET0057] inosine [23.701](0.717766);
G37	L-alanine	[PubChem] 5950 [CAS] 56-41-7 [KEGG] C00041	0.87	[PNNLMET0065] L-alanine 1[M] [7.536](0.868689);[PNNLMET0067] oxalic acid [7.971](0.662665);[11266] 2-hydroxybutyric acid [7.852](0.658602);
G38	L-aspartic acid	[PubChem] 5960 [CAS] 56-84-8 [KEGG] C00049	0.94	[PNNLMET0050] L-aspartic acid 2[M] [13.304](0.941737);[8897] iminodiacetic acid 2 [13.285](0.905402);
G40	L-glutamic acid	56860	0.86	[33032] L-glutamic acid 2 [14.398](0.860831);
G41	L-glutamine	[PubChem] 3364 [CAS] 56-85-9 [KEGG] C00064	0.86	[PNNLMET0016] L-glutamine 3(M) [16.252](0.857298);
G42	L-homoserine	[PubChem] 12647 [CAS] 672-15-1 [KEGG] C00263	0.82	[PNNLMET0021] L-homoserine 2(M) [12.384](0.816579);[643798] citraconic acid 5 [12.513](0.61794);[970] oxalacetic acid [12.45](0.604265);
G43	L-leucine	61905	0.8	[6106] L-leucine 2 [9.945](0.798889);[791] DL-isoleucine 2 [10.225](0.739536);
G44	L-lysine	56871	0.82	[5962] L-lysine 2 [17.643](0.82249);[5780] D-sorbitol [17.898](0.605032);
G47	L-mimosine	500447	0.85	[440473] L-mimosine 1 [8.863](0.847102);[867] malonic acid 1 [8.919](0.726552);[487] methylmalonic acid [9.088](0.665614);[751] DL-glyceraldehyde 1 [8.974](0.626824);[70] 2-ketoisocaproic acid 2 [9.041](0.602423);
G48	L-ornithine	70268	0.74	[6262] L-ornithine 2 [16.632](0.741585);
G49	L-proline	147853	0.8	[145742] L-proline 2 [10.321](0.796558);[614] L-proline 2 [10.341](0.791665);
G50	L-serine	[PubChem] 5951 [CAS] 56-45-1 [KEGG] C00065	0.91	[PNNLMET0051] L-serine 2 [11.225](0.907428);[PNNLMET0065] L-alanine 2 [11.182](0.644821);
G51	L-threonine	[PubChem] 6288 [CAS] 72-19-5 [KEGG] C00188	0.96	[PNNLMET0019] L-threonine 2(M) [11.596](0.960835);[45] tartronic acid [11.523](0.656548);[189] acetyl-L-serine 2 [11.574](0.632885);[364] 2,3-diaminopropionic acid [11.895](0.623332);
G52	L-tyrosine	60184	0.74	[6057] L-tyrosine 2 [17.856](0.741606);[16213445] L-tyrosine-3,3-d2 2 [17.791](0.640313);
G53	L-valine	[PubChem] 6287 [CAS] 72-18-4 [KEGG] C00183	0.95	[PNNLMET0066] L-valine 2[M] [9.186](0.953629);[65098] norvaline 2 [9.468](0.864647);[64956] DL-3-aminoisobutyric acid 1 [9.071](0.653411);[160471] 2-methyl-3-hydroxybutyric acid 2 [8.984](0.628895);[487] methylmalonic acid [9.088](0.602402);
G54	lactic acid	[PubChem] 612 [CAS] 79-33-4/10326-41-7 [KEGG] C00186/C00256	0.92	[PNNLMET0063] lactic acid [6.944](0.917564);[PNNLMET0064] glycolic acid [7.153](0.805114);
G55	lactose	[PubChem] 440995 [CAS] 63-42-3 [KEGG] C00243	0.87	[PNNLMET0084] lactose 1[M] [24.920](0.872471);[10712] cellobiose 2 [25.157](0.843367);[PNNLMET0084] lactose 2 [25.003](0.820761);[165577] leucrose [24.975](0.781909);[6255] maltose 1 [25.222](0.781369);[10712] cellobiose 1 [24.950](0.755663);[7427] D-(+) trehalose [25.201](0.752514);[5460935] turanose 2 [25.018](0.726643);[4623424] sophorose 2 [25.189](0.713853);[4623424] sophorose 1 [24.948](0.6…
G56	lauric acid	143077	0.86	[3893] lauric acid [14.789](0.859259);
G57	linoleic acid	60333	0.87	[5280450] linoleic acid [20.399](0.865899);
G58	malonic acid	141822	0.82	[867] malonic acid 1 [8.919](0.820264);[487] methylmalonic acid [9.088](0.770109);[751] DL-glyceraldehyde 1 [8.974](0.766957);[751] DL-glyceraldehyde 2 [9.186](0.705223);[440473] L-mimosine 1 [8.863](0.653902);[535] 1-aminocyclopropane-1-carboxylic acid [9.022](0.630302);[160471] 2-methyl-3-hydroxybutyric acid 2 [8.984](0.628561);[160471] 2-methyl-3-hydroxybutyric acid 1 [8.902](0.627121);
G59	maltose	69794	0.92	[6255] maltose 2 [25.401](0.922611);[439559] palatinose [25.482](0.908248);[16219560] lactobionic acid 3 [25.406](0.772707);[439193] isomaltose 1 [25.625](0.686352);[6255] maltose 1 [25.222](0.628807);[7427] D-(+) trehalose [25.201](0.609336);
G60	myo-inositol	87898	0.95	[892] myo-inositol [19.707](0.945411);[101713] glucoheptonic acid 2 [19.615](0.744225);
G61	myristic acid	544638	0.94	[11005] myristic acid [16.887](0.943083);
G62	N-methylglutamic acid	6753624	0.8	[268779] N-methylglutamic acid 4 [15.174](0.804463);[268779] N-methyl-DL-glutamic acid 3 [15.135](0.80097);[12035] N-acetyl-L-cysteine 1 [15.242](0.614451);
G64	nicotinic acid	[PubChem] 938 [CAS] 59-67-6 [KEGG] C00253	0.82	[PNNLMET0056] nicotinic acid [10.237](0.81647);[791] DL-isoleucine 2 [10.225](0.634859);[1018] picolonic acid [10.598](0.629368);
G66	O-phosphocolamine	1071234	0.7	[1015] O-phosphocolamine [16.232](0.699157);[13945] 2'-deoxycytidine 5'-monophosphoric acid [16.352](0.65417);
G67	oleic acid	112801	0.92	[445639] oleic acid [20.504](0.921334);
G68	palatinitol	64519820	0.9	[3034828] palatinitol 2 [26.01](0.896987);[3034828] palatinitol 1 [25.922](0.883302);[439451] galactinol 1 [26.055](0.804307);[16212335] loganin [25.963](0.799727);[PNNLMET0070] D-maltitol [25.970](0.739561);[439193] isomaltose 2 [25.863](0.721911);
G69	palmitic acid	64519820	0.96	[985] palmitic acid [18.846](0.956331);
G70	palmitoleic acid	373499	0.93	[445638] palmitoleic acid [18.728](0.925301);
G71	Phenylalanine	63912	0.84	[994] Phenylalanine 2 [14.585](0.836347);[62348] 4-hydroxy-3-methoxybenzyl alcohol [14.728](0.688526);
G72	phenylethylamine	64040	0.81	[1001] phenylethylamine [13.766](0.806619);
G73	phytol	7541493	0.71	[5366244] phytol 2 [20.026](0.712604);[6430833] phytol 2 [20.045](0.709253);[671] 1,4-dihydroxy-2-naphthoic acid [20.122](0.629481);
G74	picolonic acid	98986	0.78	[1018] picolonic acid [10.598](0.784523);[7144] creosol [10.641](0.696165);
G76	putrescine	110601	0.76	[1045] putrescine [15.709](0.756657);[158980] L-methionine sulfoxide 1 [15.868](0.630227);[1000] 2-amino-1-phenylethanol [15.668](0.618754);
G77	pyruvic acid	[PubChem] 1060 [CAS] 127-17-3 [KEGG] C00022	0.8	[PNNLMET0062] pyruvic acid [6.811](0.801342);
G78	ribitol	[PubChem] 6912 [CAS] 488-81-3 [KEGG] C00474	0.83	[6912] xylitol [15.701](0.870401);[PNNLMET0104] ribitol [15.920](0.831476);[94154] arabitol [15.601](0.750917);[17106] L-(-)-fucose 2 [15.771](0.642752);[439746] 6-deoxy-D-glucose 2 [15.751](0.638432);
G79	scyllo-inositol	87898	0.9	[892] scyllo-inositol [19.101](0.899716);[3845] 4-hydroxyquinoline-2-carboxylic acid(kynurenic acid) [19.119](0.719296);[101713] glucoheptonic acid 1 [18.985](0.648651);[899] N-acetyl-D-mannosamine 1 [19.177](0.62337);
G81	stearic acid	57114	0.96	[5281] stearic acid [20.675](0.961088);[4114] xanthotoxin 2 [20.715](0.906103);
G82	Sucrose	111115	0.93	[5988] Sucrose [24.412](0.925444);[11333] lactulose 2 [24.431](0.856185);[11333] lactulose 3 [24.431](0.855542);[16219560] lactobionic acid 1 [24.583](0.670297);[PNNLMET0049] N-acetylneuraminic acid 2[M] [24.304](0.640278);
G83	tagatose	87810	0.75	[2724552] tagatose 1 [17.011](0.749128);[1101] L- sorbose 1 [17.187](0.675464);[5984] fructose 1 [17.18](0.672048);[94214] methyl-beta-D-galactopyranoside [16.935](0.670464);[2724552] tagatose 2 [17.212](0.642782);[1101] L- sorbose 2 [17.235](0.616104);
G84	thymine	65714	0.85	[1135] thymine [11.781](0.854303);
G86	trans-4-hydroxy-L-proline	51354	0.88	[5810] trans-4-hydroxy-L-proline 2 [13.524](0.882743);[500] 4-guanidinobutyric acid 2 [13.348](0.65454);
G87	turanose	547251	0.81	[5460935] turanose 1 [24.81](0.814137);[91476] lactitol [24.877](0.741765);[16219560] lactobionic acid 2 [24.893](0.727809);[10712] cellobiose 1 [24.950](0.631869);[16219560] lactobionic acid 1 [24.583](0.614573);
G88	urea	57136	0.9	[1176] urea [9.599](0.900951);[8066] 2-butyne-1,4-diol [9.446](0.773505);[107802] 3-hydroxypentanoic acid [9.486](0.740595);[4180364] 1,3-dihydroxyacetone [9.662](0.634806);[159664] 2-ketocaproic acid [9.707](0.613069);
G89	xylitol	87990	0.9	[6912] xylitol [15.701](0.90373);[PNNLMET0104] ribitol [15.920](0.811506);[94154] arabitol [15.601](0.809146);[17106] L-(-)-fucose 2 [15.771](0.688343);[439746] 6-deoxy-D-glucose 2 [15.751](0.686727);[439746] 6-deoxy-D-glucose 1 [15.598](0.618931);[17106] L-(-)-fucose 1 [15.614](0.614101);

## Sheet: NIST 08 annotations
MF id	Metabolite	CAS	Score	Alternative Identifications
G90	NIST (R*,S*)-2,3-Dihydroxybutanoic acid	80693	0.65	[12473] pyrrole -2-carboxylic acid [10.97](0.731201);[45] tartronic acid [11.523](0.648918);
G91	NIST 2-Piperidinecarboxylic acid	[PubChem] 5862 [CAS] 52-90-4 [KEGG] C00097	0.8	[PNNLMET0052] L-cysteine 2[M] [13.741](0.802719);[5280451] maleamic acid 3 [13.681](0.791736);[8406] 2-carboxybenzaldehyde 1 [13.826](0.645704);
G92	NIST guanosine	528507	0.66	[6255] maltose 1 [25.222](0.678182);[PNNLMET0084] lactose 2 [25.003](0.665928);[7427] D-(+) trehalose [25.201](0.66336);[10712] cellobiose 2 [25.157](0.661539);[4623424] sophorose 2 [25.189](0.628459);[PNNLMET0084] lactose 1[M] [24.920](0.600235);
G93	NIST L-Threonic acid	119675	0.61	[8406] 2-carboxybenzaldehyde 1 [13.826](0.607976);[68152] 3-hydroxypropanoic acid 1 [13.763](0.604048);
G94	NIST Nonanoic acid	137008	0.69	[1136] 4-methyl-5-thiazoleethanol [11.256](0.687259);
G97	NIST tyramine	1002579	0.82	[66085] 8-aminocaprylic acid [17.702](0.823514);[24749] D-glucose 1 [17.791](0.650911);[18950] D-mannose 1 [17.665](0.635884);[18950] D-mannose 2 [17.828](0.633884);[5780] D-sorbitol [17.898](0.613243);
