# Supplementary material for: Comparative metabolomic analysis reveals shared and unique chemical interactions in sponge holobionts
Source: Microbiome. 2022 Feb 1;10:22. doi: 10.1186/s40168-021-01220-9 (PMC8805237; doi:10.1186/s40168-021-01220-9)
Supplement: Supplementary file 8 — Additional file 7: Appendix file 2. Relative abundance of MFs and differential abundance analysis results. [file 40168_2021_1220_MOESM8_ESM.xlsx]

## Sheet: CAR_870MFs
	C.foliascens_1t	C.foliascens_2t	C.foliascens_3t	C.foliascens_4t	C.foliascens_1m	C.foliascens_2m	C.foliascens_3m
Label	Entire sponge tissue	Entire sponge tissue	Entire sponge tissue	Entire sponge tissue	Microbial cells	Microbial cells	Microbial cells	MC_shapiro_p	ST_shapiro_p	levene_p	if_p>0.05 for MC	if_p>0.05 for ST	heterogeneity_var	Test name	p-value	FDR_correction	Bonferroni_correction
X23404	0.00025882	0.000315886	0.00013714	6.30359e-05	0.00013884	9.27415e-05	0.000220571	0.695238	0.743379	0.151654	Normality	Normality	Homo-scedasticity (the group variances are equal)	Unpaired T-test	0.589765	0.704	1
X440	0.00138876	0.000655244	0.00180969	0.00174082	1.07918e-05	0.000862186	1.71448e-05	0.0123868	0.279872	0.780551	Non-normality	Normality	Homo-scedasticity (the group variances are equal)	Mann-Whitney test	0.0385499	0.058	1
X16174	5.37472e-06	0.000223006	9.19328e-05	3.27255e-05	1.44159e-05	9.62946e-06	2.29022e-05	0.695238	0.449414	0.13975	Normality	Normality	Homo-scedasticity (the group variances are equal)	Unpaired T-test	0.261511	0.539	1
X5769	7.64877e-06	9.14891e-06	2.02642e-05	9.31432e-06	0.00088746	0.00304905	0.000701613	0.136112	0.0326277	0.235906	Normality	Non-normality	Homo-scedasticity (the group variances are equal)	Mann-Whitney test	0.0169474	0.034	1
X9442	6.80053e-06	8.1343e-06	0.00129209	8.28137e-06	1.82401e-05	1.2184e-05	0.00561757	0.001787	0.00128625	0.379692	Non-normality	Non-normality	Homo-scedasticity (the group variances are equal)	Mann-Whitney test	0.0786496	0.108	1
X16107	1.81869e-05	0.000117923	6.03028e-05	4.90447e-05	6.4004e-05	3.17389e-05	0.000169762	0.430382	0.720167	0.58043	Normality	Normality	Homo-scedasticity (the group variances are equal)	Unpaired T-test	0.553324	0.67	1
X21019	1.71392e-05	0.000405972	0.000227037	2.08713e-05	4.597e-05	3.07069e-05	7.30315e-05	0.695238	0.297037	0.0518042	Normality	Normality	Homo-scedasticity (the group variances are equal)	Unpaired T-test	0.336581	0.6	1
X20126	2.15548e-05	2.57822e-05	5.71058e-05	2.62484e-05	0.000690082	0.00043037	0.000459234	0.193965	0.0326277	0.262114	Normality	Non-normality	Homo-scedasticity (the group variances are equal)	Mann-Whitney test	0.0169474	0.034	1
X1253	3.74427e-06	4.47863e-06	9.91984e-06	4.5596e-06	0.000239848	9.01485e-05	8.46382e-05	0.0597612	0.0326277	0.275893	Normality	Non-normality	Homo-scedasticity (the group variances are equal)	Mann-Whitney test	0.0169474	0.034	1
X21117	4.73155e-06	5.65954e-06	1.25355e-05	5.76187e-06	6.34539e-05	5.05319e-05	2.01616e-05	0.563361	0.0326277	0.16269	Normality	Non-normality	Homo-scedasticity (the group variances are equal)	Mann-Whitney test	0.0169474	0.034	1
X2405	2.97648e-05	5.96163e-05	6.83323e-06	4.99232e-05	5.21687e-05	2.86759e-05	1.09903e-05	0.844842	0.763703	0.627498	Normality	Normality	Homo-scedasticity (the group variances are equal)	Unpaired T-test	0.743478	0.852	1
X22449	7.34058e-05	0.000539927	0.000194477	0.000446951	0.000196886	0.00142063	0.000312788	0.164034	0.613927	0.476308	Normality	Normality	Homo-scedasticity (the group variances are equal)	Unpaired T-test	0.390145	0.629	1
X19138	7.82375e-06	9.35821e-06	2.07278e-05	9.52741e-06	0.000861621	1.40172e-05	3.33377e-05	0.03813	0.0326278	0.275875	Non-normality	Non-normality	Homo-scedasticity (the group variances are equal)	Mann-Whitney test	0.0385499	0.058	1
X26333	4.6691e-05	0.000132703	2.47401e-05	1.13716e-05	2.50466e-05	1.67305e-05	3.97909e-05	0.695238	0.223591	0.305793	Normality	Normality	Homo-scedasticity (the group variances are equal)	Unpaired T-test	0.451871	0.63	1
X9756	5.12815e-06	3.80847e-05	1.35862e-05	6.24482e-06	1.37545e-05	9.18768e-06	2.18515e-05	0.695238	0.114058	0.465245	Normality	Normality	Homo-scedasticity (the group variances are equal)	Unpaired T-test	0.936501	0.956	1
X24777	0.000790201	0.000796228	0.00113427	0.000950167	0.0015391	0.000712881	0.00079042	0.162471	0.296667	0.496797	Normality	Normality	Homo-scedasticity (the group variances are equal)	Unpaired T-test	0.704932	0.816	1
X2645	2.70144e-05	4.9673e-06	1.10022e-05	2.52855e-05	1.11385e-05	7.44026e-06	1.76955e-05	0.695238	0.332727	0.0582049	Normality	Normality	Homo-scedasticity (the group variances are equal)	Unpaired T-test	0.499952	0.643	1
X25410	2.11788e-05	0.000162813	0.000280549	0.000294324	5.68049e-05	3.79443e-05	9.02447e-05	0.695238	0.380193	0.110943	Normality	Normality	Homo-scedasticity (the group variances are equal)	Unpaired T-test	0.15343	0.477	1
X18117	3.76527e-06	4.50375e-06	9.97547e-06	4.58517e-06	1.00991e-05	0.000835691	8.02208e-05	0.146423	0.0326277	0.232809	Normality	Non-normality	Homo-scedasticity (the group variances are equal)	Mann-Whitney test	0.0169474	0.034	1
X21926	4.45498e-06	0.00024733	0.000201833	2.71253e-05	1.1949e-05	7.98163e-06	1.89831e-05	0.695238	0.245098	0.000571031	Normality	Normality	Hetero-scedasticity (there is a difference between the population variances.)	Unpaired T-test	0.198817	0.49	1
X19282	1.00687e-05	1.20434e-05	2.66753e-05	1.22611e-05	2.70057e-05	0.00143189	4.29034e-05	0.0188215	0.0326277	0.282184	Non-normality	Non-normality	Homo-scedasticity (the group variances are equal)	Mann-Whitney test	0.0169474	0.034	1
X19169	0.000464192	5.71463e-05	0.000126575	5.81796e-05	0.000128143	8.55966e-05	0.000203578	0.695238	0.0359567	0.468455	Normality	Non-normality	Homo-scedasticity (the group variances are equal)	Mann-Whitney test	0.23975	0.256	1
X2712	0.0017003	0.000710665	0.000497403	0.000670719	0.000100713	6.72739e-05	0.000160001	0.695238	0.0703137	0.363878	Normality	Normality	Homo-scedasticity (the group variances are equal)	Unpaired T-test	0.0593601	0.448	1
X3499	8.5501e-05	0.00010227	0.000226521	0.000104119	0.00114664	0.00314168	0.000364327	0.528351	0.0326278	0.127042	Normality	Non-normality	Homo-scedasticity (the group variances are equal)	Mann-Whitney test	0.0169474	0.034	1
X3180	5.4718e-05	4.59618e-05	4.91046e-05	6.11833e-05	9.9426e-06	6.64141e-06	1.57956e-05	0.695238	0.818919	0.39361	Normality	Normality	Homo-scedasticity (the group variances are equal)	Unpaired T-test	0.000250782	0.029	0.119
X24977	0.00577001	0.0105652	0.00589721	0.0080318	0.00175793	0.0027665	0.00571692	0.472953	0.319677	0.706188	Normality	Normality	Homo-scedasticity (the group variances are equal)	Unpaired T-test	0.0546405	0.433	1
X23179	8.86784e-06	1.06071e-05	2.34939e-05	0.00103703	0.000118925	1.58878e-05	3.77866e-05	0.387901	0.00182597	0.485786	Normality	Non-normality	Homo-scedasticity (the group variances are equal)	Mann-Whitney test	0.23975	0.256	1
X2349	4.68573e-06	0.000843345	6.20703e-05	0.0011657	1.25679e-05	8.39503e-06	1.99663e-05	0.695238	0.274001	0.00322903	Normality	Normality	Hetero-scedasticity (there is a difference between the population variances.)	Unpaired T-test	0.198502	0.49	1
X481	1.37898e-05	1.64943e-05	3.65337e-05	1.67925e-05	0.001002	0.000695854	0.00188341	0.479176	0.0326277	0.131078	Normality	Non-normality	Homo-scedasticity (the group variances are equal)	Mann-Whitney test	0.0169474	0.034	1
X52	2.90385e-05	3.47337e-05	7.69328e-05	3.53617e-05	7.78859e-05	5.20259e-05	0.00104283	0.0437312	0.0326277	0.285059	Non-normality	Non-normality	Homo-scedasticity (the group variances are equal)	Mann-Whitney test	0.0385499	0.058	1
X17646	7.10715e-05	8.50106e-05	0.000188292	8.65476e-05	0.00382563	0.00815197	0.00151421	0.668649	0.0326278	0.0912883	Normality	Non-normality	Homo-scedasticity (the group variances are equal)	Mann-Whitney test	0.0169474	0.034	1
X433	0.000189189	0.000291589	0.000122333	0.00149003	0.000302125	3.93829e-05	0.000819799	0.643984	0.0226724	0.783386	Normality	Non-normality	Homo-scedasticity (the group variances are equal)	Mann-Whitney test	0.5	0.5	1
X7940	0.000121232	0.000255063	0.000128449	1.07751e-05	0.000283036	1.58529e-05	3.77037e-05	0.140777	0.749325	0.748174	Normality	Normality	Homo-scedasticity (the group variances are equal)	Unpaired T-test	0.864567	0.93	1
X22842	0.0370467	0.0395955	0.0128483	0.0164667	0.0158739	0.0494222	0.00654044	0.398096	0.179932	0.782072	Normality	Normality	Homo-scedasticity (the group variances are equal)	Unpaired T-test	0.859048	0.929	1
X4151	1.41155e-05	1.68839e-05	3.73966e-05	1.71892e-05	0.00104063	2.52895e-05	6.01472e-05	0.0577565	0.0326277	0.270921	Normality	Non-normality	Homo-scedasticity (the group variances are equal)	Mann-Whitney test	0.0385499	0.058	1
X14507	2.12633e-05	2.54336e-05	0.00064155	2.58934e-05	0.000285158	3.80957e-05	9.06047e-05	0.387901	0.00156268	0.714537	Normality	Non-normality	Homo-scedasticity (the group variances are equal)	Mann-Whitney test	0.144422	0.172	1
X27232	6.14898e-05	0.000367748	0.000162907	7.48794e-05	0.000164925	0.00790048	0.000262013	0.0208885	0.212189	0.294341	Non-normality	Normality	Homo-scedasticity (the group variances are equal)	Mann-Whitney test	0.0786496	0.108	1
X11283	6.78293e-05	8.11326e-05	0.000179703	8.25995e-05	0.000909646	0.00163867	0.000289027	0.911497	0.0326278	0.0795546	Normality	Non-normality	Homo-scedasticity (the group variances are equal)	Mann-Whitney test	0.0169474	0.034	1
X15065	2.19087e-06	2.62056e-06	2.90218e-05	2.66794e-06	5.87627e-06	3.92521e-06	9.33549e-06	0.695238	0.00212728	0.556157	Normality	Non-normality	Homo-scedasticity (the group variances are equal)	Mann-Whitney test	0.144422	0.172	1
X22226	0.00011456	2.74057e-05	6.07018e-05	0.00130072	0.00354462	4.10497e-05	0.00764537	0.913468	0.00722037	0.107585	Normality	Non-normality	Homo-scedasticity (the group variances are equal)	Mann-Whitney test	0.144422	0.172	1
X19685	2.71145e-05	3.24324e-05	7.18355e-05	3.30188e-05	0.00606902	4.85789e-05	0.000577687	0.151721	0.0326277	0.230854	Normality	Non-normality	Homo-scedasticity (the group variances are equal)	Mann-Whitney test	0.0385499	0.058	1
X3531	3.51761e-05	5.24913e-05	4.06528e-05	7.72532e-05	3.83326e-05	3.123e-05	8.11837e-05	0.251698	0.482773	0.818181	Normality	Normality	Homo-scedasticity (the group variances are equal)	Unpaired T-test	0.947208	0.956	1
X1437	1.05865e-05	1.88993e-05	5.60946e-06	2.73653e-05	5.67895e-06	3.7934e-06	9.02202e-06	0.695238	0.859421	0.0750783	Normality	Normality	Homo-scedasticity (the group variances are equal)	Unpaired T-test	0.164025	0.481	1
X18992	1.0488e-05	0.000935827	2.77862e-05	0.000585459	0.00145441	0.000587936	0.000223451	0.558375	0.292209	0.872147	Normality	Normality	Homo-scedasticity (the group variances are equal)	Unpaired T-test	0.409113	0.629	1
X18210	4.77372e-06	5.70997e-06	1.26472e-05	5.81321e-06	1.28039e-05	8.55268e-06	0.000101706	0.0772018	0.0326277	0.285414	Normality	Non-normality	Homo-scedasticity (the group variances are equal)	Mann-Whitney test	0.0385499	0.058	1
X1501	0.00233334	0.00279646	0.00034943	0.000160613	0.00176879	0.000236302	0.000562008	0.387901	0.194976	0.106964	Normality	Normality	Homo-scedasticity (the group variances are equal)	Unpaired T-test	0.560037	0.674	1
X1950	1.07087e-05	0.000909434	2.83709e-05	1.30405e-05	2.87224e-05	1.91859e-05	4.56306e-05	0.695238	0.00210658	0.43737	Normality	Non-normality	Homo-scedasticity (the group variances are equal)	Mann-Whitney test	0.23975	0.256	1
X19437	2.46113e-05	2.94382e-05	6.52036e-05	2.99705e-05	0.000637805	0.00022047	0.000884968	0.71965	0.0326278	0.0928166	Normality	Non-normality	Homo-scedasticity (the group variances are equal)	Mann-Whitney test	0.0169474	0.034	1
X6137	0.00028676	1.50613e-05	0.000735456	7.66682e-05	0.000718913	0.000537275	0.00147099	0.352366	0.341574	0.744933	Normality	Normality	Homo-scedasticity (the group variances are equal)	Unpaired T-test	0.0953627	0.475	1
X1662	1.64354e-05	0.000470998	0.000217714	0.000184985	4.40823e-05	2.94459e-05	7.00325e-05	0.695238	0.755645	0.209163	Normality	Normality	Homo-scedasticity (the group variances are equal)	Unpaired T-test	0.17786	0.49	1
X20287	0.000150193	0.000520039	7.95823e-05	3.65796e-05	8.05682e-05	5.38176e-05	0.000127997	0.695238	0.121803	0.334016	Normality	Normality	Homo-scedasticity (the group variances are equal)	Unpaired T-test	0.445307	0.629	1
X763	1.54975e-05	1.8537e-05	4.10581e-05	1.88721e-05	0.00120823	0.000405518	0.00144119	0.412649	0.0326277	0.150395	Normality	Non-normality	Homo-scedasticity (the group variances are equal)	Mann-Whitney test	0.0169474	0.034	1
X3118	1.47892e-05	1.76898e-05	3.91815e-05	1.80096e-05	0.00106287	0.000610436	0.00217875	0.542502	0.0326277	0.115123	Normality	Non-normality	Homo-scedasticity (the group variances are equal)	Mann-Whitney test	0.0169474	0.034	1
X9222	3.35629e-05	8.0291e-06	1.77839e-05	8.17427e-06	0.000174236	1.20264e-05	2.86029e-05	0.177611	0.213916	0.295708	Normality	Normality	Homo-scedasticity (the group variances are equal)	Unpaired T-test	0.265963	0.546	1
X10189	0.000976098	0.00323101	3.92377e-05	0.000800692	0.00457328	0.00439848	6.31083e-05	0.0653455	0.305129	0.642886	Normality	Normality	Homo-scedasticity (the group variances are equal)	Unpaired T-test	0.28963	0.558	1
X23976	0.000165396	7.40216e-06	1.63952e-05	0.000181462	1.65984e-05	1.10873e-05	2.63695e-05	0.695238	0.0920391	2.71499e-05	Normality	Normality	Hetero-scedasticity (there is a difference between the population variances.)	Unpaired T-test	0.236336	0.519	1
X22181	0.000152544	0.00285843	0.00469517	0.00358375	8.18296e-05	5.46602e-05	0.000130001	0.695238	0.638783	0.148727	Normality	Normality	Homo-scedasticity (the group variances are equal)	Unpaired T-test	0.0624354	0.448	1
X21227	1.07716e-05	1.28842e-05	2.85377e-05	1.31172e-05	2.88912e-05	9.64932e-05	0.000288275	0.484962	0.0326277	0.142937	Normality	Non-normality	Homo-scedasticity (the group variances are equal)	Mann-Whitney test	0.0169474	0.034	1
X23202	9.01013e-06	1.07773e-05	0.000344872	5.48606e-05	2.41666e-05	1.61427e-05	3.8393e-05	0.695238	0.0223193	0.35365	Normality	Non-normality	Homo-scedasticity (the group variances are equal)	Mann-Whitney test	0.5	0.5	1
X11837	1.57899e-05	1.88868e-05	4.18329e-05	0.000275197	4.23511e-05	2.82895e-05	6.72823e-05	0.695238	0.0125944	0.441924	Normality	Non-normality	Homo-scedasticity (the group variances are equal)	Mann-Whitney test	0.23975	0.256	1
X4838	3.19381e-05	6.43723e-06	1.4258e-05	3.27681e-05	1.44346e-05	9.642e-06	2.2932e-05	0.695238	0.256867	0.0832978	Normality	Normality	Homo-scedasticity (the group variances are equal)	Unpaired T-test	0.526569	0.657	1
X1955	7.1793e-06	8.58736e-06	0.000205329	8.74262e-06	9.62801e-05	1.28626e-05	0.00204213	0.0693863	0.00158304	0.293777	Normality	Non-normality	Homo-scedasticity (the group variances are equal)	Mann-Whitney test	0.0786496	0.108	1
X6537	4.43673e-06	5.30689e-06	1.17544e-05	5.40284e-06	0.000738129	7.94893e-06	1.89053e-05	0.0250035	0.0326277	0.279207	Non-normality	Non-normality	Homo-scedasticity (the group variances are equal)	Mann-Whitney test	0.0385499	0.058	1
X86	0.00213696	0.00196505	0.000727863	0.000334558	0.00073688	0.000492218	0.00117067	0.695238	0.292769	0.0172252	Normality	Normality	Hetero-scedasticity (there is a difference between the population variances.)	Unpaired T-test	0.416488	0.629	1
X12386	0.00013535	0.000161896	0.000358587	0.000164823	0.00181515	0.00216712	0.00332284	0.42974	0.0326277	0.18646	Normality	Non-normality	Homo-scedasticity (the group variances are equal)	Mann-Whitney test	0.0169474	0.034	1
X19334	0.00089573	0.000278668	0.00103539	0.000976912	0.00106061	0.000764246	0.000580192	0.74377	0.0637348	0.807125	Normality	Normality	Homo-scedasticity (the group variances are equal)	Unpaired T-test	0.984016	0.986	1
X4270	2.91573e-05	0.000201424	7.72475e-05	3.55064e-05	7.82046e-05	5.22388e-05	0.000124242	0.695238	0.140978	0.470771	Normality	Normality	Homo-scedasticity (the group variances are equal)	Unpaired T-test	0.985707	0.986	1
X27048	0.000137342	3.38496e-05	1.49949e-05	0.000178106	1.51807e-05	1.01403e-05	2.41172e-05	0.695238	0.385569	0.00316903	Normality	Normality	Hetero-scedasticity (there is a difference between the population variances.)	Unpaired T-test	0.172866	0.49	1
X27264	8.76372e-05	0.000524126	0.00023218	0.000891281	0.000235057	0.000157012	0.00037343	0.695238	0.749664	0.120537	Normality	Normality	Homo-scedasticity (the group variances are equal)	Unpaired T-test	0.447002	0.629	1
X17958	0.00523535	0.00431005	0.00729433	0.00557992	0.00386865	0.0452714	0.000975554	0.111546	0.729981	0.267723	Normality	Normality	Homo-scedasticity (the group variances are equal)	Unpaired T-test	0.397156	0.629	1
X11497	2.53847e-06	3.03633e-06	6.72526e-06	3.09123e-06	3.68558e-05	2.97347e-05	5.69904e-05	0.48628	0.0326277	0.172168	Normality	Non-normality	Homo-scedasticity (the group variances are equal)	Mann-Whitney test	0.0169474	0.034	1
X2277	8.84717e-06	1.05823e-05	2.34391e-05	1.07737e-05	0.00139473	0.000428063	3.76986e-05	0.540781	0.0326277	0.114436	Normality	Non-normality	Homo-scedasticity (the group variances are equal)	Mann-Whitney test	0.0169474	0.034	1
X5494	0.00156174	0.00158751	0.000937199	0.000889292	0.00222465	0.00137418	0.00330551	0.868667	0.0661749	0.30704	Normality	Normality	Homo-scedasticity (the group variances are equal)	Unpaired T-test	0.0973815	0.475	1
X244	2.50756e-05	2.99936e-05	6.64336e-05	3.05359e-05	6.72567e-05	0.000304195	0.000630862	0.824944	0.0326277	0.0832879	Normality	Non-normality	Homo-scedasticity (the group variances are equal)	Mann-Whitney test	0.0169474	0.034	1
X10495	0.000794801	8.9704e-05	0.00203034	0.000917444	0.00100575	0.00397315	0.000319562	0.339218	0.710121	0.430001	Normality	Normality	Homo-scedasticity (the group variances are equal)	Unpaired T-test	0.476827	0.636	1
X2490	2.15955e-05	0.000129155	5.72138e-05	0.000477453	5.79226e-05	3.86909e-05	9.20203e-05	0.695238	0.117371	0.306793	Normality	Normality	Homo-scedasticity (the group variances are equal)	Unpaired T-test	0.422648	0.629	1
X23774	0.000191851	0.000229478	0.000508278	0.000233627	0.00264889	0.00171862	0.000817494	0.982465	0.0326278	0.103932	Normality	Non-normality	Homo-scedasticity (the group variances are equal)	Mann-Whitney test	0.0169474	0.034	1
X24150	0.000295925	0.000268664	0.000119014	5.47044e-05	0.000120489	8.04837e-05	0.000191418	0.695238	0.405349	0.0586599	Normality	Normality	Homo-scedasticity (the group variances are equal)	Unpaired T-test	0.500051	0.643	1
X16637	0.000187953	0.000224816	0.000497951	0.000228881	0.0025206	0.00285099	0.00420971	0.354462	0.0326277	0.225722	Normality	Non-normality	Homo-scedasticity (the group variances are equal)	Mann-Whitney test	0.0169474	0.034	1
X22271	0.00170275	0.00177242	0.00035869	0.00131184	7.26268e-05	4.8513e-05	0.000115381	0.695238	0.212139	0.180865	Normality	Normality	Homo-scedasticity (the group variances are equal)	Unpaired T-test	0.0258596	0.311	1
X6318	4.23639e-06	5.06726e-06	1.12236e-05	5.15888e-06	5.68134e-05	7.58999e-06	1.80516e-05	0.387901	0.0326277	0.196995	Normality	Non-normality	Homo-scedasticity (the group variances are equal)	Mann-Whitney test	0.0385499	0.058	1
X22351	0.00119978	0.0011432	2.60683e-05	1.19822e-05	0.000773863	0.00352027	0.00161969	0.583269	0.0431397	0.494172	Normality	Non-normality	Homo-scedasticity (the group variances are equal)	Mann-Whitney test	0.0786496	0.108	1
X4326	3.24232e-05	0.00135223	0.00076658	0.000433027	1.73928e-05	1.1618e-05	2.76316e-05	0.695238	0.961255	0.0662923	Normality	Normality	Homo-scedasticity (the group variances are equal)	Unpaired T-test	0.116058	0.477	1
X23417	0.000337099	0.00162906	0.000178618	0.00233447	0.000180831	0.00012079	0.000287281	0.695238	0.384091	0.00993968	Normality	Normality	Hetero-scedasticity (there is a difference between the population variances.)	Unpaired T-test	0.193811	0.49	1
X7091	6.67246e-06	7.98111e-06	1.76776e-05	0.0014903	0.00323906	0.00130026	0.00118678	0.0939809	0.00152182	0.667992	Normality	Non-normality	Homo-scedasticity (the group variances are equal)	Mann-Whitney test	0.0786496	0.108	1
X20445	4.44194e-06	3.24e-05	1.17682e-05	2.70459e-05	1.1914e-05	7.95826e-06	1.89275e-05	0.695238	0.599118	0.0506005	Normality	Normality	Homo-scedasticity (the group variances are equal)	Unpaired T-test	0.495156	0.643	1
X26366	2.23613e-05	5.3494e-06	1.18485e-05	3.99912e-05	1.19953e-05	8.01259e-06	1.90567e-05	0.695238	0.727048	0.204003	Normality	Normality	Homo-scedasticity (the group variances are equal)	Unpaired T-test	0.496991	0.643	1
X17536	0.000100376	0.00060031	0.000265929	0.000122233	0.00170528	0.000179835	0.000427709	0.290272	0.212188	0.355233	Normality	Normality	Homo-scedasticity (the group variances are equal)	Unpaired T-test	0.286665	0.558	1
X4354	5.65527e-05	0.000780801	0.000149827	6.88673e-05	0.000151684	0.000506605	0.000240976	0.466488	0.0210953	0.690481	Normality	Non-normality	Homo-scedasticity (the group variances are equal)	Mann-Whitney test	0.144422	0.172	1
X10219	0.0415783	0.01258	0.0100736	0.00715244	0.0155684	0.00606104	0.0100081	0.813485	0.0448591	0.504798	Normality	Non-normality	Homo-scedasticity (the group variances are equal)	Mann-Whitney test	0.23975	0.256	1
X3654	0.000520761	0.000980495	0.00220633	0.000988158	0.00359802	0.00177882	0.00195981	0.172692	0.259136	0.753265	Normality	Normality	Homo-scedasticity (the group variances are equal)	Unpaired T-test	0.105988	0.475	1
X25305	4.00814e-06	4.79425e-06	1.06189e-05	4.88093e-06	1.07505e-05	7.18107e-06	8.53953e-05	0.0772018	0.0326277	0.285414	Normality	Non-normality	Homo-scedasticity (the group variances are equal)	Mann-Whitney test	0.0385499	0.058	1
X10722	0.00531841	0.00206378	0.00791313	0.00171292	0.000754558	0.00815897	0.00119875	0.102192	0.40565	0.960816	Normality	Normality	Homo-scedasticity (the group variances are equal)	Unpaired T-test	0.753095	0.852	1
X4824	0.000129284	0.000148555	0.000127319	0.000173845	6.31309e-05	0.000127466	0.000286102	0.542602	0.345247	0.200143	Normality	Normality	Homo-scedasticity (the group variances are equal)	Unpaired T-test	0.813643	0.894	1
X2753	2.72047e-06	3.25403e-06	7.20745e-06	3.31287e-06	7.29675e-06	2.43703e-05	5.84438e-05	0.637903	0.0326277	0.113472	Normality	Non-normality	Homo-scedasticity (the group variances are equal)	Mann-Whitney test	0.0169474	0.034	1
X25411	0.00181877	0.00152691	0.000987956	0.00213162	0.00219913	0.00138409	0.00278694	0.821913	0.912679	0.688424	Normality	Normality	Homo-scedasticity (the group variances are equal)	Unpaired T-test	0.306717	0.575	1
X24052	8.65359e-05	0.000139661	8.72517e-05	8.62238e-05	1.00191e-05	3.34625e-05	1.59171e-05	0.466489	0.00211514	0.736124	Normality	Non-normality	Homo-scedasticity (the group variances are equal)	Mann-Whitney test	0.0169474	0.034	1
X16155	0.00102957	0.00479684	0.0028002	1.85312e-05	4.08158e-05	2.7264e-05	6.48432e-05	0.695238	0.83012	0.0350083	Normality	Normality	Hetero-scedasticity (there is a difference between the population variances.)	Unpaired T-test	0.149078	0.477	1
X24445	1.0404e-05	6.22224e-05	0.000149956	1.26695e-05	2.79051e-05	1.864e-05	4.43322e-05	0.695238	0.219874	0.197287	Normality	Normality	Homo-scedasticity (the group variances are equal)	Unpaired T-test	0.498442	0.643	1
X5948	6.58682e-05	0.000120528	0.000238465	0.000209096	5.23233e-05	9.16427e-05	1.6625e-05	0.946789	0.636553	0.0850158	Normality	Normality	Homo-scedasticity (the group variances are equal)	Unpaired T-test	0.0917508	0.475	1
X23406	1.26757e-05	1.51617e-05	3.35822e-05	1.54359e-05	3.39982e-05	0.00011355	5.40122e-05	0.466488	0.0326277	0.229786	Normality	Non-normality	Homo-scedasticity (the group variances are equal)	Mann-Whitney test	0.0169474	0.034	1
X7027	0.000243497	5.82506e-05	0.000129021	5.93038e-05	0.000130619	8.72507e-05	0.000207512	0.695238	0.213916	0.566378	Normality	Normality	Homo-scedasticity (the group variances are equal)	Unpaired T-test	0.75851	0.852	1
X11096	0.000935808	0.00151538	0.00205678	0.000711513	2.74898e-05	1.83625e-05	4.36724e-05	0.695238	0.712086	0.0262931	Normality	Normality	Hetero-scedasticity (there is a difference between the population variances.)	Unpaired T-test	0.0161823	0.24	1
X4438	2.51699e-05	3.67653e-05	1.33367e-05	3.7272e-05	1.35019e-05	9.01897e-06	2.14502e-05	0.695238	0.32031	0.284366	Normality	Normality	Homo-scedasticity (the group variances are equal)	Unpaired T-test	0.127684	0.477	1
X2368	3.39632e-06	4.06243e-06	8.998e-06	4.13588e-06	5.20354e-05	5.16627e-05	0.000166677	0.0053683	0.0326277	0.30009	Non-normality	Non-normality	Homo-scedasticity (the group variances are equal)	Mann-Whitney test	0.0169474	0.034	1
X19869	0.000146234	0.00349583	0.000387423	0.000178077	0.00563055	0.00130998	0.000623116	0.242272	0.00718516	0.613549	Normality	Non-normality	Homo-scedasticity (the group variances are equal)	Mann-Whitney test	0.0786496	0.108	1
X24854	0.000281513	0.00152044	0.000354185	0.000284839	7.17145e-05	4.79036e-05	0.000113931	0.695238	0.00524339	0.416817	Normality	Non-normality	Homo-scedasticity (the group variances are equal)	Mann-Whitney test	0.0169474	0.034	1
X21468	1.73853e-05	2.0795e-05	4.60594e-05	2.1171e-05	4.663e-05	0.000210647	0.0003704	0.985477	0.0326277	0.0788907	Normality	Non-normality	Homo-scedasticity (the group variances are equal)	Mann-Whitney test	0.0169474	0.034	1
X9307	0.00400455	0.00216627	0.00814041	0.00370638	3.57738e-05	2.3896e-05	5.6833e-05	0.695238	0.347932	0.235268	Normality	Normality	Homo-scedasticity (the group variances are equal)	Unpaired T-test	0.0317019	0.347	1
X23904	8.79482e-05	0.000116907	1.127e-05	0.0001013	1.14096e-05	7.62134e-06	1.81262e-05	0.695238	0.219987	0.27951	Normality	Normality	Homo-scedasticity (the group variances are equal)	Unpaired T-test	0.0613034	0.448	1
X11478	2.93931e-06	0.00399196	0.000334876	0.0230888	7.88371e-06	5.26613e-06	1.25247e-05	0.695238	0.0398126	0.287519	Normality	Non-normality	Homo-scedasticity (the group variances are equal)	Mann-Whitney test	0.144422	0.172	1
X6319	5.60886e-05	8.70106e-05	8.59672e-05	0.000281909	6.53862e-06	4.36764e-06	1.03878e-05	0.695238	0.0363876	0.36829	Normality	Non-normality	Homo-scedasticity (the group variances are equal)	Mann-Whitney test	0.0169474	0.034	1
X17701	0.000520961	6.15886e-06	1.36414e-05	6.27021e-06	0.00213239	0.00242042	2.19403e-05	0.210456	0.0018283	0.295526	Normality	Non-normality	Homo-scedasticity (the group variances are equal)	Mann-Whitney test	0.0385499	0.058	1
X1069	3.18972e-05	0.000214473	1.69013e-05	0.000273553	1.71107e-05	1.14295e-05	2.71833e-05	0.695238	0.237582	0.00153057	Normality	Normality	Hetero-scedasticity (there is a difference between the population variances.)	Unpaired T-test	0.191226	0.49	1
X6312	0.00166015	0.000232018	0.000984331	2.02802e-05	8.93361e-06	0.0016828	1.41926e-05	0.00520392	0.60912	0.939371	Non-normality	Normality	Homo-scedasticity (the group variances are equal)	Mann-Whitney test	0.23975	0.256	1
X23767	0.000237199	0.000367277	0.000119362	0.000196624	2.41682e-05	1.61438e-05	3.83955e-05	0.695238	0.859038	0.147577	Normality	Normality	Homo-scedasticity (the group variances are equal)	Unpaired T-test	0.0212237	0.287	1
X1049	2.85805e-05	0.00017093	7.57194e-05	0.000201873	7.66575e-05	5.12054e-05	0.000121784	0.695238	0.584568	0.0568012	Normality	Normality	Homo-scedasticity (the group variances are equal)	Unpaired T-test	0.510088	0.643	1
X4414	3.5274e-05	0.000282642	0.000467264	0.000399761	9.46106e-05	6.31976e-05	0.000150306	0.695238	0.563033	0.184946	Normality	Normality	Homo-scedasticity (the group variances are equal)	Unpaired T-test	0.151407	0.477	1
X498	2.58034e-05	0.000154321	6.8362e-05	0.000268373	6.92089e-05	4.62299e-05	0.000109951	0.695238	0.732681	0.127267	Normality	Normality	Homo-scedasticity (the group variances are equal)	Unpaired T-test	0.444631	0.629	1
X19617	3.87273e-06	4.63228e-06	1.02602e-05	4.71603e-06	5.19364e-05	6.93845e-06	1.6502e-05	0.387901	0.0326277	0.196995	Normality	Non-normality	Homo-scedasticity (the group variances are equal)	Mann-Whitney test	0.0385499	0.058	1
X6284	2.07372e-06	2.48044e-06	9.63529e-05	7.60943e-05	5.56205e-06	3.71532e-06	8.83631e-06	0.695238	0.139453	0.00111748	Normality	Normality	Hetero-scedasticity (there is a difference between the population variances.)	Unpaired T-test	0.246426	0.531	1
X18548	0.000989954	0.000149105	0.00165128	0.000151801	0.000334348	0.000223336	0.000531171	0.695238	0.277439	0.0616761	Normality	Normality	Homo-scedasticity (the group variances are equal)	Unpaired T-test	0.432777	0.629	1
X5930	6.16686e-05	7.37635e-05	0.001314	7.50972e-05	0.00121908	0.000110487	0.00131388	0.135406	0.00172479	0.859496	Normality	Non-normality	Homo-scedasticity (the group variances are equal)	Mann-Whitney test	0.144422	0.172	1
X16149	0.000813917	0.000973548	0.00215634	0.0109836	0.00218306	0.00729114	0.00346817	0.466489	0.0220578	0.697894	Normality	Non-normality	Homo-scedasticity (the group variances are equal)	Mann-Whitney test	0.144422	0.172	1
X12583	2.21411e-05	2.64836e-05	5.86593e-05	2.69624e-05	0.000433297	3.96685e-05	0.000471726	0.15363	0.0326278	0.256436	Normality	Non-normality	Homo-scedasticity (the group variances are equal)	Mann-Whitney test	0.0385499	0.058	1
X21137	0.000614697	0.000639017	5.69414e-05	0.000130864	0.00102771	3.85067e-05	9.15822e-05	0.0911202	0.110219	0.813825	Normality	Normality	Homo-scedasticity (the group variances are equal)	Unpaired T-test	0.940377	0.956	1
X9648	3.5852e-05	0.00016253	5.72444e-05	7.58469e-05	9.90116e-06	6.61374e-06	1.57297e-05	0.695238	0.328187	0.229403	Normality	Normality	Homo-scedasticity (the group variances are equal)	Unpaired T-test	0.0801847	0.457	1
X26982	0.000576973	6.35288e-05	0.000140712	0.000323387	0.000142455	9.51566e-05	0.000226315	0.695238	0.653771	0.136907	Normality	Normality	Homo-scedasticity (the group variances are equal)	Unpaired T-test	0.421448	0.629	1
X11276	0.00341126	0.00230338	0.0038554	0.00440999	4.85585e-05	0.00103	0.000447652	0.794902	0.82395	0.409559	Normality	Normality	Homo-scedasticity (the group variances are equal)	Unpaired T-test	0.00361283	0.122	1
X13106	8.15042e-05	1.94979e-05	4.31864e-05	1.98504e-05	4.37215e-05	2.92049e-05	6.94593e-05	0.695238	0.213916	0.566378	Normality	Normality	Homo-scedasticity (the group variances are equal)	Unpaired T-test	0.758976	0.852	1
X4358	6.21407e-05	7.43282e-05	0.000164632	7.56721e-05	0.000833356	0.00148431	0.00353827	0.444295	0.0326277	0.145146	Normality	Non-normality	Homo-scedasticity (the group variances are equal)	Mann-Whitney test	0.0169474	0.034	1
X2076	4.02544e-06	4.81494e-06	1.06647e-05	4.90199e-06	1.07969e-05	3.60603e-05	1.71527e-05	0.466489	0.0326277	0.229786	Normality	Non-normality	Homo-scedasticity (the group variances are equal)	Mann-Whitney test	0.0169474	0.034	1
X5270	6.5707e-06	7.8594e-06	1.7408e-05	8.0015e-06	0.000163362	1.17722e-05	0.000644153	0.442389	0.0326278	0.1402	Normality	Non-normality	Homo-scedasticity (the group variances are equal)	Mann-Whitney test	0.0385499	0.058	1
X25706	3.9033e-06	4.66884e-06	1.03412e-05	4.75326e-06	5.99167e-05	5.6133e-05	8.31615e-05	0.247564	0.0326278	0.289581	Normality	Non-normality	Homo-scedasticity (the group variances are equal)	Mann-Whitney test	0.0169474	0.034	1
X21012	9.84759e-06	1.1779e-05	2.60896e-05	1.19919e-05	0.000132064	0.000114145	0.000293664	0.173287	0.0326278	0.251366	Normality	Non-normality	Homo-scedasticity (the group variances are equal)	Mann-Whitney test	0.0169474	0.034	1
X7134	0.000234656	1.04601e-05	2.31683e-05	5.32459e-05	2.34553e-05	1.56676e-05	3.72629e-05	0.695238	0.0631333	0.333136	Normality	Normality	Homo-scedasticity (the group variances are equal)	Unpaired T-test	0.41642	0.629	1
X1269	0.000228179	0.000688632	0.000478132	0.000773823	3.11054e-05	2.07777e-05	4.94165e-05	0.695238	0.688047	0.0500604	Normality	Normality	Homo-scedasticity (the group variances are equal)	Unpaired T-test	0.0168132	0.241	1
X10599	1.08959e-05	1.30328e-05	2.88668e-05	1.32685e-05	0.000186693	0.000228908	0.000232141	0.121819	0.0326278	0.424337	Normality	Non-normality	Homo-scedasticity (the group variances are equal)	Mann-Whitney test	0.0169474	0.034	1
X586	6.60678e-05	7.90255e-05	0.000175036	8.04543e-05	0.000886022	0.00212076	0.000281521	0.626978	0.0326277	0.107954	Normality	Non-normality	Homo-scedasticity (the group variances are equal)	Mann-Whitney test	0.0169474	0.034	1
X139	2.85448e-06	3.41432e-06	7.8075e-05	3.47606e-06	9.4718e-05	5.11414e-06	1.21632e-05	0.135218	0.00160114	0.737689	Normality	Non-normality	Homo-scedasticity (the group variances are equal)	Mann-Whitney test	0.0786496	0.108	1
X18995	0.00212003	0.000494297	0.00547416	0.00317984	0.0011084	0.000740382	0.00176088	0.695238	0.960962	0.15872	Normality	Normality	Homo-scedasticity (the group variances are equal)	Unpaired T-test	0.256427	0.538	1
X24640	0.00216659	5.38529e-05	0.000596402	0.00262981	0.000120758	8.06635e-05	0.000191846	0.695238	0.464843	0.00222395	Normality	Normality	Hetero-scedasticity (there is a difference between the population variances.)	Unpaired T-test	0.15232	0.477	1
X24565	6.1946e-06	7.40953e-06	1.64116e-05	0.000326739	1.66149e-05	1.10984e-05	2.63957e-05	0.695238	0.00286417	0.437807	Normality	Non-normality	Homo-scedasticity (the group variances are equal)	Mann-Whitney test	0.23975	0.256	1
X19598	0.0209447	0.00127118	0.000176356	0.00641268	0.00282037	0.00204046	0.00141822	0.876173	0.181896	0.212449	Normality	Normality	Homo-scedasticity (the group variances are equal)	Unpaired T-test	0.408487	0.629	1
X10409	3.74409e-05	0.000595757	0.000495968	4.55939e-05	0.000100423	6.70799e-05	0.000159539	0.695238	0.123313	0.000991494	Normality	Normality	Hetero-scedasticity (there is a difference between the population variances.)	Unpaired T-test	0.340692	0.603	1
X3338	2.34184e-05	2.80115e-05	6.20434e-05	0.000383297	6.2812e-05	4.19569e-05	9.97881e-05	0.695238	0.0143281	0.442479	Normality	Non-normality	Homo-scedasticity (the group variances are equal)	Mann-Whitney test	0.23975	0.256	1
X6929	0.00176776	5.2146e-05	0.0001155	0.00227231	0.00166778	0.0040805	0.000928825	0.431791	0.184159	0.89846	Normality	Normality	Homo-scedasticity (the group variances are equal)	Unpaired T-test	0.311229	0.578	1
X735	0.000308698	7.98046e-05	5.05674e-05	0.000136917	8.13192e-06	0.000407045	0.000341227	0.29506	0.308607	0.604684	Normality	Normality	Homo-scedasticity (the group variances are equal)	Unpaired T-test	0.422593	0.629	1
X17049	1.2845e-05	1.53642e-05	3.40306e-05	1.5642e-05	3.44523e-05	0.000203899	5.47335e-05	0.209721	0.0326277	0.251448	Normality	Non-normality	Homo-scedasticity (the group variances are equal)	Mann-Whitney test	0.0169474	0.034	1
X21454	0.000413877	0.00048535	0.000215003	0.00129735	0.000217667	0.000145396	0.000345802	0.695238	0.187175	0.378607	Normality	Normality	Homo-scedasticity (the group variances are equal)	Unpaired T-test	0.25664	0.538	1
X3023	0.00329674	0.00357035	0.0026919	0.00122065	0.000537709	0.000359177	0.000854247	0.695238	0.388767	0.232449	Normality	Normality	Homo-scedasticity (the group variances are equal)	Unpaired T-test	0.0205864	0.287	1
X579	0.000536714	7.81557e-05	0.000865547	0.000623771	0.000175254	0.000117065	0.000278422	0.695239	0.705902	0.270016	Normality	Normality	Homo-scedasticity (the group variances are equal)	Unpaired T-test	0.152025	0.477	1
X23254	7.0195e-05	8.39622e-05	0.00018597	8.54803e-05	0.000188274	0.000628814	0.0114367	0.066044	0.0326277	0.263603	Normality	Non-normality	Homo-scedasticity (the group variances are equal)	Mann-Whitney test	0.0169474	0.034	1
X22561	0.000564494	0.000675207	0.00149553	0.000687414	0.0186046	0.0284976	0.0120268	0.779054	0.0326277	0.0841743	Normality	Non-normality	Homo-scedasticity (the group variances are equal)	Mann-Whitney test	0.0169474	0.034	1
X17663	0.00333034	0.00221157	0.00210063	0.000878187	0.00126233	0.000133895	0.00159225	0.415224	0.795483	0.764538	Normality	Normality	Homo-scedasticity (the group variances are equal)	Unpaired T-test	0.165533	0.481	1
X20270	0.00568154	0.00510564	0.00365721	0.00520137	0.00625491	0.00100755	0.00788841	0.437707	0.280303	0.250883	Normality	Normality	Homo-scedasticity (the group variances are equal)	Unpaired T-test	0.941886	0.956	1
X24961	0.0020461	0.000489479	0.00108416	0.01002	0.00109759	0.000733165	0.00174372	0.695238	0.0446436	0.368012	Normality	Non-normality	Homo-scedasticity (the group variances are equal)	Mann-Whitney test	0.361837	0.372	1
X17456	0.000124794	0.000271688	0.000139777	0.00020486	2.83017e-05	1.89048e-05	4.49622e-05	0.695238	0.537941	0.0690054	Normality	Normality	Homo-scedasticity (the group variances are equal)	Unpaired T-test	0.0121996	0.225	1
X23619	9.01098e-06	1.07783e-05	2.38731e-05	1.09732e-05	0.000120844	0.000168183	3.83966e-05	0.704101	0.0326277	0.109551	Normality	Non-normality	Homo-scedasticity (the group variances are equal)	Mann-Whitney test	0.0169474	0.034	1
X737	7.16204e-05	0.000215806	0.000133082	5.36577e-06	1.18184e-05	8.04596e-05	1.87756e-05	0.176089	0.981514	0.199168	Normality	Normality	Homo-scedasticity (the group variances are equal)	Unpaired T-test	0.270659	0.546	1
X4237	7.18877e-05	0.000149262	3.8091e-05	0.000136453	3.85629e-05	2.57591e-05	6.1264e-05	0.695238	0.465913	0.0322885	Normality	Normality	Hetero-scedasticity (there is a difference between the population variances.)	Unpaired T-test	0.139059	0.477	1
X25557	4.91301e-06	5.87659e-06	1.30162e-05	5.98284e-06	0.000132219	8.80225e-06	2.09348e-05	0.170545	0.0326277	0.243301	Normality	Non-normality	Homo-scedasticity (the group variances are equal)	Mann-Whitney test	0.0385499	0.058	1
X11717	1.07226e-05	1.28255e-05	2.84077e-05	0.000245554	2.87596e-05	1.92107e-05	4.56898e-05	0.695238	0.0076628	0.440146	Normality	Non-normality	Homo-scedasticity (the group variances are equal)	Mann-Whitney test	0.23975	0.256	1
X4919	1.35728e-05	1.62348e-05	3.59588e-05	8.26414e-05	3.64043e-05	2.43172e-05	5.78347e-05	0.695238	0.196879	0.482052	Normality	Normality	Homo-scedasticity (the group variances are equal)	Unpaired T-test	0.911771	0.942	1
X20773	3.4302e-06	4.10296e-06	9.08775e-06	4.17714e-06	9.20034e-06	0.00495382	1.46164e-05	0.00181182	0.0326277	0.285261	Non-normality	Non-normality	Homo-scedasticity (the group variances are equal)	Mann-Whitney test	0.0169474	0.034	1
X1340	0.00127499	0.00221416	0.00179088	0.00107468	0.00125984	0.00145271	0.00161764	0.913954	0.716712	0.0720535	Normality	Normality	Homo-scedasticity (the group variances are equal)	Unpaired T-test	0.665527	0.779	1
X4590	0.000684104	0.000933562	0.00328439	0.00139417	1.05399e-05	7.0404e-06	1.67445e-05	0.695238	0.181154	0.216612	Normality	Normality	Homo-scedasticity (the group variances are equal)	Unpaired T-test	0.0749243	0.457	1
X6577	0.00201001	0.000443338	0.00199894	0.000757783	0.000198826	0.000132811	0.00031587	0.695238	0.131773	0.00115212	Normality	Normality	Hetero-scedasticity (there is a difference between the population variances.)	Unpaired T-test	0.0762838	0.457	1
X10500	6.86923e-06	8.21647e-06	1.81989e-05	8.36503e-06	1.84244e-05	1.2307e-05	0.000146352	0.0772014	0.0326277	0.285414	Normality	Non-normality	Homo-scedasticity (the group variances are equal)	Mann-Whitney test	0.0385499	0.058	1
X12807	6.28885e-05	7.52227e-05	0.000166613	7.65827e-05	0.0010239	0.000112672	0.000267973	0.305516	0.0326277	0.213125	Normality	Non-normality	Homo-scedasticity (the group variances are equal)	Mann-Whitney test	0.0385499	0.058	1
X20125	0.00154231	0.00201089	0.00019401	0.00076891	0.000982069	0.0001312	0.000312038	0.387901	0.851481	0.198892	Normality	Normality	Homo-scedasticity (the group variances are equal)	Unpaired T-test	0.267375	0.546	1
X16343	0.00346597	0.00404538	0.00463215	0.00699175	0.00122137	0.00202269	5.5048e-05	0.796229	0.360349	0.627657	Normality	Normality	Homo-scedasticity (the group variances are equal)	Unpaired T-test	0.0160765	0.24	1
X289	1.19838e-05	7.16709e-05	3.17492e-05	8.92472e-05	3.21426e-05	2.14704e-05	5.10641e-05	0.695238	0.67547	0.0566096	Normality	Normality	Homo-scedasticity (the group variances are equal)	Unpaired T-test	0.497352	0.643	1
X22553	6.16006e-06	7.36822e-06	1.63201e-05	7.50144e-06	8.26114e-05	0.000332405	2.62486e-05	0.331981	0.0326277	0.177062	Normality	Non-normality	Homo-scedasticity (the group variances are equal)	Mann-Whitney test	0.0169474	0.034	1
X14813	0.00340975	0.00289581	0.00275157	0.00264114	0.000309147	0.00103251	0.000491135	0.466488	0.339253	0.950142	Normality	Normality	Homo-scedasticity (the group variances are equal)	Unpaired T-test	0.000363171	0.029	0.172
X22904	1.28537e-05	1.53747e-05	3.40539e-05	1.56527e-05	0.000172379	0.000854133	5.47709e-05	0.261031	0.0326278	0.198323	Normality	Non-normality	Homo-scedasticity (the group variances are equal)	Mann-Whitney test	0.0169474	0.034	1
X2961	4.10946e-06	4.91544e-06	1.08874e-05	5.00431e-06	0.00168673	7.36259e-06	1.75108e-05	0.010024	0.0326277	0.283026	Non-normality	Non-normality	Homo-scedasticity (the group variances are equal)	Mann-Whitney test	0.0385499	0.058	1
X6732	3.85521e-05	9.22266e-06	2.04275e-05	9.38941e-06	2.06806e-05	1.38142e-05	3.28548e-05	0.695238	0.213916	0.566378	Normality	Normality	Homo-scedasticity (the group variances are equal)	Unpaired T-test	0.758132	0.852	1
X5084	1.16818e-05	6.98649e-05	3.09491e-05	0.000147646	3.13326e-05	2.09294e-05	4.97773e-05	0.695238	0.534614	0.185658	Normality	Normality	Homo-scedasticity (the group variances are equal)	Unpaired T-test	0.431452	0.629	1
X224	2.31023e-05	2.94827e-06	6.53021e-06	3.00158e-06	6.61111e-06	4.41606e-06	1.05029e-05	0.695238	0.0395542	0.470462	Normality	Non-normality	Homo-scedasticity (the group variances are equal)	Mann-Whitney test	0.23975	0.256	1
X20173	0.000673734	0.000429307	5.1312e-05	2.35853e-05	5.19478e-05	0.000173499	8.25282e-05	0.466489	0.347543	0.0320127	Normality	Normality	Hetero-scedasticity (there is a difference between the population variances.)	Unpaired T-test	0.354	0.617	1
X16680	1.84127e-05	2.20239e-05	4.87813e-05	2.24221e-05	0.000246929	0.000275277	0.00118327	0.0508316	0.0326277	0.276787	Normality	Non-normality	Homo-scedasticity (the group variances are equal)	Mann-Whitney test	0.0169474	0.034	1
X16453	0.00101424	0.00267222	0.00167282	0.000144566	0.0024341	0.00326927	0.00252927	0.199141	0.995307	0.225683	Normality	Normality	Homo-scedasticity (the group variances are equal)	Unpaired T-test	0.0961411	0.475	1
X16047	0.00031871	7.14316e-05	0.000158216	0.0011096	0.000800881	0.000106994	0.000254468	0.387901	0.123081	0.806431	Normality	Normality	Homo-scedasticity (the group variances are equal)	Unpaired T-test	0.938203	0.956	1
X17371	0.00011335	0.00149775	0.00150151	0.000138032	0.000304022	0.000203079	0.000482992	0.695238	0.0294573	3.96394e-05	Normality	Non-normality	Hetero-scedasticity (there is a difference between the population variances.)	Mann-Whitney test	0.5	0.5	1
X19316	5.69304e-05	1.36192e-05	0.000192405	1.38654e-05	3.05393e-05	2.03995e-05	4.85171e-05	0.695238	0.0811407	0.304388	Normality	Normality	Homo-scedasticity (the group variances are equal)	Unpaired T-test	0.507282	0.643	1
X18230	3.76814e-05	4.50718e-05	9.98308e-05	4.58867e-05	0.0657708	0.00173094	0.000802819	0.0237964	0.0326277	0.276719	Non-normality	Non-normality	Homo-scedasticity (the group variances are equal)	Mann-Whitney test	0.0169474	0.034	1
X17110	0.000137778	0.0001648	0.00504216	0.000167779	0.00568645	0.00123423	0.000587083	0.223101	0.00149966	0.80838	Normality	Non-normality	Homo-scedasticity (the group variances are equal)	Mann-Whitney test	0.0786496	0.108	1
X20670	0.00140733	0.00130784	0.00011838	5.44129e-05	0.000119847	8.00548e-05	0.00095199	0.0772014	0.0758296	0.191686	Normality	Normality	Homo-scedasticity (the group variances are equal)	Unpaired T-test	0.525755	0.657	1
X24659	0.000926122	0.000765148	0.000330664	0.000759939	0.000334761	0.000223612	0.000531826	0.695238	0.264467	0.728155	Normality	Normality	Homo-scedasticity (the group variances are equal)	Unpaired T-test	0.106187	0.475	1
X3647	3.12828e-05	0.000252414	8.28787e-05	0.000190474	8.39055e-05	5.60468e-05	0.000133299	0.695238	0.737905	0.0570791	Normality	Normality	Homo-scedasticity (the group variances are equal)	Unpaired T-test	0.474391	0.636	1
X17684	1.89175e-05	2.26277e-05	5.01188e-05	2.30369e-05	5.07398e-05	0.000196751	0.000403046	0.811936	0.0326277	0.0881889	Normality	Non-normality	Homo-scedasticity (the group variances are equal)	Mann-Whitney test	0.0169474	0.034	1
X7305	0.000435518	0.000809589	0.000644203	0.000205467	9.05103e-05	6.04587e-05	0.000143792	0.695238	0.9358	0.0552935	Normality	Normality	Homo-scedasticity (the group variances are equal)	Unpaired T-test	0.0415082	0.378	1
X16284	3.1331e-05	3.74759e-05	8.30065e-05	3.81535e-05	0.00169911	0.00129687	0.000667522	0.75854	0.0326277	0.0851874	Normality	Non-normality	Homo-scedasticity (the group variances are equal)	Mann-Whitney test	0.0169474	0.034	1
X20955	8.324e-06	9.95657e-06	2.20531e-05	1.01366e-05	0.000327265	7.45672e-05	0.000409854	0.455786	0.0326277	0.142859	Normality	Non-normality	Homo-scedasticity (the group variances are equal)	Mann-Whitney test	0.0169474	0.034	1
X18547	0.000464467	6.25876e-05	0.000138627	0.000318596	0.000140344	9.37467e-05	0.000222962	0.695238	0.745388	0.0768185	Normality	Normality	Homo-scedasticity (the group variances are equal)	Unpaired T-test	0.439205	0.629	1
X21484	3.57518e-05	4.27638e-05	9.47187e-05	4.35369e-05	0.000479461	0.00180708	0.000839858	0.507233	0.0326278	0.130488	Normality	Non-normality	Homo-scedasticity (the group variances are equal)	Mann-Whitney test	0.0169474	0.034	1
X13542	3.27783e-06	3.9207e-06	8.68408e-06	3.99159e-06	0.00187189	0.00181152	0.00231488	0.21017	0.0326277	0.211035	Normality	Non-normality	Homo-scedasticity (the group variances are equal)	Mann-Whitney test	0.0169474	0.034	1
X24665	1.89477e-05	2.26638e-05	5.01987e-05	2.30736e-05	5.08207e-05	0.00110249	8.07376e-05	0.0477191	0.0326277	0.277056	Non-normality	Non-normality	Homo-scedasticity (the group variances are equal)	Mann-Whitney test	0.0169474	0.034	1
X25444	0.000121677	0.000145541	0.000322362	0.00074086	0.000326356	0.00197462	0.000518474	0.203937	0.196879	0.422199	Normality	Normality	Homo-scedasticity (the group variances are equal)	Unpaired T-test	0.250405	0.535	1
X20	6.3421e-05	7.58596e-05	0.000168024	7.72312e-05	0.000170105	0.0007572	0.000270242	0.305772	0.0326277	0.239876	Normality	Non-normality	Homo-scedasticity (the group variances are equal)	Mann-Whitney test	0.0169474	0.034	1
X17552	0.00125355	0.000229279	0.00253918	0.000233424	0.000514128	0.000343425	0.000816783	0.695238	0.253188	0.141625	Normality	Normality	Homo-scedasticity (the group variances are equal)	Unpaired T-test	0.476982	0.636	1
X8162	1.18519e-05	7.51357e-05	3.13996e-05	1.44326e-05	3.17886e-05	2.1234e-05	5.05018e-05	0.695238	0.180456	0.479254	Normality	Normality	Homo-scedasticity (the group variances are equal)	Unpaired T-test	0.947349	0.956	1
X22952	1.9725e-05	2.35936e-05	5.22581e-05	2.40202e-05	0.00126939	0.000580014	8.40499e-05	0.820612	0.0326277	0.0742846	Normality	Non-normality	Homo-scedasticity (the group variances are equal)	Mann-Whitney test	0.0169474	0.034	1
X22959	7.25207e-06	8.6744e-06	1.92132e-05	8.83124e-06	0.00110062	1.29929e-05	3.09017e-05	0.0274574	0.0326277	0.278583	Non-normality	Non-normality	Homo-scedasticity (the group variances are equal)	Mann-Whitney test	0.0385499	0.058	1
X21077	0.00208219	0.00206193	0.00192518	0.000176979	0.000389805	0.000260381	0.000619275	0.695238	0.00890274	0.484634	Normality	Non-normality	Homo-scedasticity (the group variances are equal)	Mann-Whitney test	0.144422	0.172	1
X16689	4.36035e-05	5.21553e-05	0.00011552	5.30983e-05	0.000116952	0.000390604	0.00192945	0.26833	0.0326278	0.199936	Normality	Non-normality	Homo-scedasticity (the group variances are equal)	Mann-Whitney test	0.0169474	0.034	1
X7267	0.00108107	2.54474e-05	5.63641e-05	2.59075e-05	5.70625e-05	3.81163e-05	9.06538e-05	0.695238	0.00264795	0.44033	Normality	Non-normality	Homo-scedasticity (the group variances are equal)	Mann-Whitney test	0.23975	0.256	1
X5713	3.07562e-06	1.83942e-05	8.14835e-06	3.25294e-05	8.2493e-06	5.51033e-06	1.31055e-05	0.695238	0.718794	0.132344	Normality	Normality	Homo-scedasticity (the group variances are equal)	Unpaired T-test	0.443018	0.629	1
X18347	5.05678e-05	6.04856e-05	0.000133971	6.15792e-05	0.000678155	0.00292335	0.000215474	0.306351	0.0326277	0.184578	Normality	Non-normality	Homo-scedasticity (the group variances are equal)	Mann-Whitney test	0.0169474	0.034	1
X23513	8.47483e-06	0.000363552	0.000112263	1.03203e-05	2.27308e-05	1.51837e-05	3.6112e-05	0.695238	0.127463	0.20798	Normality	Normality	Homo-scedasticity (the group variances are equal)	Unpaired T-test	0.363342	0.624	1
X17944	7.50241e-06	0.000317918	9.9382e-05	9.13609e-06	2.01227e-05	1.34415e-05	3.19684e-05	0.695238	0.131031	0.205134	Normality	Normality	Homo-scedasticity (the group variances are equal)	Unpaired T-test	0.362617	0.624	1
X8042	0.00143019	2.89409e-05	0.00342987	0.00156303	6.48963e-05	4.33492e-05	0.000103099	0.695238	0.730087	0.18984	Normality	Normality	Homo-scedasticity (the group variances are equal)	Unpaired T-test	0.1208	0.477	1
X3852	4.15937e-05	1.61133e-05	3.39635e-05	1.83735e-05	6.87685e-06	4.59357e-06	1.09251e-05	0.695238	0.390494	0.0176717	Normality	Normality	Hetero-scedasticity (there is a difference between the population variances.)	Unpaired T-test	0.0428866	0.384	1
X22223	7.51124e-06	8.9844e-06	1.98998e-05	9.14684e-06	0.000182581	6.72864e-05	0.000296245	0.992141	0.0326277	0.0714016	Normality	Non-normality	Homo-scedasticity (the group variances are equal)	Mann-Whitney test	0.0169474	0.034	1
X6278	5.04278e-05	6.03181e-05	0.0001336	6.14087e-05	0.000676278	0.000934228	0.00226228	0.290557	0.0326277	0.19653	Normality	Non-normality	Homo-scedasticity (the group variances are equal)	Mann-Whitney test	0.0169474	0.034	1
X24468	5.19519e-05	6.21411e-05	0.000137638	6.32647e-05	0.000139343	0.000635875	0.00110686	0.970887	0.0326277	0.0790584	Normality	Non-normality	Homo-scedasticity (the group variances are equal)	Mann-Whitney test	0.0169474	0.034	1
X21819	4.5121e-05	0.000269852	0.000119541	0.000853107	0.000121022	8.08396e-05	0.000192265	0.695238	0.186123	0.280565	Normality	Normality	Homo-scedasticity (the group variances are equal)	Unpaired T-test	0.422878	0.629	1
X1241	0.000294915	2.76733e-05	6.12943e-05	2.81736e-05	6.20537e-05	4.14504e-05	9.85833e-05	0.695238	0.0184457	0.457365	Normality	Non-normality	Homo-scedasticity (the group variances are equal)	Mann-Whitney test	0.23975	0.256	1
X281	1.68219e-05	2.01211e-05	4.45668e-05	2.04849e-05	4.51189e-05	0.000150692	0.000572432	0.363524	0.0326276	0.173046	Normality	Non-normality	Homo-scedasticity (the group variances are equal)	Mann-Whitney test	0.0169474	0.034	1
X18136	0.0107226	0.00150635	0.00531773	0.0115167	0.00938716	0.00289974	0.0161334	0.978419	0.447722	0.804443	Normality	Normality	Homo-scedasticity (the group variances are equal)	Unpaired T-test	0.625337	0.737	1
X11865	0.000458741	0.000820508	0.000386728	0.00152735	7.83039e-05	5.23051e-05	0.0001244	0.695238	0.307138	0.144305	Normality	Normality	Homo-scedasticity (the group variances are equal)	Unpaired T-test	0.0691512	0.457	1
X11788	0.00176079	0.000634037	0.000453275	0.000175364	0.00017662	1.65806e-05	3.94343e-05	0.252863	0.269849	0.276005	Normality	Normality	Homo-scedasticity (the group variances are equal)	Unpaired T-test	0.162148	0.481	1
X20595	0.00296534	0.0129255	1.42469e-05	0.000834186	1.44234e-05	0.00778055	0.000603432	0.130185	0.101365	0.748555	Normality	Normality	Homo-scedasticity (the group variances are equal)	Unpaired T-test	0.749014	0.852	1
X23760	2.97356e-06	3.55676e-06	7.87796e-06	3.62106e-06	7.97557e-06	2.66374e-05	1.26706e-05	0.466488	0.0326277	0.229786	Normality	Non-normality	Homo-scedasticity (the group variances are equal)	Mann-Whitney test	0.0169474	0.034	1
X26918	0.000267523	3.77845e-05	8.369e-05	0.000192338	0.000443678	5.65955e-05	0.000134604	0.366123	0.731892	0.605439	Normality	Normality	Homo-scedasticity (the group variances are equal)	Unpaired T-test	0.593942	0.707	1
X9494	5.78722e-06	0.00016253	7.66615e-05	8.26756e-05	1.55223e-05	1.03685e-05	2.46598e-05	0.695238	0.774532	0.224491	Normality	Normality	Homo-scedasticity (the group variances are equal)	Unpaired T-test	0.14819	0.477	1
X18934	0.00592405	0.00498571	0.00202317	0.00116568	0.000409647	0.000273634	0.000650797	0.695238	0.437582	0.00219987	Normality	Normality	Hetero-scedasticity (there is a difference between the population variances.)	Unpaired T-test	0.0724683	0.457	1
X24361	0.000143863	0.000172078	0.000381141	0.00017519	0.00242473	0.000257747	0.00306506	0.418974	0.0326278	0.166429	Normality	Non-normality	Homo-scedasticity (the group variances are equal)	Mann-Whitney test	0.0385499	0.058	1
X8817	0.00045275	0.0020587	5.95811e-05	0.000830709	0.001028	0.00110513	9.58279e-05	0.131209	0.536909	0.569667	Normality	Normality	Homo-scedasticity (the group variances are equal)	Unpaired T-test	0.86009	0.929	1
X21671	1.39774e-05	1.67187e-05	3.70308e-05	1.7021e-05	0.000324672	0.000125211	0.00035473	0.230653	0.0326276	0.234224	Normality	Non-normality	Homo-scedasticity (the group variances are equal)	Mann-Whitney test	0.0169474	0.034	1
X8532	4.16345e-05	3.92192e-05	1.73736e-05	7.98566e-06	1.75888e-05	1.17489e-05	2.79429e-05	0.695238	0.324195	0.066881	Normality	Normality	Homo-scedasticity (the group variances are equal)	Unpaired T-test	0.508927	0.643	1
X5207	0.000434624	3.40281e-05	0.000376849	0.000572788	7.63036e-05	5.0969e-05	0.000121222	0.695238	0.523476	0.249361	Normality	Normality	Homo-scedasticity (the group variances are equal)	Unpaired T-test	0.103257	0.475	1
X4473	3.54307e-06	9.69408e-05	4.69339e-05	5.1399e-05	9.50308e-06	6.34783e-06	1.50973e-05	0.695238	0.805255	0.216943	Normality	Normality	Homo-scedasticity (the group variances are equal)	Unpaired T-test	0.1431	0.477	1
X90	0.00399643	0.00654662	0.00248599	1.95223e-05	4.29987e-05	2.87221e-05	6.83111e-05	0.695238	0.999542	0.0672759	Normality	Normality	Homo-scedasticity (the group variances are equal)	Unpaired T-test	0.103638	0.475	1
X8269	0.000195691	0.000513173	0.000439733	9.75055e-06	2.1476e-05	1.43455e-05	3.41185e-05	0.695238	0.630125	0.0179835	Normality	Normality	Hetero-scedasticity (there is a difference between the population variances.)	Unpaired T-test	0.108688	0.477	1
X24600	5.25606e-06	6.28692e-06	1.39251e-05	6.40058e-06	7.04879e-05	8.62844e-05	0.000116253	0.662102	0.0326278	0.14434	Normality	Non-normality	Homo-scedasticity (the group variances are equal)	Mann-Whitney test	0.0169474	0.034	1
X19227	0.00270628	0.00373919	0.000537917	0.00166261	0.0067059	0.00248423	0.000568689	0.591984	0.975145	0.406122	Normality	Normality	Homo-scedasticity (the group variances are equal)	Unpaired T-test	0.553854	0.67	1
X14167	3.78899e-05	4.53212e-05	0.000100383	4.61406e-05	0.000639081	0.00173058	0.000807261	0.27422	0.0326277	0.20362	Normality	Non-normality	Homo-scedasticity (the group variances are equal)	Mann-Whitney test	0.0169474	0.034	1
X17942	5.40279e-06	7.75604e-05	1.43138e-05	3.28964e-05	1.44912e-05	9.67974e-06	2.30218e-05	0.695238	0.414247	0.211987	Normality	Normality	Homo-scedasticity (the group variances are equal)	Unpaired T-test	0.423123	0.629	1
X14865	0.000767137	0.00102061	0.00406901	0.00109985	2.63701e-05	1.76146e-05	4.18936e-05	0.695238	0.016627	0.373097	Normality	Non-normality	Homo-scedasticity (the group variances are equal)	Mann-Whitney test	0.0169474	0.034	1
X22309	0.000114738	0.00175477	0.000303981	0.000139723	0.00153873	0.00152554	0.00817852	0.00328145	0.0167093	0.394813	Non-normality	Non-normality	Homo-scedasticity (the group variances are equal)	Mann-Whitney test	0.0786496	0.108	1
X10251	2.70209e-05	3.23204e-05	0.00053699	3.29048e-05	7.24743e-05	4.84111e-05	0.000115138	0.695238	0.00176757	0.510818	Normality	Non-normality	Homo-scedasticity (the group variances are equal)	Mann-Whitney test	0.144422	0.172	1
X4076	1.2759e-05	1.52614e-05	3.3803e-05	1.55374e-05	0.000240806	0.000114297	5.43674e-05	0.611667	0.0326277	0.126398	Normality	Non-normality	Homo-scedasticity (the group variances are equal)	Mann-Whitney test	0.0169474	0.034	1
X13648	1.62895e-05	0.0103434	4.31564e-05	1.98366e-05	4.3691e-05	0.013541	6.94109e-05	0.00315395	0.00133397	0.70885	Non-normality	Non-normality	Homo-scedasticity (the group variances are equal)	Mann-Whitney test	0.0786496	0.108	1
X22405	0.00071295	0.000230019	5.64745e-05	2.59582e-05	0.00268887	0.0201769	0.00114353	0.13972	0.169364	0.247135	Normality	Normality	Homo-scedasticity (the group variances are equal)	Unpaired T-test	0.189944	0.49	1
X5808	4.06638e-05	3.59613e-06	7.96518e-06	3.66115e-06	8.06386e-06	5.38647e-06	1.28109e-05	0.695238	0.0161619	0.455637	Normality	Non-normality	Homo-scedasticity (the group variances are equal)	Mann-Whitney test	0.23975	0.256	1
X1134	3.29577e-05	0.000525268	8.7316e-05	0.000363245	8.83978e-05	5.90476e-05	0.000140436	0.695238	0.485225	0.0169945	Normality	Normality	Hetero-scedasticity (there is a difference between the population variances.)	Unpaired T-test	0.311909	0.578	1
X13155	2.92135e-06	3.49431e-06	7.73964e-06	3.55748e-06	7.83553e-06	5.23394e-06	8.21601e-05	0.0568809	0.0326278	0.285114	Normality	Non-normality	Homo-scedasticity (the group variances are equal)	Mann-Whitney test	0.0385499	0.058	1
X18166	0.01021	0.0109552	0.00888959	0.00768161	0.00586151	0.0046727	0.00663538	0.768027	0.844643	0.328667	Normality	Normality	Homo-scedasticity (the group variances are equal)	Unpaired T-test	0.0128214	0.225	1
X17352	0.000294464	4.36036e-05	9.65789e-05	0.00794497	9.77755e-05	6.53117e-05	0.000155334	0.695238	0.00289455	0.417431	Normality	Non-normality	Homo-scedasticity (the group variances are equal)	Mann-Whitney test	0.361837	0.372	1
X25041	0.00045246	0.00054944	0.000239744	0.000954903	0.000242714	0.000162127	0.000385595	0.695238	0.750098	0.334705	Normality	Normality	Homo-scedasticity (the group variances are equal)	Unpaired T-test	0.184441	0.49	1
X13983	4.18441e-05	5.00509e-05	0.000110859	5.09558e-05	0.000561163	0.00133673	0.00113718	0.47816	0.0326277	0.151099	Normality	Non-normality	Homo-scedasticity (the group variances are equal)	Mann-Whitney test	0.0169474	0.034	1
X1366	4.08186e-05	5.38141e-05	4.76842e-05	5.55511e-05	9.655e-06	6.44931e-06	1.53387e-05	0.695238	0.580882	0.384398	Normality	Normality	Homo-scedasticity (the group variances are equal)	Unpaired T-test	0.000343423	0.029	0.163
X10955	5.80632e-06	6.9451e-06	1.53829e-05	7.07067e-06	1.55735e-05	0.00077368	2.47412e-05	0.0201217	0.0326278	0.28195	Non-normality	Non-normality	Homo-scedasticity (the group variances are equal)	Mann-Whitney test	0.0169474	0.034	1
X22104	6.52798e-06	7.80829e-06	1.72948e-05	7.94947e-06	0.000251586	5.84782e-05	0.000391384	0.823928	0.0326277	0.0748881	Normality	Non-normality	Homo-scedasticity (the group variances are equal)	Mann-Whitney test	0.0169474	0.034	1
X20463	0.00118113	0.000458749	2.48796e-05	0.000222812	0.001017	0.00049228	0.00081078	0.76525	0.476754	0.460004	Normality	Normality	Homo-scedasticity (the group variances are equal)	Unpaired T-test	0.396075	0.629	1
X5870	7.43611e-06	4.44727e-05	1.97008e-05	9.05536e-06	1.99449e-05	1.33227e-05	3.16859e-05	0.695238	0.212188	0.486597	Normality	Normality	Homo-scedasticity (the group variances are equal)	Unpaired T-test	0.900379	0.942	1
X14939	4.43253e-05	5.30187e-05	0.000117433	5.39773e-05	0.000861265	0.00106946	0.00094437	0.778654	0.0326277	0.213085	Normality	Non-normality	Homo-scedasticity (the group variances are equal)	Mann-Whitney test	0.0169474	0.034	1
X7809	0.00010902	0.00105812	0.000288832	0.0006638	0.00029241	0.000195323	0.000464545	0.695238	0.776756	0.0972987	Normality	Normality	Homo-scedasticity (the group variances are equal)	Unpaired T-test	0.447161	0.629	1
X20434	0.00343046	0.0049675	0.000261981	0.00523385	0.00703459	0.0142636	0.00042136	0.950961	0.267676	0.221768	Normality	Normality	Homo-scedasticity (the group variances are equal)	Unpaired T-test	0.34422	0.604	1
X2302	1.00027e-05	1.19645e-05	0.000132503	0.000480357	2.68289e-05	1.79211e-05	4.26225e-05	0.695238	0.0977672	0.232761	Normality	Normality	Homo-scedasticity (the group variances are equal)	Unpaired T-test	0.369377	0.629	1
X20986	0.000501421	0.000278253	0.00017769	0.000875549	0.000675909	2.40326e-05	0.00157136	0.8269	0.594352	0.299735	Normality	Normality	Homo-scedasticity (the group variances are equal)	Unpaired T-test	0.506137	0.643	1
X85	0.000154263	0.000962981	0.00204347	0.000187854	0.000413758	0.00027638	0.000657327	0.695238	0.273359	0.154827	Normality	Normality	Homo-scedasticity (the group variances are equal)	Unpaired T-test	0.499163	0.643	1
X2869	0.000358268	0.00230507	0.000189835	8.72565e-05	0.000192187	0.000128376	0.000305322	0.695238	0.0218305	0.38672	Normality	Non-normality	Homo-scedasticity (the group variances are equal)	Mann-Whitney test	0.361837	0.372	1
X24000	0.000160218	0.000229703	8.48943e-05	0.000246059	8.59461e-05	5.74099e-05	0.000136541	0.695238	0.534736	0.256963	Normality	Normality	Homo-scedasticity (the group variances are equal)	Unpaired T-test	0.127822	0.477	1
X12189	4.3391e-06	5.19012e-06	0.00013221	5.28396e-06	1.16382e-05	7.77402e-06	1.84893e-05	0.695238	0.0015591	0.482696	Normality	Non-normality	Homo-scedasticity (the group variances are equal)	Mann-Whitney test	0.144422	0.172	1
X1604	0.000150894	0.00104331	0.000718471	0.000813255	8.09445e-05	5.40689e-05	0.000128595	0.695238	0.524979	0.221965	Normality	Normality	Homo-scedasticity (the group variances are equal)	Unpaired T-test	0.046086	0.392	1
X3097	3.56997e-06	4.27015e-06	9.45807e-06	4.34735e-06	0.000295981	6.39603e-06	1.5212e-05	0.0511183	0.0326277	0.272592	Normality	Non-normality	Homo-scedasticity (the group variances are equal)	Mann-Whitney test	0.0385499	0.058	1
X10982	4.68574e-06	5.60474e-06	1.24141e-05	5.70608e-06	6.28395e-05	6.41438e-05	1.99663e-05	0.0495505	0.0326277	0.333531	Non-normality	Non-normality	Homo-scedasticity (the group variances are equal)	Mann-Whitney test	0.0169474	0.034	1
X19815	2.15828e-05	2.58158e-05	5.71801e-05	2.62825e-05	0.00062038	0.000303957	0.000459831	0.983713	0.0326277	0.0849721	Normality	Non-normality	Homo-scedasticity (the group variances are equal)	Mann-Whitney test	0.0169474	0.034	1
X14687	0.000903045	9.01089e-06	1.99585e-05	9.17381e-06	2.02058e-05	1.3497e-05	3.21004e-05	0.695238	0.00172264	0.438085	Normality	Non-normality	Homo-scedasticity (the group variances are equal)	Mann-Whitney test	0.23975	0.256	1
X4390	2.72285e-06	1.62844e-05	4.94145e-05	3.31577e-06	7.30313e-06	4.87831e-06	1.16023e-05	0.695238	0.132258	0.252386	Normality	Normality	Homo-scedasticity (the group variances are equal)	Unpaired T-test	0.477935	0.636	1
X27206	0.000199331	0.00119212	0.000528094	0.000242736	0.000534637	0.00208729	0.000849365	0.368441	0.212188	0.611331	Normality	Normality	Homo-scedasticity (the group variances are equal)	Unpaired T-test	0.255531	0.538	1
X5506	5.32763e-06	6.37252e-06	1.41147e-05	6.48774e-06	7.14478e-05	0.000133725	0.000314181	0.476653	0.0326277	0.136064	Normality	Non-normality	Homo-scedasticity (the group variances are equal)	Mann-Whitney test	0.0169474	0.034	1
X8170	0.00221529	0.00177113	2.5221e-05	0.00185697	2.55335e-05	1.70557e-05	4.05644e-05	0.695238	0.103529	0.305202	Normality	Normality	Homo-scedasticity (the group variances are equal)	Unpaired T-test	0.055726	0.433	1
X6107	0.000471627	4.04587e-05	1.25872e-05	2.89283e-05	1.27432e-05	8.51214e-06	2.02448e-05	0.695238	0.00636499	0.408188	Normality	Non-normality	Homo-scedasticity (the group variances are equal)	Mann-Whitney test	0.0786496	0.108	1
X8035	1.60029e-05	0.000135796	4.23972e-05	9.74382e-05	4.29224e-05	2.86712e-05	6.81899e-05	0.695238	0.773697	0.065132	Normality	Normality	Homo-scedasticity (the group variances are equal)	Unpaired T-test	0.465895	0.635	1
X24737	0.00100708	0.00114338	0.000506503	0.0012157	0.000512778	0.000342524	0.000814639	0.695238	0.221448	0.749511	Normality	Normality	Homo-scedasticity (the group variances are equal)	Unpaired T-test	0.12245	0.477	1
X22233	1.29974e-05	1.55466e-05	3.44346e-05	1.58277e-05	0.000324799	0.000153322	5.53832e-05	0.701482	0.0326277	0.100116	Normality	Non-normality	Homo-scedasticity (the group variances are equal)	Mann-Whitney test	0.0169474	0.034	1
X15996	1.41006e-05	1.68661e-05	3.73571e-05	1.7171e-05	3.782e-05	0.000155495	0.000300419	0.885721	0.0326277	0.0822797	Normality	Non-normality	Homo-scedasticity (the group variances are equal)	Mann-Whitney test	0.0169474	0.034	1
X1139	1.59466e-05	2.09359e-06	2.31858e-05	0.000106716	4.69461e-06	3.13589e-06	7.45822e-06	0.695238	0.0955554	0.31337	Normality	Normality	Homo-scedasticity (the group variances are equal)	Unpaired T-test	0.306616	0.575	1
X20781	2.17862e-05	2.60591e-05	5.7719e-05	2.65303e-05	0.000292171	0.000418847	0.0122519	0.017611	0.0326277	0.279763	Non-normality	Non-normality	Homo-scedasticity (the group variances are equal)	Mann-Whitney test	0.0169474	0.034	1
X2173	2.757e-06	3.29773e-06	7.30423e-06	3.35735e-06	0.000102513	2.9385e-05	1.17478e-05	0.351943	0.0326277	0.17588	Normality	Non-normality	Homo-scedasticity (the group variances are equal)	Mann-Whitney test	0.0169474	0.034	1
X19998	0.000242139	0.00273886	0.00208748	0.000841436	0.000129891	8.67642e-05	0.000206355	0.695238	0.715271	0.00872873	Normality	Normality	Hetero-scedasticity (there is a difference between the population variances.)	Unpaired T-test	0.104442	0.475	1
X10099	0.000291083	0.0148687	0.00399592	0.0161687	0.00467184	0.0025913	0.00311499	0.466738	0.286679	0.00285027	Normality	Normality	Hetero-scedasticity (there is a difference between the population variances.)	Unpaired T-test	0.304374	0.575	1
X5652	2.92211e-06	4.95194e-05	7.74167e-06	3.55842e-06	7.83758e-06	2.62978e-05	6.92636e-05	0.567641	0.013428	0.649584	Normality	Non-normality	Homo-scedasticity (the group variances are equal)	Mann-Whitney test	0.0786496	0.108	1
X15286	0.000367969	0.000320285	0.000108136	0.000248522	0.000109476	7.31274e-05	0.000173922	0.695238	0.673944	0.294846	Normality	Normality	Homo-scedasticity (the group variances are equal)	Unpaired T-test	0.102671	0.475	1
X1380	0.000442939	0.000421302	0.000186631	8.57838e-05	0.000188943	0.000126209	0.000300169	0.695238	0.303129	0.0697065	Normality	Normality	Homo-scedasticity (the group variances are equal)	Unpaired T-test	0.513413	0.646	1
X23835	0.00661228	0.00147315	0.000753284	0.000380702	0.000152523	0.000101882	0.00024231	0.695238	0.0522048	0.307058	Normality	Normality	Homo-scedasticity (the group variances are equal)	Unpaired T-test	0.268781	0.546	1
X1109	0.00590599	0.00316764	0.00724224	0.00390437	4.33122e-06	2.89315e-06	6.88092e-06	0.695239	0.681937	0.0106581	Normality	Normality	Hetero-scedasticity (there is a difference between the population variances.)	Unpaired T-test	0.00591414	0.153	1
X1200	7.38154e-05	1.74252e-06	3.85955e-06	6.63574e-05	3.90737e-06	2.61003e-06	6.20755e-06	0.695238	0.0824669	2.34729e-05	Normality	Normality	Hetero-scedasticity (there is a difference between the population variances.)	Unpaired T-test	0.221678	0.505	1
X14118	1.47417e-05	1.7633e-05	0.000195279	1.79518e-05	3.95397e-05	2.64116e-05	0.00123036	0.018133	0.00212728	0.335601	Non-normality	Non-normality	Homo-scedasticity (the group variances are equal)	Mann-Whitney test	0.0786496	0.108	1
X9956	1.7457e-05	2.58238e-06	5.71978e-06	1.31453e-05	5.79065e-06	3.86801e-06	9.19947e-06	0.695238	0.701269	0.0571154	Normality	Normality	Homo-scedasticity (the group variances are equal)	Unpaired T-test	0.453449	0.63	1
X8831	7.98326e-06	9.549e-06	0.000105752	8.34668e-05	2.14124e-05	1.4303e-05	3.40174e-05	0.695238	0.16607	0.00379433	Normality	Normality	Hetero-scedasticity (there is a difference between the population variances.)	Unpaired T-test	0.389302	0.629	1
X5192	0.0031902	0.00235873	0.00367934	0.00486625	0.00422506	0.00268643	0.00393264	0.343593	0.949281	0.63973	Normality	Normality	Homo-scedasticity (the group variances are equal)	Unpaired T-test	0.906205	0.942	1
X4203	2.11606e-05	2.53108e-05	5.60616e-05	2.57684e-05	5.67562e-05	3.79117e-05	0.000478158	0.0723105	0.0326277	0.285317	Normality	Non-normality	Homo-scedasticity (the group variances are equal)	Mann-Whitney test	0.0385499	0.058	1
X7396	2.14072e-06	0.000703947	5.6715e-06	0.0012037	0.000270738	0.00104909	9.12181e-06	0.466442	0.273788	0.618079	Normality	Normality	Homo-scedasticity (the group variances are equal)	Unpaired T-test	0.93728	0.956	1
X6314	5.29445e-06	6.33283e-06	1.40268e-05	6.44733e-06	0.000165773	9.48563e-06	0.0001128	0.648826	0.0326277	0.103056	Normality	Non-normality	Homo-scedasticity (the group variances are equal)	Mann-Whitney test	0.0385499	0.058	1
X24082	0.00035696	0.00187609	6.39178e-05	2.93795e-05	6.47097e-05	0.000216122	0.000102803	0.466489	0.0434033	0.327852	Normality	Non-normality	Homo-scedasticity (the group variances are equal)	Mann-Whitney test	0.5	0.5	1
X5300	3.87813e-05	4.63874e-05	0.000102745	4.72261e-05	0.000520088	0.000502918	0.0340726	0.000845122	0.0326278	0.285883	Non-normality	Non-normality	Homo-scedasticity (the group variances are equal)	Mann-Whitney test	0.0169474	0.034	1
X19392	0.0018298	9.40377e-06	0.000104143	0.00124083	0.000608706	0.00311644	0.000675622	0.0447227	0.327456	0.894387	Non-normality	Normality	Homo-scedasticity (the group variances are equal)	Mann-Whitney test	0.23975	0.256	1
X19933	0.000456583	0.000830589	0.00170928	0.000728927	0.000244926	0.000163605	0.000389108	0.695238	0.313634	0.336041	Normality	Normality	Homo-scedasticity (the group variances are equal)	Unpaired T-test	0.0962737	0.475	1
X20489	3.28934e-05	0.000343893	8.71458e-05	0.00020028	8.82254e-05	5.89325e-05	0.000140162	0.695238	0.734239	0.119042	Normality	Normality	Homo-scedasticity (the group variances are equal)	Unpaired T-test	0.439689	0.629	1
X18846	7.69597e-06	0.000224056	0.000101946	9.37179e-06	2.06418e-05	1.37882e-05	3.27932e-05	0.695238	0.259601	0.106589	Normality	Normality	Homo-scedasticity (the group variances are equal)	Unpaired T-test	0.343776	0.604	1
X21412	6.33517e-05	0.000378884	0.00016784	7.71468e-05	0.000169919	0.000794022	0.00496662	0.22907	0.212188	0.227511	Normality	Normality	Homo-scedasticity (the group variances are equal)	Unpaired T-test	0.212244	0.495	1
X15288	0.00118978	0.00164948	1.46319e-05	0.00146438	0.0016061	0.00365548	0.00135073	0.193342	0.208469	0.665709	Normality	Normality	Homo-scedasticity (the group variances are equal)	Unpaired T-test	0.193671	0.49	1
X12750	0.0072036	0.00181749	0.00159925	0.000147017	0.000323813	0.000216299	0.000514434	0.695238	0.165761	0.30538	Normality	Normality	Homo-scedasticity (the group variances are equal)	Unpaired T-test	0.258029	0.539	1
X2518	3.40727e-06	4.07553e-06	4.51351e-05	4.14922e-06	9.13885e-06	6.10453e-06	1.45187e-05	0.695238	0.00212726	0.556157	Normality	Non-normality	Homo-scedasticity (the group variances are equal)	Mann-Whitney test	0.144422	0.172	1
X6282	9.97548e-05	2.25876e-05	5.00299e-05	2.2996e-05	5.06497e-05	3.38328e-05	8.0466e-05	0.695238	0.188925	0.548809	Normality	Normality	Homo-scedasticity (the group variances are equal)	Unpaired T-test	0.811502	0.894	1
X19671	0.00201373	0.000161627	0.00178996	0.00159645	0.000362427	0.000242093	0.00057578	0.695238	0.123145	0.374343	Normality	Normality	Homo-scedasticity (the group variances are equal)	Unpaired T-test	0.103624	0.475	1
X7722	0.000173671	0.000107061	4.74267e-05	0.000290851	4.80143e-05	3.20724e-05	7.62792e-05	0.695238	0.864896	0.12362	Normality	Normality	Homo-scedasticity (the group variances are equal)	Unpaired T-test	0.162575	0.481	1
X21794	0.0098213	0.00588681	0.00414299	0.00762835	0.0118519	0.00499077	0.00669505	0.459999	0.974871	0.776249	Normality	Normality	Homo-scedasticity (the group variances are equal)	Unpaired T-test	0.681899	0.794	1
X24832	0.00062166	0.000902558	7.17156e-05	0.000871303	0.000973336	0.000962799	0.000576722	0.0445274	0.213023	0.504539	Non-normality	Normality	Homo-scedasticity (the group variances are equal)	Mann-Whitney test	0.144422	0.172	1
X21276	1.50819e-05	0.000241142	3.9957e-05	1.8366e-05	0.00079888	0.00191894	0.000321326	0.564267	0.0151712	0.151107	Normality	Non-normality	Homo-scedasticity (the group variances are equal)	Mann-Whitney test	0.0169474	0.034	1
X10553	0.000762995	0.000871733	0.00142468	0.000979493	4.51174e-05	3.01374e-05	7.16771e-05	0.695238	0.351746	0.212234	Normality	Normality	Homo-scedasticity (the group variances are equal)	Unpaired T-test	0.00254362	0.093	1
X5420	2.33847e-06	2.79711e-06	6.19539e-06	2.84768e-06	5.11546e-05	7.80161e-05	9.96442e-06	0.76896	0.0326277	0.0853667	Normality	Non-normality	Homo-scedasticity (the group variances are equal)	Mann-Whitney test	0.0169474	0.034	1
X16053	7.6749e-06	9.18016e-06	2.03334e-05	0.000158142	0.00159048	1.37505e-05	3.27034e-05	0.0200004	0.00917618	0.314153	Non-normality	Non-normality	Homo-scedasticity (the group variances are equal)	Mann-Whitney test	0.144422	0.172	1
X6930	0.000571771	0.00065799	0.000769146	7.07068e-05	0.00246591	0.0074381	0.0110342	0.823416	0.244798	0.086277	Normality	Normality	Homo-scedasticity (the group variances are equal)	Unpaired T-test	0.0269348	0.311	1
X8813	0.00724396	0.00197035	0.00537018	0.00145131	0.000964633	0.00165461	0.00431427	0.374924	0.421937	0.222122	Normality	Normality	Homo-scedasticity (the group variances are equal)	Unpaired T-test	0.400395	0.629	1
X7883	7.92809e-06	4.74151e-05	0.000118001	9.74382e-05	2.12644e-05	1.42041e-05	3.37823e-05	0.695238	0.73486	0.0345753	Normality	Normality	Hetero-scedasticity (there is a difference between the population variances.)	Unpaired T-test	0.194443	0.49	1
X14716	7.80366e-06	9.33417e-06	2.06745e-05	9.50293e-06	2.09307e-05	7.83749e-05	0.00016626	0.770151	0.0326277	0.0928316	Normality	Non-normality	Homo-scedasticity (the group variances are equal)	Mann-Whitney test	0.0169474	0.034	1
X5604	0.000216423	0.000227945	0.000902964	0.00303278	0.00388579	0.000781622	0.00277872	0.686682	0.0838446	0.846325	Normality	Normality	Homo-scedasticity (the group variances are equal)	Unpaired T-test	0.260828	0.539	1
X23203	5.08765e-06	6.08548e-06	1.34789e-05	6.19551e-06	0.000214145	4.55757e-05	2.16789e-05	0.218	0.0326277	0.218631	Normality	Non-normality	Homo-scedasticity (the group variances are equal)	Mann-Whitney test	0.0169474	0.034	1
X14708	0.00211932	0.00198066	0.00208451	0.000191627	0.000422067	0.00028193	0.000670528	0.695238	0.00748079	0.506694	Normality	Non-normality	Homo-scedasticity (the group variances are equal)	Mann-Whitney test	0.144422	0.172	1
X7170	0.000285786	0.000378337	0.000151429	0.00079402	0.000153305	0.000102404	0.000243552	0.695238	0.461707	0.298796	Normality	Normality	Homo-scedasticity (the group variances are equal)	Unpaired T-test	0.218161	0.504	1
X8970	4.22525e-06	0.00151034	1.11941e-05	0.000533475	0.00265694	0.00444241	0.00179886	0.618341	0.184019	0.50317	Normality	Normality	Homo-scedasticity (the group variances are equal)	Unpaired T-test	0.0249704	0.311	1
X16141	0.00289874	0.00139879	1.20687e-05	0.00808629	1.22182e-05	8.16149e-06	1.94108e-05	0.695238	0.434295	0.160308	Normality	Normality	Homo-scedasticity (the group variances are equal)	Unpaired T-test	0.199315	0.49	1
X13022	3.83791e-06	4.59063e-06	1.01679e-05	3.55176e-05	1.02939e-05	6.87607e-06	1.63537e-05	0.695238	0.0592099	0.453181	Normality	Normality	Homo-scedasticity (the group variances are equal)	Unpaired T-test	0.807948	0.893	1
X2833	0.000317074	7.58521e-05	0.000168007	7.72235e-05	0.000170088	0.000113615	0.000270216	0.695238	0.213916	0.566378	Normality	Normality	Homo-scedasticity (the group variances are equal)	Unpaired T-test	0.758659	0.852	1
X8206	0.00109971	0.000143728	0.000190183	0.000111241	0.000701805	0.000614352	0.000259555	0.358677	0.00940068	0.707931	Normality	Non-normality	Homo-scedasticity (the group variances are equal)	Mann-Whitney test	0.144422	0.172	1
X23908	0.000127092	1.11313e-05	0.000370162	5.66626e-05	2.49604e-05	1.66729e-05	3.9654e-05	0.695238	0.302096	0.206343	Normality	Normality	Homo-scedasticity (the group variances are equal)	Unpaired T-test	0.282309	0.553	1
X16896	0.00956965	0.017087	0.000823721	0.0103296	0.0128009	0.00637347	0.0016179	0.83556	0.75946	0.872866	Normality	Normality	Homo-scedasticity (the group variances are equal)	Unpaired T-test	0.620954	0.734	1
X20709	0.000477269	0.000114175	0.000252889	0.00185956	0.000256022	0.000171017	0.000406737	0.695238	0.0864329	0.3469	Normality	Normality	Homo-scedasticity (the group variances are equal)	Unpaired T-test	0.44349	0.629	1
X8914	1.96012e-05	2.34456e-05	0.000259652	0.000177878	5.25737e-05	3.5118e-05	8.35227e-05	0.695238	0.261412	0.0214411	Normality	Normality	Hetero-scedasticity (there is a difference between the population variances.)	Unpaired T-test	0.416375	0.629	1
X4696	1.66959e-05	3.35498e-05	8.84664e-06	4.06631e-06	6.40551e-05	5.98255e-06	1.42286e-05	0.251344	0.576357	0.49816	Normality	Normality	Homo-scedasticity (the group variances are equal)	Unpaired T-test	0.501446	0.643	1
X23169	0.00110506	0.00124977	0.000871813	0.00284034	0.000176523	0.000117913	0.000280438	0.695238	0.0811743	0.343098	Normality	Normality	Homo-scedasticity (the group variances are equal)	Unpaired T-test	0.0549742	0.433	1
X13857	3.5995e-06	4.30547e-06	9.5363e-06	4.38331e-06	9.65445e-06	3.22447e-05	1.53378e-05	0.466489	0.0326277	0.229786	Normality	Non-normality	Homo-scedasticity (the group variances are equal)	Mann-Whitney test	0.0169474	0.034	1
X21520	8.07689e-06	9.661e-06	2.13984e-05	9.83567e-06	0.000417863	0.000268369	0.000172082	0.762532	0.0326277	0.0855905	Normality	Non-normality	Homo-scedasticity (the group variances are equal)	Mann-Whitney test	0.0169474	0.034	1
X7950	2.97743e-06	7.16198e-05	3.94411e-05	3.62578e-06	7.98594e-06	5.33442e-06	1.26871e-05	0.695238	0.296785	0.0555379	Normality	Normality	Homo-scedasticity (the group variances are equal)	Unpaired T-test	0.337162	0.6	1
X17099	0.000531788	0.000970438	0.00144932	0.000129517	0.000285268	0.000190552	0.000453199	0.695238	0.965291	0.0749554	Normality	Normality	Homo-scedasticity (the group variances are equal)	Unpaired T-test	0.23617	0.519	1
X1227	1.80712e-05	8.50035e-05	9.00452e-06	2.06944e-05	9.11608e-06	6.08932e-06	1.44825e-05	0.695238	0.046797	0.400421	Normality	Non-normality	Homo-scedasticity (the group variances are equal)	Mann-Whitney test	0.0786496	0.108	1
X5798	0.000388323	0.000323254	0.000143197	0.000708796	0.000144971	9.68371e-05	0.000230312	0.695238	0.753073	0.28364	Normality	Normality	Homo-scedasticity (the group variances are equal)	Unpaired T-test	0.164225	0.481	1
X5877	0.00146165	0.00273705	0.00384155	0.00181913	0.00164046	0.00450987	0.000762586	0.431398	0.670273	0.606922	Normality	Normality	Homo-scedasticity (the group variances are equal)	Unpaired T-test	0.893198	0.942	1
X12070	4.48191e-06	5.36094e-06	1.18741e-05	5.45787e-06	6.01061e-05	5.29008e-05	1.90978e-05	0.31569	0.0326278	0.237392	Normality	Non-normality	Homo-scedasticity (the group variances are equal)	Mann-Whitney test	0.0169474	0.034	1
X23911	6.9631e-06	8.32875e-06	1.84476e-05	8.47934e-06	1.86761e-05	0.00104877	2.96704e-05	0.0177464	0.0326277	0.282377	Non-normality	Non-normality	Homo-scedasticity (the group variances are equal)	Mann-Whitney test	0.0169474	0.034	1
X3477	0.000282995	0.000246407	0.000100786	0.000579212	0.000194325	4.68239e-06	1.11363e-05	0.0572452	0.585767	0.531925	Normality	Normality	Homo-scedasticity (the group variances are equal)	Unpaired T-test	0.133038	0.477	1
X22261	0.000144858	0.0014354	0.000749646	3.52803e-05	7.77066e-05	5.19061e-05	0.000123451	0.695238	0.464513	0.0578722	Normality	Normality	Homo-scedasticity (the group variances are equal)	Unpaired T-test	0.241501	0.528	1
X5080	2.56977e-06	1.53689e-05	6.8082e-06	3.12935e-06	6.89255e-06	4.60406e-06	1.095e-05	0.695238	0.212188	0.486597	Normality	Normality	Homo-scedasticity (the group variances are equal)	Unpaired T-test	0.897663	0.942	1
X26019	9.18965e-05	2.1984e-05	4.8693e-05	2.23815e-05	4.92962e-05	3.29287e-05	7.83158e-05	0.695238	0.213916	0.566378	Normality	Normality	Homo-scedasticity (the group variances are equal)	Unpaired T-test	0.759376	0.852	1
X8379	3.20228e-06	3.83034e-06	8.48393e-06	3.89959e-06	0.000123233	2.86863e-05	1.36452e-05	0.242429	0.0326278	0.211575	Normality	Non-normality	Homo-scedasticity (the group variances are equal)	Mann-Whitney test	0.0169474	0.034	1
X6967	0.000594218	0.000891945	0.000117374	0.000543483	0.000594141	7.93744e-05	0.00284719	0.335651	0.763753	0.274865	Normality	Normality	Homo-scedasticity (the group variances are equal)	Unpaired T-test	0.426284	0.629	1
X1707	1.4556e-05	4.363e-05	3.93893e-05	2.56666e-05	6.81316e-06	4.55103e-06	1.08239e-05	0.695238	0.640568	0.0455506	Normality	Normality	Hetero-scedasticity (there is a difference between the population variances.)	Unpaired T-test	0.0324089	0.347	1
X22554	0.0479938	0.0231059	0.0461836	0.0323323	0.00935116	0.00624635	0.014856	0.695238	0.422185	0.0670238	Normality	Normality	Homo-scedasticity (the group variances are equal)	Unpaired T-test	0.0135616	0.23	1
X8098	0.000828891	0.000357775	0.000158489	7.28486e-05	0.000160453	0.000107178	0.000254907	0.695238	0.388998	0.219256	Normality	Normality	Homo-scedasticity (the group variances are equal)	Unpaired T-test	0.415597	0.629	1
X19035	0.00323381	0.0041308	4.51133e-05	0.00455361	0.00204754	3.0508e-05	0.00317572	0.691104	0.211306	0.780887	Normality	Normality	Homo-scedasticity (the group variances are equal)	Unpaired T-test	0.426015	0.629	1
X17370	4.26223e-06	5.09817e-06	5.64604e-05	5.19034e-06	1.1432e-05	7.63629e-06	1.81617e-05	0.695238	0.00212726	0.556157	Normality	Non-normality	Homo-scedasticity (the group variances are equal)	Mann-Whitney test	0.144422	0.172	1
X14129	0.00458807	0.00203628	0.0105806	0.0025418	0.00520345	0.00523564	0.00145081	0.0141287	0.18625	0.522808	Non-normality	Normality	Homo-scedasticity (the group variances are equal)	Mann-Whitney test	0.5	0.5	1
X18250	5.83356e-05	6.97768e-05	0.000154551	7.10384e-05	0.000835164	0.000104515	0.000248573	0.357534	0.0326277	0.202697	Normality	Non-normality	Homo-scedasticity (the group variances are equal)	Mann-Whitney test	0.0385499	0.058	1
X14127	0.00415806	0.00195571	0.00339758	0.00758564	0.0061027	0.00244115	0.00109291	0.502414	0.608752	0.958177	Normality	Normality	Homo-scedasticity (the group variances are equal)	Unpaired T-test	0.598123	0.709	1
X4219	1.53087e-06	0.000552668	4.05579e-06	1.86422e-06	4.10604e-06	2.74274e-06	6.52317e-06	0.695238	0.00140888	0.436758	Normality	Non-normality	Homo-scedasticity (the group variances are equal)	Mann-Whitney test	0.23975	0.256	1
X20151	9.66972e-06	1.15662e-05	2.56184e-05	1.17753e-05	0.000129679	0.000414159	0.000587138	0.732993	0.0326278	0.0852692	Normality	Non-normality	Homo-scedasticity (the group variances are equal)	Mann-Whitney test	0.0169474	0.034	1
X16817	0.00374555	0.000610875	0.00135304	0.0031096	0.00136981	0.000914999	0.00217618	0.695238	0.575384	0.047409	Normality	Normality	Hetero-scedasticity (there is a difference between the population variances.)	Unpaired T-test	0.471152	0.636	1
X949	2.02475e-05	0.000121093	5.36425e-05	0.000200945	5.4307e-05	3.62758e-05	8.62764e-05	0.695238	0.765876	0.113304	Normality	Normality	Homo-scedasticity (the group variances are equal)	Unpaired T-test	0.449999	0.629	1
X21752	0.00113754	0.00153491	0.00323545	0.00178011	0.000610215	0.000407609	0.000969434	0.695238	0.320056	0.381986	Normality	Normality	Homo-scedasticity (the group variances are equal)	Unpaired T-test	0.0737378	0.457	1
X16513	2.15744e-05	2.58058e-05	5.7158e-05	2.62724e-05	0.000289331	0.000315246	9.19306e-05	0.202995	0.0326277	0.26837	Normality	Non-normality	Homo-scedasticity (the group variances are equal)	Mann-Whitney test	0.0169474	0.034	1
X1123	0.000131147	0.00114836	0.0018005	0.000798524	0.000351757	0.000234965	0.000558829	0.695239	0.997123	0.146299	Normality	Normality	Homo-scedasticity (the group variances are equal)	Unpaired T-test	0.220083	0.505	1
X21798	7.79269e-06	4.66053e-05	2.06455e-05	9.48958e-06	0.000214979	1.39615e-05	3.32053e-05	0.16588	0.212188	0.314911	Normality	Normality	Homo-scedasticity (the group variances are equal)	Unpaired T-test	0.279122	0.553	1
X22757	1.45404e-05	1.73921e-05	3.85223e-05	1.77066e-05	3.89996e-05	0.000130254	0.00542611	0.028254	0.0326277	0.276137	Non-normality	Non-normality	Homo-scedasticity (the group variances are equal)	Mann-Whitney test	0.0169474	0.034	1
X21475	1.44526e-05	1.72872e-05	3.82898e-05	1.75997e-05	0.000415862	2.58935e-05	6.15838e-05	0.158269	0.0326277	0.246221	Normality	Non-normality	Homo-scedasticity (the group variances are equal)	Mann-Whitney test	0.0385499	0.058	1
X8704	0.000357445	9.33778e-06	2.06825e-05	9.50661e-06	2.09388e-05	1.39866e-05	3.32649e-05	0.695238	0.00286812	0.440787	Normality	Non-normality	Homo-scedasticity (the group variances are equal)	Mann-Whitney test	0.23975	0.256	1
X5503	0.0025162	0.000133287	2.75635e-05	1.26694e-05	0.000139525	1.86398e-05	4.43319e-05	0.387901	0.00423101	0.424306	Normality	Non-normality	Homo-scedasticity (the group variances are equal)	Mann-Whitney test	0.5	0.5	1
X24516	1.86701e-05	2.23318e-05	4.94634e-05	2.27356e-05	5.00762e-05	0.0015212	7.95549e-05	0.0334741	0.0326277	0.279567	Non-normality	Non-normality	Homo-scedasticity (the group variances are equal)	Mann-Whitney test	0.0169474	0.034	1
X23148	0.000393832	0.000471074	0.00104339	0.000479591	0.00818522	0.00352799	0.0141817	0.861626	0.0326277	0.0775955	Normality	Non-normality	Homo-scedasticity (the group variances are equal)	Mann-Whitney test	0.0169474	0.034	1
X17883	0.00622814	0.00969112	0.0720827	0.00629095	0.00553853	0.00997273	0.00012508	0.890468	0.00455286	0.482432	Normality	Non-normality	Homo-scedasticity (the group variances are equal)	Mann-Whitney test	0.144422	0.172	1
X19277	0.000207877	0.00141673	0.00275368	0.00155088	0.000557558	0.000372436	0.00088578	0.695238	0.818008	0.287718	Normality	Normality	Homo-scedasticity (the group variances are equal)	Unpaired T-test	0.221628	0.505	1
X19446	6.80561e-06	8.14039e-06	1.80304e-05	8.28757e-06	9.12688e-05	8.50027e-05	2.89993e-05	0.174764	0.0326278	0.288218	Normality	Non-normality	Homo-scedasticity (the group variances are equal)	Mann-Whitney test	0.0169474	0.034	1
X26507	2.40609e-05	5.75597e-06	1.27491e-05	8.13877e-05	1.2907e-05	8.62158e-06	2.05051e-05	0.695238	0.132972	0.330241	Normality	Normality	Homo-scedasticity (the group variances are equal)	Unpaired T-test	0.446915	0.629	1
X17329	1.66981e-05	0.000249342	0.000221195	0.000163858	4.47871e-05	2.99167e-05	7.11522e-05	0.695238	0.383906	0.220669	Normality	Normality	Homo-scedasticity (the group variances are equal)	Unpaired T-test	0.125763	0.477	1
X6167	4.4638e-05	3.27538e-05	4.87688e-05	3.69491e-05	9.87461e-06	6.596e-06	1.56876e-05	0.695238	0.756743	0.207543	Normality	Normality	Homo-scedasticity (the group variances are equal)	Unpaired T-test	0.00157153	0.074	0.745
X17403	0.00527882	0.00558953	0.0122981	4.78121e-05	0.000260837	0.00027275	0.000732499	0.0423019	0.708543	0.209857	Non-normality	Normality	Homo-scedasticity (the group variances are equal)	Mann-Whitney test	0.144422	0.172	1
X20796	0.00105899	0.0149325	0.00543209	0.00711021	7.91297e-05	5.28567e-05	0.000125712	0.695238	0.761268	0.145619	Normality	Normality	Homo-scedasticity (the group variances are equal)	Unpaired T-test	0.0948042	0.475	1
X20687	2.26538e-05	2.70968e-05	6.00176e-05	2.75868e-05	0.000341963	0.000302393	9.65298e-05	0.287851	0.0326277	0.23475	Normality	Non-normality	Homo-scedasticity (the group variances are equal)	Mann-Whitney test	0.0169474	0.034	1
X19599	0.000805547	0.00768709	0.0152706	0.00647788	0.000832091	0.00982616	0.00702457	0.590664	0.829445	0.751706	Normality	Normality	Homo-scedasticity (the group variances are equal)	Unpaired T-test	0.705611	0.816	1
X14435	0.000290494	0.000382422	7.5341e-05	0.000173151	7.62744e-05	5.09495e-05	0.000121175	0.695238	0.923151	0.0603105	Normality	Normality	Homo-scedasticity (the group variances are equal)	Unpaired T-test	0.12908	0.477	1
X15292	3.41145e-06	4.08054e-06	9.0381e-06	4.15431e-06	4.57504e-05	4.1832e-05	1.45365e-05	0.220547	0.0326278	0.271272	Normality	Non-normality	Homo-scedasticity (the group variances are equal)	Mann-Whitney test	0.0169474	0.034	1
X13397	3.93779e-06	4.7101e-06	1.04325e-05	4.79526e-06	5.28089e-05	5.00116e-05	1.67793e-05	0.133382	0.0326277	0.303803	Normality	Non-normality	Homo-scedasticity (the group variances are equal)	Mann-Whitney test	0.0169474	0.034	1
X20787	4.22977e-06	5.05935e-06	1.12061e-05	5.15082e-06	0.000276394	7.57814e-06	0.000271767	0.0287107	0.0326277	0.283098	Non-normality	Non-normality	Homo-scedasticity (the group variances are equal)	Mann-Whitney test	0.0385499	0.058	1
X21988	0.000414123	0.000495345	0.00109715	0.000504301	0.01401	0.00721244	0.00882308	0.436792	0.0326278	0.166582	Normality	Non-normality	Homo-scedasticity (the group variances are equal)	Mann-Whitney test	0.0169474	0.034	1
X1398	0.00134773	0.00220821	0.00356166	0.00206372	0.0064068	0.00265755	0.00639072	0.00710704	0.606993	0.577292	Non-normality	Normality	Homo-scedasticity (the group variances are equal)	Mann-Whitney test	0.0385499	0.058	1
X24493	0.00047124	0.000112733	0.000249695	0.00160877	0.000252788	0.000168856	0.000401599	0.695238	0.129252	0.331427	Normality	Normality	Homo-scedasticity (the group variances are equal)	Unpaired T-test	0.446671	0.629	1
X1190	6.69976e-05	0.000400688	0.000177499	0.000447654	0.000179698	0.000120034	0.000285483	0.695238	0.468013	0.062843	Normality	Normality	Homo-scedasticity (the group variances are equal)	Unpaired T-test	0.525348	0.657	1
X37	3.41471e-05	4.08443e-05	9.04672e-05	4.15828e-05	9.1588e-05	6.11786e-05	0.000727519	0.0772018	0.0326277	0.285414	Normality	Non-normality	Homo-scedasticity (the group variances are equal)	Mann-Whitney test	0.0385499	0.058	1
X17206	3.22372e-05	3.85598e-05	8.54072e-05	3.9257e-05	0.00148417	0.000288784	0.000137365	0.196334	0.0326277	0.224986	Normality	Non-normality	Homo-scedasticity (the group variances are equal)	Mann-Whitney test	0.0169474	0.034	1
X13793	0.0170936	0.0217856	0.0316957	0.0140453	0.00911652	0.0109001	0.0174845	0.389109	0.615743	0.424508	Normality	Normality	Homo-scedasticity (the group variances are equal)	Unpaired T-test	0.146345	0.477	1
X6327	3.39756e-06	4.06392e-06	9.0013e-06	4.1374e-06	5.68134e-05	5.3675e-05	1.44773e-05	0.127142	0.0326277	0.2853	Normality	Non-normality	Homo-scedasticity (the group variances are equal)	Mann-Whitney test	0.0169474	0.034	1
X8247	0.000189255	0.000570454	6.6928e-06	3.07631e-06	6.77572e-06	4.52602e-06	1.07644e-05	0.695238	0.163517	0.159993	Normality	Normality	Homo-scedasticity (the group variances are equal)	Unpaired T-test	0.29371	0.561	1
X1834	7.95291e-05	9.51269e-05	0.00113673	0.000484234	0.00021331	0.000142486	0.00033888	0.695238	0.2288	0.1873	Normality	Normality	Homo-scedasticity (the group variances are equal)	Unpaired T-test	0.497074	0.643	1
X8663	6.7826e-05	7.26324e-06	1.60876e-05	3.69728e-05	1.62869e-05	1.08792e-05	2.58746e-05	0.695238	0.628594	0.145717	Normality	Normality	Homo-scedasticity (the group variances are equal)	Unpaired T-test	0.420173	0.629	1
X18855	1.12909e-05	1.35054e-05	2.99135e-05	1.37496e-05	0.000545822	2.02291e-05	0.000240559	0.822328	0.0326277	0.0756004	Normality	Non-normality	Homo-scedasticity (the group variances are equal)	Mann-Whitney test	0.0385499	0.058	1
X22828	0.00334861	0.00121364	0.000537627	0.0036933	0.000544288	0.00514671	0.00728841	0.603472	0.315018	0.449668	Normality	Normality	Homo-scedasticity (the group variances are equal)	Unpaired T-test	0.31423	0.578	1
X250	0.0040837	0.0046478	0.00936613	0.00550163	0.00802719	0.00439783	0.0116718	0.997715	0.181736	0.577406	Normality	Normality	Homo-scedasticity (the group variances are equal)	Unpaired T-test	0.387289	0.629	1
X19507	1.95261e-06	2.33557e-06	5.17311e-06	2.37779e-06	0.000115458	3.49833e-06	0.000146366	0.395463	0.0326278	0.154755	Normality	Non-normality	Homo-scedasticity (the group variances are equal)	Mann-Whitney test	0.0385499	0.058	1
X3665	5.61477e-06	6.71598e-06	1.48754e-05	6.83741e-06	0.000128832	0.000232734	0.000119625	0.140098	0.0326277	0.260511	Normality	Non-normality	Homo-scedasticity (the group variances are equal)	Mann-Whitney test	0.0169474	0.034	1
X190	3.32109e-06	3.97244e-06	8.79868e-06	4.04427e-06	8.90769e-06	8.96032e-05	1.41514e-05	0.110963	0.0326277	0.266345	Normality	Non-normality	Homo-scedasticity (the group variances are equal)	Mann-Whitney test	0.0169474	0.034	1
X16561	2.1425e-05	2.56271e-05	5.67621e-05	2.60904e-05	0.000287327	0.000958256	9.12939e-05	0.415004	0.0326277	0.154162	Normality	Non-normality	Homo-scedasticity (the group variances are equal)	Mann-Whitney test	0.0169474	0.034	1
X14312	0.000133109	8.86211e-06	1.96289e-05	9.02234e-06	1.98721e-05	6.63705e-05	3.15704e-05	0.466488	0.00919667	0.621357	Normality	Non-normality	Homo-scedasticity (the group variances are equal)	Mann-Whitney test	0.144422	0.172	1
X23212	6.13228e-05	7.335e-05	0.000162465	7.46761e-05	0.00110384	0.000909551	0.00130651	0.976722	0.0326277	0.13949	Normality	Non-normality	Homo-scedasticity (the group variances are equal)	Mann-Whitney test	0.0169474	0.034	1
X9946	2.52199e-06	3.01663e-06	6.68161e-06	3.07117e-06	0.000931554	4.51845e-06	1.07464e-05	0.0111478	0.0326277	0.282739	Non-normality	Non-normality	Homo-scedasticity (the group variances are equal)	Mann-Whitney test	0.0385499	0.058	1
X5393	2.49454e-06	2.98379e-06	6.60888e-06	3.03774e-06	6.69076e-06	4.46927e-06	0.000611737	0.00606088	0.0326277	0.285455	Non-normality	Non-normality	Homo-scedasticity (the group variances are equal)	Mann-Whitney test	0.0385499	0.058	1
X22625	0.000709498	9.56595e-06	2.11879e-05	9.73891e-06	2.14504e-05	1.43284e-05	3.40778e-05	0.695238	0.00192845	0.438641	Normality	Non-normality	Homo-scedasticity (the group variances are equal)	Mann-Whitney test	0.23975	0.256	1
X25361	0.000172241	0.000206022	0.00228162	0.00176425	0.000461977	0.00030859	0.000733933	0.695238	0.181305	0.00518999	Normality	Normality	Hetero-scedasticity (there is a difference between the population variances.)	Unpaired T-test	0.393128	0.629	1
X1219	0.000112175	9.10137e-05	7.33607e-05	6.74397e-06	1.48539e-05	9.92206e-06	2.35981e-05	0.695238	0.495222	0.219946	Normality	Normality	Homo-scedasticity (the group variances are equal)	Unpaired T-test	0.100257	0.475	1
X25695	4.67925e-06	5.59698e-06	1.23969e-05	5.69817e-06	1.25505e-05	0.00178712	1.99387e-05	0.00689963	0.0326277	0.284336	Non-normality	Non-normality	Homo-scedasticity (the group variances are equal)	Mann-Whitney test	0.0169474	0.034	1
X22089	0.000633214	0.000754634	9.66101e-06	0.00249896	9.7807e-06	6.53327e-06	0.00353375	0.00152245	0.322685	0.653395	Non-normality	Normality	Homo-scedasticity (the group variances are equal)	Mann-Whitney test	0.361837	0.372	1
X24447	0.00337061	0.00411001	0.00230455	0.00219989	0.000458292	0.000858492	0.000150867	0.855708	0.38562	0.081486	Normality	Normality	Homo-scedasticity (the group variances are equal)	Unpaired T-test	0.00682744	0.154	1
X6292	3.58575e-06	4.28902e-06	9.49987e-06	4.36656e-06	4.80878e-05	0.000256356	1.52792e-05	0.240253	0.0326278	0.204803	Normality	Non-normality	Homo-scedasticity (the group variances are equal)	Mann-Whitney test	0.0169474	0.034	1
X20564	1.7531e-05	0.00153754	4.64455e-05	0.00150211	4.70209e-05	3.14088e-05	7.47011e-05	0.695238	0.036701	3.35866e-08	Normality	Non-normality	Hetero-scedasticity (there is a difference between the population variances.)	Mann-Whitney test	0.361837	0.372	1
X23451	1.46991e-05	0.000145823	0.000194714	1.78999e-05	3.94253e-05	2.63352e-05	6.26341e-05	0.695238	0.207633	0.00805178	Normality	Normality	Hetero-scedasticity (there is a difference between the population variances.)	Unpaired T-test	0.397559	0.629	1
X25566	9.09961e-06	1.08843e-05	2.41079e-05	1.10811e-05	0.000431815	1.6303e-05	3.87742e-05	0.0918631	0.0326278	0.262402	Normality	Non-normality	Homo-scedasticity (the group variances are equal)	Mann-Whitney test	0.0385499	0.058	1
X5850	3.05145e-05	0.000182496	8.08431e-05	0.000197527	8.18447e-05	5.46703e-05	0.000130025	0.695238	0.396168	0.0695332	Normality	Normality	Homo-scedasticity (the group variances are equal)	Unpaired T-test	0.535057	0.66	1
X185	0.000151361	0.000334963	2.55158e-05	1.17282e-05	2.58319e-05	0.000146589	0.000205193	0.622878	0.326366	0.425883	Normality	Normality	Homo-scedasticity (the group variances are equal)	Unpaired T-test	0.961544	0.968	1
X1894	0.000181259	0.00135411	0.000480217	0.000220729	0.000486166	0.000324747	0.000772361	0.695238	0.112095	0.464847	Normality	Normality	Homo-scedasticity (the group variances are equal)	Unpaired T-test	0.93044	0.956	1
X21133	0.00178061	0.000270288	0.00323208	0.00137588	0.000606086	0.000404851	0.000962875	0.695238	0.920073	0.207415	Normality	Normality	Homo-scedasticity (the group variances are equal)	Unpaired T-test	0.230242	0.519	1
X20325	1.82716e-05	2.18551e-05	4.84076e-05	0.000111251	0.00167272	0.00037586	7.78568e-05	0.337345	0.196879	0.187341	Normality	Normality	Homo-scedasticity (the group variances are equal)	Unpaired T-test	0.169297	0.489	1
X4515	5.48217e-06	3.27869e-05	1.45241e-05	3.59193e-05	1.47041e-05	9.82195e-06	2.336e-05	0.695238	0.423798	0.0666719	Normality	Normality	Homo-scedasticity (the group variances are equal)	Unpaired T-test	0.532642	0.659	1
X14909	0.00855786	0.00205262	0.00193396	0.00281054	0.00329051	0.011479	0.0077437	0.903412	0.0224472	0.683662	Normality	Non-normality	Homo-scedasticity (the group variances are equal)	Mann-Whitney test	0.0786496	0.108	1
X636	4.29572e-05	5.13823e-05	0.000113808	5.23113e-05	0.000115218	0.000631622	0.000915222	0.682091	0.0326277	0.105694	Normality	Non-normality	Homo-scedasticity (the group variances are equal)	Mann-Whitney test	0.0169474	0.034	1
X6702	0.00134625	0.00102575	7.5123e-05	4.76337e-05	7.94055e-06	3.29032e-05	0.000146381	0.324624	0.190848	0.00310859	Normality	Normality	Hetero-scedasticity (there is a difference between the population variances.)	Unpaired T-test	0.21314	0.495	1
X23011	2.06229e-05	0.000118413	1.09274e-05	3.62595e-05	1.10628e-05	7.38968e-06	1.75752e-05	0.695238	0.123323	0.297441	Normality	Normality	Homo-scedasticity (the group variances are equal)	Unpaired T-test	0.28903	0.558	1
X22962	4.93899e-05	5.90766e-05	0.00013085	6.01447e-05	0.00100245	0.00258839	0.00105227	0.0527725	0.0326277	0.282644	Normality	Non-normality	Homo-scedasticity (the group variances are equal)	Mann-Whitney test	0.0169474	0.034	1
X7316	1.71993e-05	2.05726e-05	4.55668e-05	0.0137323	4.61313e-05	3.08146e-05	7.32878e-05	0.695238	0.00131422	0.436656	Normality	Non-normality	Homo-scedasticity (the group variances are equal)	Mann-Whitney test	0.23975	0.256	1
X26991	1.15947e-05	0.000758792	0.000516304	1.41195e-05	0.000982291	0.0014374	0.000247031	0.742075	0.224445	0.679939	Normality	Normality	Homo-scedasticity (the group variances are equal)	Unpaired T-test	0.183032	0.49	1
X25549	7.86021e-06	9.40182e-06	2.08244e-05	9.57181e-06	0.000105412	0.000148169	0.000449505	0.218185	0.0326278	0.216635	Normality	Non-normality	Homo-scedasticity (the group variances are equal)	Mann-Whitney test	0.0169474	0.034	1
X20117	8.21225e-05	0.000491145	0.00021757	0.000857901	0.000220266	0.000147132	0.000349931	0.695238	0.729126	0.128598	Normality	Normality	Homo-scedasticity (the group variances are equal)	Unpaired T-test	0.44443	0.629	1
X18987	1.26926e-05	1.5182e-05	3.36271e-05	1.54565e-05	0.000334283	0.000127632	0.000270422	0.585473	0.0326277	0.128425	Normality	Non-normality	Homo-scedasticity (the group variances are equal)	Mann-Whitney test	0.0169474	0.034	1
X386	8.21332e-06	0.000212672	2.17599e-05	1.00018e-05	2.20294e-05	1.47151e-05	3.49977e-05	0.695238	0.00635421	0.439858	Normality	Non-normality	Homo-scedasticity (the group variances are equal)	Mann-Whitney test	0.23975	0.256	1
X387	2.54409e-05	6.0861e-06	1.34803e-05	6.19614e-06	1.36473e-05	9.11606e-06	2.16811e-05	0.695238	0.213916	0.566378	Normality	Normality	Homo-scedasticity (the group variances are equal)	Unpaired T-test	0.758891	0.852	1
X1487	0.00243994	0.00550535	3.60612e-05	0.00855301	7.30159e-06	4.87729e-06	1.15999e-05	0.695238	0.935545	0.0279347	Normality	Normality	Hetero-scedasticity (there is a difference between the population variances.)	Unpaired T-test	0.118153	0.477	1
X23549	0.00163176	0.0016854	0.00211419	0.000526343	0.00113156	0.000860272	0.000676799	0.787951	0.335791	0.450025	Normality	Normality	Homo-scedasticity (the group variances are equal)	Unpaired T-test	0.208596	0.495	1
X1234	1.42328e-05	1.69001e-05	7.48649e-06	1.8007e-05	7.57925e-06	5.06275e-06	1.2041e-05	0.695238	0.342764	0.676845	Normality	Normality	Homo-scedasticity (the group variances are equal)	Unpaired T-test	0.128909	0.477	1
X15496	0.0186356	4.05177e-06	8.97438e-06	4.12503e-06	9.08557e-06	6.06894e-06	1.4434e-05	0.695238	0.00124976	0.436619	Normality	Non-normality	Homo-scedasticity (the group variances are equal)	Mann-Whitney test	0.23975	0.256	1
X22624	0.000228623	5.46924e-05	0.00012114	0.00259086	0.000122641	8.1921e-05	0.000194836	0.695238	0.00724217	0.409465	Normality	Non-normality	Homo-scedasticity (the group variances are equal)	Mann-Whitney test	0.361837	0.372	1
X23863	0.000112547	0.003044	0.000298174	0.00109993	0.00369725	0.0014674	0.00239786	0.818111	0.245726	0.780462	Normality	Normality	Homo-scedasticity (the group variances are equal)	Unpaired T-test	0.20949	0.495	1
X23409	2.22936e-05	2.66659e-05	0.000355327	0.00013574	5.97949e-05	3.99416e-05	9.49948e-05	0.695238	0.184265	0.215942	Normality	Normality	Homo-scedasticity (the group variances are equal)	Unpaired T-test	0.485961	0.643	1
X23966	0.000402581	9.52147e-05	4.21788e-05	1.93872e-05	4.27013e-05	2.85235e-05	6.78386e-05	0.695238	0.0698678	0.330757	Normality	Normality	Homo-scedasticity (the group variances are equal)	Unpaired T-test	0.417042	0.629	1
X12877	3.43464e-06	4.10827e-06	9.09952e-06	4.18255e-06	4.60613e-05	4.0593e-05	0.000154709	0.0811529	0.0326278	0.271152	Normality	Non-normality	Homo-scedasticity (the group variances are equal)	Mann-Whitney test	0.0169474	0.034	1
X21068	0.00045573	9.05787e-05	0.000959225	1.84433e-05	4.06222e-05	2.71347e-05	6.45356e-05	0.695238	0.432221	0.0800555	Normality	Normality	Homo-scedasticity (the group variances are equal)	Unpaired T-test	0.243314	0.529	1
X19315	2.0999e-05	2.51175e-05	5.56335e-05	2.55716e-05	0.000666747	0.000188111	0.00159536	0.651341	0.0326277	0.0955747	Normality	Non-normality	Homo-scedasticity (the group variances are equal)	Mann-Whitney test	0.0169474	0.034	1
X1453	0.000214681	2.30616e-05	9.91265e-05	0.000512848	1.03425e-05	6.90855e-06	1.64309e-05	0.695238	0.48888	0.136004	Normality	Normality	Homo-scedasticity (the group variances are equal)	Unpaired T-test	0.174891	0.49	1
X18673	0.000360304	0.000529735	9.20934e-05	0.000211651	9.32344e-05	6.22783e-05	0.000148119	0.695238	0.9372	0.0746229	Normality	Normality	Homo-scedasticity (the group variances are equal)	Unpaired T-test	0.143893	0.477	1
X6182	3.63919e-06	3.81941e-05	0.000143852	2.50679e-05	9.7609e-06	3.76014e-05	7.87661e-05	0.787962	0.169832	0.6463	Normality	Normality	Homo-scedasticity (the group variances are equal)	Unpaired T-test	0.803448	0.89	1
X12478	0.000586345	0.00010054	0.00111344	0.00100044	0.000225448	0.000150594	0.000358164	0.695238	0.558862	0.0951489	Normality	Normality	Homo-scedasticity (the group variances are equal)	Unpaired T-test	0.160498	0.481	1
X19605	0.0223768	2.39143e-05	5.29684e-05	2.43466e-05	5.36246e-05	3.582e-05	8.51922e-05	0.695238	0.00128573	0.436743	Normality	Non-normality	Homo-scedasticity (the group variances are equal)	Mann-Whitney test	0.23975	0.256	1
X14091	0.000965762	0.00519119	0.00137534	0.00118365	0.000278476	0.000186015	0.003108	0.0531641	0.0141681	0.92707	Normality	Non-normality	Homo-scedasticity (the group variances are equal)	Mann-Whitney test	0.144422	0.172	1
X13733	4.49275e-06	2.68695e-05	1.19028e-05	5.84983e-05	1.20503e-05	8.0493e-06	1.9144e-05	0.695238	0.501712	0.194084	Normality	Normality	Homo-scedasticity (the group variances are equal)	Unpaired T-test	0.430077	0.629	1
X9499	0.00353618	0.00278982	0.00401055	0.00335063	0.000812048	0.000542429	0.00129008	0.695238	0.957933	0.650168	Normality	Normality	Homo-scedasticity (the group variances are equal)	Unpaired T-test	0.000777315	0.046	0.368
X4782	6.29354e-06	7.52788e-06	1.66737e-05	7.66398e-06	8.44014e-05	8.67565e-05	0.000141219	0.0699762	0.0326277	0.329149	Normality	Non-normality	Homo-scedasticity (the group variances are equal)	Mann-Whitney test	0.0169474	0.034	1
X21968	0.000630195	1.943e-05	0.000843315	0.000467115	0.000217846	2.91032e-05	6.92175e-05	0.387901	0.783707	0.221365	Normality	Normality	Homo-scedasticity (the group variances are equal)	Unpaired T-test	0.129759	0.477	1
X1119	2.79872e-06	3.34762e-06	7.41474e-06	3.40815e-06	4.25875e-05	2.50712e-05	1.19256e-05	0.843173	0.0326278	0.103307	Normality	Non-normality	Homo-scedasticity (the group variances are equal)	Mann-Whitney test	0.0169474	0.034	1
X2362	3.42001e-06	5.64298e-05	9.06077e-06	2.08237e-05	9.17303e-06	6.12736e-06	1.4573e-05	0.695238	0.28812	0.246009	Normality	Normality	Homo-scedasticity (the group variances are equal)	Unpaired T-test	0.421277	0.629	1
X1664	2.6735e-06	3.19785e-06	7.083e-06	3.25566e-06	8.32678e-05	4.78989e-06	1.1392e-05	0.144975	0.0326277	0.249411	Normality	Non-normality	Homo-scedasticity (the group variances are equal)	Mann-Whitney test	0.0385499	0.058	1
X20656	0.000173869	0.00103985	0.000460637	0.00021173	0.0496248	0.000311507	0.0274501	0.889132	0.212188	0.0685359	Normality	Normality	Homo-scedasticity (the group variances are equal)	Unpaired T-test	0.0872593	0.475	1
X16681	3.3566e-05	4.01493e-05	8.89278e-05	4.08752e-05	0.00204906	0.005322	0.000715139	0.544717	0.0326277	0.113841	Normality	Non-normality	Homo-scedasticity (the group variances are equal)	Mann-Whitney test	0.0169474	0.034	1
X3192	5.64318e-06	6.74996e-06	1.49507e-05	6.872e-06	0.000109688	5.05521e-05	0.000196574	0.791276	0.0326278	0.0844273	Normality	Non-normality	Homo-scedasticity (the group variances are equal)	Mann-Whitney test	0.0169474	0.034	1
X18000	3.1634e-05	3.78383e-05	8.38092e-05	3.85224e-05	8.48475e-05	0.00028338	0.000956665	0.418231	0.0326278	0.158834	Normality	Non-normality	Homo-scedasticity (the group variances are equal)	Mann-Whitney test	0.0169474	0.034	1
X24853	0.00118442	5.50535e-05	0.00012194	0.000280244	0.00012345	8.24619e-05	0.000196123	0.695238	0.0710927	0.328012	Normality	Normality	Homo-scedasticity (the group variances are equal)	Unpaired T-test	0.415648	0.629	1
X23206	0.00197917	0.00252097	0.00111171	7.65721e-06	0.000180535	0.000599725	0.000133968	0.17359	0.837452	0.0917745	Normality	Normality	Homo-scedasticity (the group variances are equal)	Unpaired T-test	0.156935	0.48	1
X19951	3.16505e-05	0.000244832	8.3853e-05	0.000221148	0.000668401	5.67057e-05	0.000674329	0.0159499	0.367085	0.51862	Non-normality	Normality	Homo-scedasticity (the group variances are equal)	Mann-Whitney test	0.144422	0.172	1
X26749	2.28468e-05	2.73277e-05	0.00111878	2.78218e-05	0.00112485	0.000204664	9.73524e-05	0.181708	0.0014287	0.872093	Normality	Non-normality	Homo-scedasticity (the group variances are equal)	Mann-Whitney test	0.0786496	0.108	1
X19505	4.2804e-06	3.47345e-05	1.13402e-05	2.60623e-05	1.14807e-05	7.66884e-06	1.82391e-05	0.695238	0.743035	0.0578468	Normality	Normality	Homo-scedasticity (the group variances are equal)	Unpaired T-test	0.473634	0.636	1
X1224	0.00075123	0.000397464	0.000793497	0.000821629	0.000160666	0.000107321	0.000255246	0.695238	0.0471525	0.548709	Normality	Non-normality	Homo-scedasticity (the group variances are equal)	Mann-Whitney test	0.0169474	0.034	1
X1947	3.07868e-06	0.000379244	4.07823e-05	0.000151228	8.25751e-06	5.51582e-06	1.31185e-05	0.695238	0.394884	0.124529	Normality	Normality	Homo-scedasticity (the group variances are equal)	Unpaired T-test	0.23653	0.519	1
X16875	8.39112e-06	1.00368e-05	2.22309e-05	1.02183e-05	2.25063e-05	0.000785197	3.57553e-05	0.0289803	0.0326278	0.280366	Non-normality	Non-normality	Homo-scedasticity (the group variances are equal)	Mann-Whitney test	0.0169474	0.034	1
X7109	3.59569e-06	0.000428396	0.00583346	0.000377621	9.64422e-06	0.000941965	0.000243839	0.465697	0.00913186	0.494675	Normality	Non-normality	Homo-scedasticity (the group variances are equal)	Mann-Whitney test	0.361837	0.372	1
X10148	0.000805964	0.000809471	0.00258855	0.000765247	5.67448e-05	0.000189521	0.000503187	0.561114	0.00257108	0.585035	Normality	Non-normality	Homo-scedasticity (the group variances are equal)	Mann-Whitney test	0.0169474	0.034	1
X2079	0.000552276	0.00139286	0.00180068	0.00116565	0.000296259	0.000197894	0.00047066	0.695238	0.923913	0.19564	Normality	Normality	Homo-scedasticity (the group variances are equal)	Unpaired T-test	0.034935	0.353	1
X8371	6.36463e-05	0.000119201	0.000112376	3.58937e-05	1.09894e-05	3.67033e-05	1.74586e-05	0.466488	0.412272	0.0435224	Normality	Normality	Hetero-scedasticity (there is a difference between the population variances.)	Unpaired T-test	0.0547519	0.433	1
X13239	0.000104722	0.000734554	0.000255783	0.000304268	5.17905e-05	3.45948e-05	8.22783e-05	0.695238	0.372555	0.257346	Normality	Normality	Homo-scedasticity (the group variances are equal)	Unpaired T-test	0.126464	0.477	1
X21504	1.1812e-05	1.41287e-05	3.12939e-05	1.43841e-05	3.16817e-05	0.000151489	0.00025166	0.901658	0.0326277	0.0813848	Normality	Non-normality	Homo-scedasticity (the group variances are equal)	Mann-Whitney test	0.0169474	0.034	1
X16630	3.19258e-06	8.85085e-05	4.2291e-05	6.09105e-05	8.563e-06	5.71988e-06	1.36038e-05	0.695238	0.962016	0.104396	Normality	Normality	Homo-scedasticity (the group variances are equal)	Unpaired T-test	0.122919	0.477	1
X16000	0.000783939	0.000187538	0.000415384	0.00777678	0.00042053	0.000280904	0.000668087	0.695238	0.00904907	0.405306	Normality	Non-normality	Homo-scedasticity (the group variances are equal)	Mann-Whitney test	0.361837	0.372	1
X7257	0.00357054	0.00813819	8.67169e-05	0.0137323	8.77913e-05	0.0098066	0.000139472	0.00881755	0.914442	0.693522	Non-normality	Normality	Homo-scedasticity (the group variances are equal)	Mann-Whitney test	0.361837	0.372	1
X1472	3.60303e-06	2.15484e-05	9.54565e-06	4.38761e-06	0.000149054	6.87469e-05	0.000202637	0.780882	0.212188	0.110488	Normality	Normality	Homo-scedasticity (the group variances are equal)	Unpaired T-test	0.010751	0.212	1
X23566	0.00467492	0.00337103	0.0142228	0.00525566	0.00151182	0.00100986	0.00240179	0.695238	0.0632667	0.392457	Normality	Normality	Homo-scedasticity (the group variances are equal)	Unpaired T-test	0.136123	0.477	1
X24104	8.43285e-06	1.00868e-05	2.23415e-05	1.02691e-05	0.000113091	0.000146465	3.59331e-05	0.570596	0.0326277	0.139939	Normality	Non-normality	Homo-scedasticity (the group variances are equal)	Mann-Whitney test	0.0169474	0.034	1
X22187	0.00221363	0.00661656	0.00117293	0.00416931	0.00118746	0.000793198	0.0018865	0.695238	0.779633	0.089415	Normality	Normality	Homo-scedasticity (the group variances are equal)	Unpaired T-test	0.178918	0.49	1
X3619	4.83763e-06	8.9524e-05	1.28165e-05	5.89104e-06	1.29753e-05	8.66719e-06	2.06136e-05	0.695238	0.0112666	0.441858	Normality	Non-normality	Homo-scedasticity (the group variances are equal)	Mann-Whitney test	0.23975	0.256	1
X7791	0.0010875	0.000993103	0.000700774	2.08956e-06	4.60235e-06	3.07426e-06	7.31165e-06	0.695238	0.310297	0.145548	Normality	Normality	Homo-scedasticity (the group variances are equal)	Unpaired T-test	0.0632708	0.448	1
X22787	0.0027329	0.0125146	0.0052209	0.00551931	0.0106755	0.0104358	0.00608233	0.0885666	0.282018	0.682743	Normality	Normality	Homo-scedasticity (the group variances are equal)	Unpaired T-test	0.398373	0.629	1
X2557	2.92777e-05	4.75985e-06	1.05427e-05	4.8459e-06	1.06733e-05	7.12953e-06	1.69565e-05	0.695238	0.0773216	0.489539	Normality	Normality	Homo-scedasticity (the group variances are equal)	Unpaired T-test	0.922749	0.951	1
X14229	1.9848e-05	0.000143468	5.25841e-05	2.417e-05	0.000266178	0.00574168	8.45742e-05	0.0539471	0.123489	0.273523	Normality	Normality	Homo-scedasticity (the group variances are equal)	Unpaired T-test	0.260391	0.539	1
X15469	1.69084e-05	0.000313213	0.00022398	2.05903e-05	4.5351e-05	3.02934e-05	7.20481e-05	0.695238	0.223364	0.0090375	Normality	Normality	Hetero-scedasticity (there is a difference between the population variances.)	Unpaired T-test	0.335262	0.6	1
X12398	7.11827e-05	0.00717586	0.000188587	8.6683e-05	0.000954617	0.000681306	0.000303316	0.823282	0.00194165	0.478036	Normality	Non-normality	Homo-scedasticity (the group variances are equal)	Mann-Whitney test	0.144422	0.172	1
X9433	3.5668e-06	4.26635e-06	9.44967e-06	4.34349e-06	9.56674e-06	3.19518e-05	1.51985e-05	0.466488	0.0326277	0.229786	Normality	Non-normality	Homo-scedasticity (the group variances are equal)	Mann-Whitney test	0.0169474	0.034	1
X4668	0.000170169	0.000246462	6.71805e-05	0.000212778	6.80128e-05	4.54309e-05	0.00010805	0.695238	0.617703	0.30543	Normality	Normality	Homo-scedasticity (the group variances are equal)	Unpaired T-test	0.0935459	0.475	1
X19098	0.000121191	0.000724798	0.000321075	0.000147581	0.000325053	0.000217128	0.00657211	0.0283268	0.212189	0.316994	Non-normality	Normality	Homo-scedasticity (the group variances are equal)	Mann-Whitney test	0.144422	0.172	1
X1083	4.06741e-06	4.86514e-06	1.07759e-05	4.9531e-06	5.66282e-05	7.28725e-06	8.66579e-05	0.733463	0.0326277	0.0966235	Normality	Non-normality	Homo-scedasticity (the group variances are equal)	Mann-Whitney test	0.0385499	0.058	1
X25602	8.4703e-06	1.01316e-05	0.000227858	1.03147e-05	2.27187e-05	7.58778e-05	0.00189831	0.0475413	0.00160815	0.310099	Non-normality	Non-normality	Homo-scedasticity (the group variances are equal)	Mann-Whitney test	0.0786496	0.108	1
X24234	0.00127411	0.000133008	0.00147301	0.00125129	0.000298253	0.000199226	0.000473827	0.695238	0.0593584	0.469997	Normality	Normality	Homo-scedasticity (the group variances are equal)	Unpaired T-test	0.110423	0.477	1
X20628	0.000632945	0.00010129	0.00142787	0.00163999	0.00232697	0.000758583	0.000360834	0.367644	0.5826	0.870945	Normality	Normality	Homo-scedasticity (the group variances are equal)	Unpaired T-test	0.774574	0.866	1
X19631	5.32772e-05	6.37264e-05	0.000141149	6.48785e-05	0.000735324	0.000987965	0.00113509	0.711196	0.0326278	0.148551	Normality	Non-normality	Homo-scedasticity (the group variances are equal)	Mann-Whitney test	0.0169474	0.034	1
X14254	0.000244188	0.0004252	0.000119609	0.000535852	2.42181e-05	1.61771e-05	3.84747e-05	0.695238	0.841482	0.0171635	Normality	Normality	Hetero-scedasticity (there is a difference between the population variances.)	Unpaired T-test	0.0390278	0.365	1
X7265	0.00208301	8.1958e-06	1.81531e-05	0.000746031	0.0104986	0.00233077	0.00404173	0.381835	0.188258	0.278402	Normality	Normality	Homo-scedasticity (the group variances are equal)	Unpaired T-test	0.0721019	0.457	1
X6287	0.00318851	0.00136064	0.00298675	0.00156806	0.00520207	0.00321072	0.00193208	0.760925	0.172588	0.596269	Normality	Normality	Homo-scedasticity (the group variances are equal)	Unpaired T-test	0.282002	0.553	1
X16697	3.85616e-05	4.61246e-05	0.000102163	0.00100361	0.000103428	6.90877e-05	0.000164314	0.695238	0.00627887	0.439565	Normality	Non-normality	Homo-scedasticity (the group variances are equal)	Mann-Whitney test	0.23975	0.256	1
X23514	0.000729766	0.000950426	0.00136959	0.000440931	0.000194234	0.000129744	0.000308575	0.695238	0.961268	0.1353	Normality	Normality	Homo-scedasticity (the group variances are equal)	Unpaired T-test	0.0376426	0.364	1
X27315	3.4892e-05	7.33344e-06	1.62431e-05	7.46603e-06	1.64443e-05	1.09844e-05	2.61247e-05	0.695238	0.157015	0.529695	Normality	Normality	Homo-scedasticity (the group variances are equal)	Unpaired T-test	0.879491	0.941	1
X16906	0.000279646	0.000189153	0.000105321	0.000368463	2.13251e-05	1.42447e-05	3.38787e-05	0.695238	0.962912	0.0398585	Normality	Normality	Hetero-scedasticity (there is a difference between the population variances.)	Unpaired T-test	0.0252746	0.311	1
X17542	1.19926e-05	1.43447e-05	3.17725e-05	1.46041e-05	0.000268525	0.000507643	0.000255508	0.087589	0.0326277	0.279143	Normality	Non-normality	Homo-scedasticity (the group variances are equal)	Mann-Whitney test	0.0169474	0.034	1
X2783	3.24056e-06	3.87613e-06	8.58534e-06	3.94621e-06	4.34585e-05	6.26358e-05	1.38083e-05	0.764689	0.0326277	0.0992109	Normality	Non-normality	Homo-scedasticity (the group variances are equal)	Mann-Whitney test	0.0169474	0.034	1
X19500	0.000828139	0.000143151	0.000317069	0.00163225	0.00224199	0.00197825	0.0025498	0.915035	0.524784	0.253339	Normality	Normality	Homo-scedasticity (the group variances are equal)	Unpaired T-test	0.0148044	0.234	1
X16332	5.80461e-05	6.94305e-05	0.00243902	0.000353429	0.000155689	0.000103996	0.000247339	0.695238	0.0182333	0.361616	Normality	Non-normality	Homo-scedasticity (the group variances are equal)	Mann-Whitney test	0.5	0.5	1
X11212	7.12479e-06	0.002493	1.8876e-05	8.67624e-06	1.91098e-05	1.27649e-05	3.03593e-05	0.695238	0.00141454	0.436763	Normality	Non-normality	Homo-scedasticity (the group variances are equal)	Mann-Whitney test	0.23975	0.256	1
X20186	0.000258957	8.96646e-05	0.000400537	0.000351054	4.02122e-05	2.68608e-05	6.38843e-05	0.695238	0.616309	0.122443	Normality	Normality	Homo-scedasticity (the group variances are equal)	Unpaired T-test	0.0361806	0.357	1
X4144	1.23833e-05	1.4812e-05	3.28074e-05	1.50798e-05	0.00016607	0.00013811	5.27662e-05	0.45668	0.0326277	0.191933	Normality	Non-normality	Homo-scedasticity (the group variances are equal)	Mann-Whitney test	0.0169474	0.034	1
X20544	5.20353e-06	6.22409e-06	1.37859e-05	6.33662e-06	6.97835e-05	8.15578e-05	0.000149179	0.263246	0.0326277	0.225563	Normality	Non-normality	Homo-scedasticity (the group variances are equal)	Mann-Whitney test	0.0169474	0.034	1
X6908	4.44129e-06	2.65618e-05	1.17665e-05	5.4084e-06	0.000205881	7.95711e-06	1.89247e-05	0.0941874	0.212189	0.299474	Normality	Normality	Homo-scedasticity (the group variances are equal)	Unpaired T-test	0.279805	0.553	1
X21784	0.000566156	1.79663e-05	3.9794e-05	1.82911e-05	0.00270112	0.000757961	6.40031e-05	0.490137	0.00340335	0.20105	Normality	Non-normality	Homo-scedasticity (the group variances are equal)	Mann-Whitney test	0.0385499	0.058	1
X15212	2.90101e-05	3.46997e-05	7.68574e-05	3.53271e-05	0.00082341	0.000423594	0.00110172	0.803126	0.0326277	0.0847389	Normality	Non-normality	Homo-scedasticity (the group variances are equal)	Mann-Whitney test	0.0169474	0.034	1
X4807	6.07e-06	7.26049e-06	1.60815e-05	7.39176e-06	0.00096852	1.08751e-05	2.58648e-05	0.0260911	0.0326277	0.27893	Non-normality	Non-normality	Homo-scedasticity (the group variances are equal)	Mann-Whitney test	0.0385499	0.058	1
X6466	5.50952e-06	6.5901e-06	1.45966e-05	6.70925e-06	1.47774e-05	9.87097e-06	0.000174783	0.0499401	0.0326276	0.285072	Non-normality	Non-normality	Homo-scedasticity (the group variances are equal)	Mann-Whitney test	0.0385499	0.058	1
X19201	1.59076e-05	0.000589053	0.000210724	1.93716e-05	4.26669e-05	2.85004e-05	6.77839e-05	0.695238	0.174697	0.171983	Normality	Normality	Homo-scedasticity (the group variances are equal)	Unpaired T-test	0.355619	0.617	1
X3329	2.49583e-06	7.55878e-05	5.02961e-05	0.000198395	7.49797e-05	8.43841e-05	5.42078e-05	0.590995	0.546509	0.248833	Normality	Normality	Homo-scedasticity (the group variances are equal)	Unpaired T-test	0.84184	0.915	1
X2059	0.000106866	0.000267709	0.000132262	0.000280604	0.000214584	9.73713e-06	0.000115791	0.96092	0.164868	0.772332	Normality	Normality	Homo-scedasticity (the group variances are equal)	Unpaired T-test	0.302719	0.574	1
X26503	3.33016e-05	7.9666e-06	1.76455e-05	0.000285552	1.78641e-05	1.19328e-05	2.83802e-05	0.695238	0.0118673	0.39996	Normality	Non-normality	Homo-scedasticity (the group variances are equal)	Mann-Whitney test	0.361837	0.372	1
X10915	8.45201e-05	1.68951e-05	3.74214e-05	1.72006e-05	3.78851e-05	0.000237657	0.000300936	0.444098	0.137559	0.255859	Normality	Normality	Homo-scedasticity (the group variances are equal)	Unpaired T-test	0.0769557	0.457	1
X6055	0.00125908	0.00023039	0.000102059	4.69111e-05	0.000103324	6.90179e-05	0.000164148	0.695238	0.0346812	0.357675	Normality	Non-normality	Homo-scedasticity (the group variances are equal)	Mann-Whitney test	0.361837	0.372	1
X13409	0.000115806	0.000414773	6.13617e-05	2.82046e-05	6.21219e-05	4.1496e-05	9.86917e-05	0.695238	0.109806	0.338136	Normality	Normality	Homo-scedasticity (the group variances are equal)	Unpaired T-test	0.444421	0.629	1
X4173	4.14383e-06	4.95655e-06	1.09784e-05	5.04617e-06	1.11144e-05	7.42417e-06	0.000109374	0.0609505	0.0326277	0.285153	Normality	Non-normality	Homo-scedasticity (the group variances are equal)	Mann-Whitney test	0.0385499	0.058	1
X12540	3.0091e-06	4.33776e-05	3.98607e-05	3.66435e-06	8.0709e-06	5.39117e-06	1.28221e-05	0.695238	0.063825	0.000109696	Normality	Normality	Hetero-scedasticity (there is a difference between the population variances.)	Unpaired T-test	0.346961	0.607	1
X8349	0.00327535	0.00360067	0.00584223	0.00301567	0.00452397	0.0065922	0.00338844	0.681962	0.0897197	0.744771	Normality	Normality	Homo-scedasticity (the group variances are equal)	Unpaired T-test	0.448476	0.629	1
X7074	9.78036e-06	1.16986e-05	2.59115e-05	1.19101e-05	2.62325e-05	0.00360249	4.1675e-05	0.00715644	0.0326276	0.284289	Non-normality	Non-normality	Homo-scedasticity (the group variances are equal)	Mann-Whitney test	0.0169474	0.034	1
X6136	0.00389405	0.00363295	0.00282496	0.0041414	0.000264698	0.00154948	0.00157266	0.0295768	0.526642	0.925054	Non-normality	Normality	Homo-scedasticity (the group variances are equal)	Mann-Whitney test	0.0169474	0.034	1
X2861	0.00138313	0.00109027	0.000918926	0.000571828	4.0015e-05	2.6729e-05	6.35709e-05	0.695238	0.98987	0.0877983	Normality	Normality	Homo-scedasticity (the group variances are equal)	Unpaired T-test	0.00523426	0.146	1
X2554	0.00216963	0.00123933	0.000562549	0.0011497	1.37076e-05	9.15633e-06	2.17769e-05	0.695238	0.690203	0.183362	Normality	Normality	Homo-scedasticity (the group variances are equal)	Unpaired T-test	0.0235018	0.309	1
X24702	0.00743252	0.0176961	0.0182914	0.00894386	0.00430897	0.00815586	0.00134706	0.856948	0.134368	0.055704	Normality	Normality	Homo-scedasticity (the group variances are equal)	Unpaired T-test	0.0732668	0.457	1
X16270	8.23142e-05	1.89666e-05	0.000210048	1.93095e-05	4.25301e-05	2.84091e-05	6.75666e-05	0.695238	0.161548	0.244037	Normality	Normality	Homo-scedasticity (the group variances are equal)	Unpaired T-test	0.529836	0.657	1
X202	0.000424352	0.00171935	0.000224851	0.000103351	0.000227636	0.000152056	0.000361641	0.695238	0.0757014	0.351658	Normality	Normality	Homo-scedasticity (the group variances are equal)	Unpaired T-test	0.441973	0.629	1
X21190	4.22008e-06	5.04775e-06	1.11804e-05	5.13902e-06	1.13189e-05	0.00138146	1.79821e-05	0.00806235	0.0326277	0.284125	Non-normality	Non-normality	Homo-scedasticity (the group variances are equal)	Mann-Whitney test	0.0169474	0.034	1
X19519	0.000628681	0.00253405	7.418e-05	0.000170482	7.50991e-05	5.01644e-05	0.000119308	0.695238	0.0863152	0.258926	Normality	Normality	Homo-scedasticity (the group variances are equal)	Unpaired T-test	0.307993	0.575	1
X15312	2.7412e-05	4.43214e-05	8.88572e-06	2.67993e-05	4.4979e-05	6.00898e-06	1.42914e-05	0.387901	0.72813	0.69894	Normality	Normality	Homo-scedasticity (the group variances are equal)	Unpaired T-test	0.714288	0.824	1
X21755	0.000101126	0.00188161	0.000267917	0.000899705	0.000271236	0.000905897	0.000430907	0.466488	0.45674	0.250697	Normality	Normality	Homo-scedasticity (the group variances are equal)	Unpaired T-test	0.638204	0.749	1
X26369	0.00128684	0.00126411	0.00333189	0.00174555	0.00056692	0.000378689	0.000900653	0.695238	0.078763	0.378638	Normality	Normality	Homo-scedasticity (the group variances are equal)	Unpaired T-test	0.0805518	0.457	1
X3774	4.70949e-06	5.63315e-06	1.2477e-05	5.735e-06	6.3158e-05	0.0130628	0.00205453	0.272521	0.0326277	0.186909	Normality	Non-normality	Homo-scedasticity (the group variances are equal)	Mann-Whitney test	0.0169474	0.034	1
X9495	1.95293e-06	2.33596e-06	5.17398e-06	2.37819e-06	5.23808e-06	3.21611e-05	6.66295e-05	0.864701	0.0326277	0.0756296	Normality	Non-normality	Homo-scedasticity (the group variances are equal)	Mann-Whitney test	0.0169474	0.034	1
X5938	4.11831e-05	3.49349e-06	7.73783e-06	3.55665e-06	7.83369e-06	5.23272e-06	1.24452e-05	0.695238	0.0147725	0.45453	Normality	Non-normality	Homo-scedasticity (the group variances are equal)	Mann-Whitney test	0.23975	0.256	1
X22727	4.91474e-05	5.87865e-05	0.000130208	5.98494e-05	0.000131821	0.000540628	0.00104711	0.882483	0.0326277	0.0824779	Normality	Non-normality	Homo-scedasticity (the group variances are equal)	Mann-Whitney test	0.0169474	0.034	1
X12017	0.00116462	0.00106312	0.00245032	0.000486669	0.0026559	0.0020612	0.00375806	0.673456	0.465977	0.916761	Normality	Normality	Homo-scedasticity (the group variances are equal)	Unpaired T-test	0.0626745	0.448	1
X10255	0.000304715	0.000364478	0.0049179	0.000371068	0.00408648	0.000545934	0.00129842	0.387901	0.00192432	0.987309	Normality	Non-normality	Homo-scedasticity (the group variances are equal)	Mann-Whitney test	0.144422	0.172	1
X25232	4.02518e-06	4.81463e-06	1.06641e-05	4.90168e-06	1.07962e-05	3.60579e-05	0.000188357	0.251864	0.0326277	0.204828	Normality	Non-normality	Homo-scedasticity (the group variances are equal)	Mann-Whitney test	0.0169474	0.034	1
X22590	0.00287211	0.00189055	0.000909342	0.00296746	0.00320584	0.000924382	0.000634174	0.197108	0.384696	0.889042	Normality	Normality	Homo-scedasticity (the group variances are equal)	Unpaired T-test	0.548169	0.67	1
X9399	4.52984e-06	5.41827e-06	1.20011e-05	5.51624e-06	1.21498e-05	4.05788e-05	0.000270478	0.19197	0.0326277	0.223122	Normality	Non-normality	Homo-scedasticity (the group variances are equal)	Mann-Whitney test	0.0169474	0.034	1
X20106	2.60038e-05	3.11039e-05	6.8893e-05	3.16663e-05	6.97465e-05	0.000232945	0.000655096	0.522405	0.0326277	0.134781	Normality	Non-normality	Homo-scedasticity (the group variances are equal)	Mann-Whitney test	0.0169474	0.034	1
X8214	0.000564075	0.00101492	0.000298885	0.00101798	0.000302588	0.000202121	0.000480715	0.695238	0.255168	0.0755622	Normality	Normality	Homo-scedasticity (the group variances are equal)	Unpaired T-test	0.133003	0.477	1
X800	0.000779899	0.00231641	0.000146122	6.71644e-05	0.000147933	9.88155e-05	0.000235017	0.695238	0.18399	0.191848	Normality	Normality	Homo-scedasticity (the group variances are equal)	Unpaired T-test	0.329686	0.599	1
X19310	1.85994e-05	2.22473e-05	4.92761e-05	2.26495e-05	0.000249433	3.33231e-05	0.000452383	0.965375	0.0326277	0.0756443	Normality	Non-normality	Homo-scedasticity (the group variances are equal)	Mann-Whitney test	0.0385499	0.058	1
X17440	2.40404e-05	2.87553e-05	0.000318455	0.000513145	6.44801e-05	4.30712e-05	0.000955424	0.0392661	0.281698	0.682366	Non-normality	Normality	Homo-scedasticity (the group variances are equal)	Mann-Whitney test	0.23975	0.256	1
X11933	0.000121745	2.91246e-05	0.000620982	2.96512e-05	6.53081e-05	4.36242e-05	0.000103753	0.695238	0.0292861	0.354318	Normality	Non-normality	Homo-scedasticity (the group variances are equal)	Mann-Whitney test	0.5	0.5	1
X14351	2.65064e-05	0.000473754	7.02244e-05	0.000161391	7.10944e-05	4.74894e-05	0.000112946	0.695238	0.230207	0.263237	Normality	Normality	Homo-scedasticity (the group variances are equal)	Unpaired T-test	0.420135	0.629	1
X10325	9.31116e-06	5.56867e-05	2.46684e-05	1.13387e-05	2.4974e-05	1.66821e-05	3.96757e-05	0.695238	0.212188	0.486597	Normality	Normality	Homo-scedasticity (the group variances are equal)	Unpaired T-test	0.89738	0.942	1
X3368	7.27106e-06	8.69711e-06	1.92635e-05	0.000112152	1.95021e-05	1.3027e-05	3.09826e-05	0.695238	0.0162678	0.443071	Normality	Non-normality	Homo-scedasticity (the group variances are equal)	Mann-Whitney test	0.23975	0.256	1
X18231	0.0199622	0.0230972	0.0222886	0.00602809	0.0205873	0.00670931	0.00338334	0.350002	0.0550153	0.875022	Normality	Normality	Homo-scedasticity (the group variances are equal)	Unpaired T-test	0.291562	0.56	1
X8372	3.08238e-06	3.68692e-06	8.16628e-06	3.75359e-06	4.13372e-05	5.52246e-06	7.58295e-05	0.979251	0.0326276	0.0752521	Normality	Non-normality	Homo-scedasticity (the group variances are equal)	Mann-Whitney test	0.0385499	0.058	1
X25191	0.00248855	0.00107216	0.0018425	2.57591e-05	0.00102245	0.00135673	0.000450673	0.713151	0.924205	0.190996	Normality	Normality	Homo-scedasticity (the group variances are equal)	Unpaired T-test	0.560828	0.674	1
X287	3.6801e-05	0.000220093	9.74982e-05	4.48145e-05	9.87062e-05	6.59333e-05	0.000156812	0.695238	0.212188	0.486597	Normality	Normality	Homo-scedasticity (the group variances are equal)	Unpaired T-test	0.898624	0.942	1
X1657	2.9745e-05	0.000244817	3.78026e-05	0.000169602	4.56004e-05	7.40193e-05	7.15381e-05	0.150681	0.316024	0.0190434	Normality	Normality	Hetero-scedasticity (there is a difference between the population variances.)	Unpaired T-test	0.405039	0.629	1
X20351	7.25808e-05	0.000194955	2.81391e-05	2.5868e-06	5.69754e-06	3.80582e-06	9.05156e-06	0.695238	0.395073	0.156089	Normality	Normality	Homo-scedasticity (the group variances are equal)	Unpaired T-test	0.233655	0.519	1
X5692	0.000461478	0.000730629	1.5596e-05	7.16861e-06	0.00400278	0.00364741	0.00294535	0.642712	0.272766	0.760745	Normality	Normality	Homo-scedasticity (the group variances are equal)	Unpaired T-test	0.000201752	0.029	0.096
X710	0.00144038	0.00111212	0.00199791	0.000757173	0.00508455	0.00286763	0.00283624	0.0232513	0.943009	0.598224	Non-normality	Normality	Homo-scedasticity (the group variances are equal)	Mann-Whitney test	0.0169474	0.034	1
X18989	4.8433e-05	5.79321e-05	0.000641577	5.89795e-05	0.00105017	0.000804642	0.00124325	0.868346	0.00212728	0.990246	Normality	Non-normality	Homo-scedasticity (the group variances are equal)	Mann-Whitney test	0.0169474	0.034	1
X2531	0.000133836	7.57188e-06	1.67712e-05	7.70878e-06	1.6979e-05	1.13415e-05	2.69741e-05	0.695238	0.00699715	0.447022	Normality	Non-normality	Homo-scedasticity (the group variances are equal)	Mann-Whitney test	0.23975	0.256	1
X24212	0.000171796	0.00102901	0.000455146	0.00104603	0.000460785	0.000307794	0.000732039	0.695238	0.25587	0.0902822	Normality	Normality	Homo-scedasticity (the group variances are equal)	Unpaired T-test	0.554424	0.67	1
X7255	0.000205798	1.29111e-05	0.000160101	6.57229e-05	2.89515e-05	1.93389e-05	4.59947e-05	0.695238	0.734121	0.0152971	Normality	Normality	Hetero-scedasticity (there is a difference between the population variances.)	Unpaired T-test	0.188025	0.49	1
X14781	0.000242249	0.0174144	0.00146186	0.000772999	0.00345236	0.0342764	0.00131395	0.110773	0.00777861	0.524385	Normality	Non-normality	Homo-scedasticity (the group variances are equal)	Mann-Whitney test	0.144422	0.172	1
X25279	5.98087e-06	7.15389e-06	1.58454e-05	7.28323e-06	0.000177722	1.07154e-05	0.000317898	0.903771	0.0326277	0.0695772	Normality	Non-normality	Homo-scedasticity (the group variances are equal)	Mann-Whitney test	0.0385499	0.058	1
X10823	0.00208516	0.0019033	0.00459087	0.00206991	0.00268767	0.00159159	0.00148023	0.159551	0.00811677	0.741194	Normality	Non-normality	Homo-scedasticity (the group variances are equal)	Mann-Whitney test	0.144422	0.172	1
X4886	0.000294181	0.000634686	0.00137187	0.00239493	0.00298091	1.25068e-05	0.00215012	0.524629	0.688677	0.657028	Normality	Normality	Homo-scedasticity (the group variances are equal)	Unpaired T-test	0.583095	0.698	1
X26657	7.39787e-05	0.000308709	3.91989e-05	9.57009e-05	3.96846e-05	2.65083e-05	6.3046e-05	0.695238	0.10481	0.363213	Normality	Normality	Homo-scedasticity (the group variances are equal)	Unpaired T-test	0.287743	0.558	1
X13213	0.000710667	0.00174579	0.00293748	0.000923521	0.00391828	0.00369235	0.00399074	0.448721	0.478392	0.109844	Normality	Normality	Homo-scedasticity (the group variances are equal)	Unpaired T-test	0.0126175	0.225	1
X3768	2.86575e-06	3.4278e-06	7.59233e-06	3.48977e-06	3.87979e-05	2.56716e-05	1.22112e-05	0.986151	0.0326277	0.105726	Normality	Non-normality	Homo-scedasticity (the group variances are equal)	Mann-Whitney test	0.0169474	0.034	1
X20045	0.000915673	0.00151599	0.00149322	0.00143866	0.00129444	0.00220343	0.0011814	0.19297	0.0234759	0.560303	Normality	Non-normality	Homo-scedasticity (the group variances are equal)	Mann-Whitney test	0.5	0.5	1
X22560	0.000505841	0.00060505	0.00134014	0.00061599	0.0275754	0.0297238	0.0107772	0.198106	0.0326277	0.225857	Normality	Non-normality	Homo-scedasticity (the group variances are equal)	Mann-Whitney test	0.0169474	0.034	1
X1766	1.28778e-05	3.0807e-06	6.82352e-06	3.1364e-06	6.90806e-06	4.61442e-06	1.09747e-05	0.695238	0.213916	0.566378	Normality	Normality	Homo-scedasticity (the group variances are equal)	Unpaired T-test	0.75874	0.852	1
X6844	1.61801e-05	1.93535e-05	4.28666e-05	9.8517e-05	4.33977e-05	2.89886e-05	6.89449e-05	0.695238	0.19688	0.482052	Normality	Normality	Homo-scedasticity (the group variances are equal)	Unpaired T-test	0.912098	0.942	1
X22096	7.26909e-06	8.69476e-06	0.000192892	4.42598e-05	1.94969e-05	1.30234e-05	3.09742e-05	0.695238	0.0533645	0.312478	Normality	Normality	Homo-scedasticity (the group variances are equal)	Unpaired T-test	0.457153	0.632	1
X14910	2.52533e-05	0.000151084	6.69045e-05	0.000153761	6.77334e-05	4.52443e-05	0.000107606	0.695238	0.2587	0.0904342	Normality	Normality	Homo-scedasticity (the group variances are equal)	Unpaired T-test	0.554239	0.67	1
X8357	4.4166e-05	0.000196354	2.34021e-05	1.07567e-05	2.36921e-05	1.58257e-05	3.7639e-05	0.695238	0.0577266	0.360466	Normality	Normality	Homo-scedasticity (the group variances are equal)	Unpaired T-test	0.44012	0.629	1
X2866	4.16214e-05	4.97845e-05	0.000110269	5.06846e-05	0.000558176	0.0025114	0.00541271	0.785557	0.0326278	0.0752665	Normality	Non-normality	Homo-scedasticity (the group variances are equal)	Mann-Whitney test	0.0169474	0.034	1
X20201	0.00122164	0.00569846	0.00199976	0.00347672	0.000404906	0.000270468	0.000643266	0.695238	0.709414	0.0799128	Normality	Normality	Homo-scedasticity (the group variances are equal)	Unpaired T-test	0.0718954	0.457	1
X12787	7.09564e-05	8.48729e-05	0.000187987	8.64074e-05	0.000951583	0.00109101	0.00178467	0.299611	0.0326277	0.225739	Normality	Non-normality	Homo-scedasticity (the group variances are equal)	Mann-Whitney test	0.0169474	0.034	1
X3542	1.01934e-05	0.000321253	0.000204095	6.20652e-05	2.73403e-05	1.82627e-05	4.34349e-05	0.695238	0.695903	0.0249151	Normality	Normality	Hetero-scedasticity (there is a difference between the population variances.)	Unpaired T-test	0.21128	0.495	1
X1747	9.02324e-05	1.29567e-05	2.86982e-05	1.3191e-05	2.90537e-05	1.94072e-05	4.6157e-05	0.695238	0.0545579	0.478345	Normality	Normality	Homo-scedasticity (the group variances are equal)	Unpaired T-test	0.843711	0.915	1
X5000	5.65279e-06	6.76146e-06	1.49761e-05	6.8837e-06	0.000302055	1.01276e-05	2.4087e-05	0.080978	0.0326277	0.265107	Normality	Non-normality	Homo-scedasticity (the group variances are equal)	Mann-Whitney test	0.0385499	0.058	1
X4168	3.20098e-05	6.28969e-05	1.6961e-05	6.55259e-05	1.71711e-05	1.14699e-05	2.72793e-05	0.695238	0.318652	0.0310752	Normality	Normality	Hetero-scedasticity (there is a difference between the population variances.)	Unpaired T-test	0.138269	0.477	1
X27002	0.00056982	0.00340789	0.00150965	0.000693901	0.0118862	0.00870471	0.0150323	0.993848	0.212189	0.302228	Normality	Normality	Homo-scedasticity (the group variances are equal)	Unpaired T-test	0.00180799	0.078	0.857
X76	3.9146e-06	4.68237e-06	5.52543e-05	4.76702e-06	1.04996e-05	7.01348e-06	1.66805e-05	0.695238	0.00205493	0.547334	Normality	Non-normality	Homo-scedasticity (the group variances are equal)	Mann-Whitney test	0.144422	0.172	1
X7508	0.00983359	0.00467833	0.0084809	1.35595e-05	0.00750375	0.00834432	4.74465e-05	0.17601	0.632299	0.797398	Normality	Normality	Homo-scedasticity (the group variances are equal)	Unpaired T-test	0.899588	0.942	1
X12763	2.37928e-05	0.000401593	1.2607e-05	5.34208e-05	1.27632e-05	8.52551e-06	2.02766e-05	0.695238	0.0148831	0.368486	Normality	Non-normality	Homo-scedasticity (the group variances are equal)	Mann-Whitney test	0.0786496	0.108	1
X14944	0.004599	0.000787101	0.00273202	0.00158666	0.00370721	0.000854266	0.00185544	0.674438	0.794205	0.692844	Normality	Normality	Homo-scedasticity (the group variances are equal)	Unpaired T-test	0.820713	0.896	1
X25289	0.00142084	0.000884924	0.00258711	0.00202426	0.00164828	0.000584574	0.000646585	0.0992269	0.953725	0.531013	Normality	Normality	Homo-scedasticity (the group variances are equal)	Unpaired T-test	0.201135	0.49	1
X15372	0.000101752	4.7542e-06	1.05302e-05	0.000147206	5.33034e-05	0.00010308	0.000317464	0.340434	0.296781	0.617656	Normality	Normality	Homo-scedasticity (the group variances are equal)	Unpaired T-test	0.299694	0.571	1
X443	0.000348042	9.80209e-06	0.00250473	0.00137984	2.19799e-05	1.4682e-05	3.4919e-05	0.695238	0.633178	0.0385764	Normality	Normality	Hetero-scedasticity (there is a difference between the population variances.)	Unpaired T-test	0.180169	0.49	1
X3761	4.19357e-06	8.85142e-05	1.11102e-05	2.55337e-05	1.12478e-05	7.51328e-06	1.78692e-05	0.695238	0.141821	0.294104	Normality	Normality	Homo-scedasticity (the group variances are equal)	Unpaired T-test	0.420079	0.629	1
X5869	1.73463e-05	0.000103742	4.59562e-05	0.00020214	4.65255e-05	3.10779e-05	7.39141e-05	0.695238	0.623885	0.161776	Normality	Normality	Homo-scedasticity (the group variances are equal)	Unpaired T-test	0.435992	0.629	1
X19939	0.00021845	5.22588e-05	0.00011575	0.0101893	0.000117184	7.82758e-05	0.000186167	0.695238	0.00197067	0.430321	Normality	Non-normality	Homo-scedasticity (the group variances are equal)	Mann-Whitney test	0.361837	0.372	1
X4661	6.37222e-05	8.1598e-06	1.80734e-05	8.30733e-06	1.82973e-05	1.22221e-05	2.90685e-05	0.695238	0.0399151	0.47066	Normality	Non-normality	Homo-scedasticity (the group variances are equal)	Mann-Whitney test	0.23975	0.256	1
X22958	0.00956616	0.00312629	0.0265834	0.0151687	0.00140206	0.000936541	0.00222742	0.695238	0.897065	0.0918884	Normality	Normality	Homo-scedasticity (the group variances are equal)	Unpaired T-test	0.0955477	0.475	1
X9649	6.18806e-06	7.40172e-06	1.63943e-05	7.53554e-06	8.29869e-05	1.10867e-05	2.63679e-05	0.387901	0.0326277	0.196995	Normality	Non-normality	Homo-scedasticity (the group variances are equal)	Mann-Whitney test	0.0385499	0.058	1
X23379	3.57248e-05	4.27314e-05	9.4647e-05	4.3504e-05	0.000479098	0.000541963	0.000152226	0.287992	0.0326277	0.234254	Normality	Non-normality	Homo-scedasticity (the group variances are equal)	Mann-Whitney test	0.0169474	0.034	1
X12128	8.65109e-06	1.03478e-05	2.29197e-05	1.05349e-05	2.32036e-05	0.00012752	0.000184315	0.677846	0.0326277	0.10642	Normality	Non-normality	Homo-scedasticity (the group variances are equal)	Mann-Whitney test	0.0169474	0.034	1
X4874	4.20858e-05	5.034e-05	0.000111499	0.000275811	0.000112881	7.54017e-05	0.000179331	0.695238	0.160378	0.473846	Normality	Normality	Homo-scedasticity (the group variances are equal)	Unpaired T-test	0.971295	0.975	1
X1299	3.84441e-05	4.59841e-05	0.000101851	4.68155e-05	0.00157851	0.00151274	0.00294057	0.0779436	0.0326277	0.270544	Normality	Non-normality	Homo-scedasticity (the group variances are equal)	Mann-Whitney test	0.0169474	0.034	1
X13299	7.87527e-06	9.41983e-06	2.08642e-05	0.000105516	2.11227e-05	1.41095e-05	3.35572e-05	0.695238	0.022437	0.444802	Normality	Non-normality	Homo-scedasticity (the group variances are equal)	Mann-Whitney test	0.23975	0.256	1
X24386	2.7456e-05	0.000555126	0.000363701	3.34347e-05	7.36415e-05	4.91907e-05	0.000116993	0.695238	0.266496	0.0200124	Normality	Normality	Hetero-scedasticity (there is a difference between the population variances.)	Unpaired T-test	0.334474	0.6	1
X22153	1.63225e-05	1.95238e-05	4.32438e-05	1.98768e-05	0.000218898	0.000175004	0.000433121	0.304789	0.0326277	0.20977	Normality	Non-normality	Homo-scedasticity (the group variances are equal)	Mann-Whitney test	0.0169474	0.034	1
X23351	0.000170826	0.000204329	0.000452575	0.000208024	0.00741116	0.00153027	0.0164214	0.769402	0.0326277	0.0778212	Normality	Non-normality	Homo-scedasticity (the group variances are equal)	Mann-Whitney test	0.0169474	0.034	1
X18864	0.000503563	0.000120465	0.000266821	0.000122643	0.000270127	0.000180438	0.000429145	0.695238	0.213916	0.566378	Normality	Normality	Homo-scedasticity (the group variances are equal)	Unpaired T-test	0.758612	0.852	1
X20324	0.00117004	0.000717883	4.4473e-06	0.00113841	0.000757543	0.000692349	7.15285e-06	0.149916	0.254146	0.61964	Normality	Normality	Homo-scedasticity (the group variances are equal)	Unpaired T-test	0.504782	0.643	1
X1492	5.90337e-05	6.59729e-05	0.000217495	0.000144146	2.95871e-05	1.97635e-05	4.70044e-05	0.695238	0.379488	0.0674492	Normality	Normality	Homo-scedasticity (the group variances are equal)	Unpaired T-test	0.101323	0.475	1
X1057	0.00138026	0.00128731	0.00129205	0.000375901	9.62966e-05	0.000321619	0.000152984	0.46649	0.0146085	0.533871	Normality	Non-normality	Homo-scedasticity (the group variances are equal)	Mann-Whitney test	0.0169474	0.034	1
X14256	3.54798e-05	8.41079e-05	1.87996e-05	8.64113e-06	1.90325e-05	1.27132e-05	3.02365e-05	0.695238	0.380455	0.27237	Normality	Normality	Homo-scedasticity (the group variances are equal)	Unpaired T-test	0.461828	0.635	1
X4663	0.00140766	0.000225743	0.00103445	4.59649e-05	0.00010124	6.76259e-05	0.000160838	0.695238	0.465469	0.00484102	Normality	Normality	Hetero-scedasticity (there is a difference between the population variances.)	Unpaired T-test	0.199373	0.49	1
X13588	0.00763555	0.00511986	0.0172105	0.0055281	0.00938211	0.00645356	0.0247164	0.286184	0.069072	0.621293	Normality	Normality	Homo-scedasticity (the group variances are equal)	Unpaired T-test	0.459953	0.634	1
X3036	3.32746e-06	3.98006e-06	8.81556e-06	4.05202e-06	8.92478e-06	5.96154e-06	7.08929e-05	0.0772018	0.0326277	0.285414	Normality	Non-normality	Homo-scedasticity (the group variances are equal)	Mann-Whitney test	0.0385499	0.058	1
X15081	0.00246607	0.00158017	0.000699995	0.000321749	0.000708667	0.000473373	0.00112584	0.695238	0.74229	0.100715	Normality	Normality	Homo-scedasticity (the group variances are equal)	Unpaired T-test	0.436351	0.629	1
X17221	0.00171615	0.000410546	0.00090933	0.00240864	0.000920596	0.000614936	0.00146253	0.695238	0.870982	0.150273	Normality	Normality	Homo-scedasticity (the group variances are equal)	Unpaired T-test	0.547526	0.67	1
X18243	3.12729e-06	5.64083e-05	0.00039252	3.80828e-06	0.000912077	5.60292e-06	1.33257e-05	0.0141503	0.0219652	0.507462	Non-normality	Non-normality	Homo-scedasticity (the group variances are equal)	Mann-Whitney test	0.23975	0.256	1
X21679	0.000428999	0.00570018	0.00113656	0.000522416	0.00115065	0.00384302	0.001828	0.466488	0.0231109	0.704676	Normality	Non-normality	Homo-scedasticity (the group variances are equal)	Mann-Whitney test	0.144422	0.172	1
X13834	0.000173891	6.09566e-05	1.23794e-05	5.69011e-06	1.25327e-05	4.18578e-05	1.99105e-05	0.466488	0.20395	0.239036	Normality	Normality	Homo-scedasticity (the group variances are equal)	Unpaired T-test	0.446554	0.629	1
X15317	0.000105946	0.000249196	5.61373e-05	2.58032e-05	5.68328e-05	3.79629e-05	9.0289e-05	0.695238	0.388752	0.270747	Normality	Normality	Homo-scedasticity (the group variances are equal)	Unpaired T-test	0.46343	0.635	1
X19945	0.000287749	0.000344185	0.00381172	0.00703398	0.000771789	0.000515537	0.00122612	0.695238	0.293923	0.0595233	Normality	Normality	Homo-scedasticity (the group variances are equal)	Unpaired T-test	0.337965	0.6	1
X5083	0.00112631	0.000610992	0.000994105	0.000991139	9.28182e-06	6.20003e-06	1.47458e-05	0.695238	0.22292	0.285655	Normality	Normality	Homo-scedasticity (the group variances are equal)	Unpaired T-test	0.000915914	0.048	0.434
X5962	1.69385e-05	3.72702e-06	8.25509e-06	1.8972e-05	8.35736e-06	5.58252e-06	1.32772e-05	0.695238	0.505093	0.107229	Normality	Normality	Homo-scedasticity (the group variances are equal)	Unpaired T-test	0.561816	0.674	1
X2441	0.000506472	0.000164569	0.000126251	4.57389e-05	2.01484e-05	1.34587e-05	3.20094e-05	0.695238	0.200648	0.27122	Normality	Normality	Homo-scedasticity (the group variances are equal)	Unpaired T-test	0.177329	0.49	1
X4067	0.000361715	0.000362327	0.000383188	0.000773314	0.000120669	0.000232169	1.31274e-05	0.980063	0.00452361	0.780445	Normality	Non-normality	Homo-scedasticity (the group variances are equal)	Mann-Whitney test	0.0169474	0.034	1
X12037	1.20136e-05	9.27847e-05	0.000164546	1.46296e-05	3.22223e-05	2.15237e-05	0.000265753	0.0740379	0.314328	0.737778	Normality	Normality	Homo-scedasticity (the group variances are equal)	Unpaired T-test	0.673403	0.786	1
X1561	0.000343359	2.24571e-05	4.97408e-05	2.28631e-05	5.03571e-05	3.36373e-05	8.00011e-05	0.695238	0.00891077	0.449165	Normality	Non-normality	Homo-scedasticity (the group variances are equal)	Mann-Whitney test	0.23975	0.256	1
X4935	0.000435285	0.00103708	0.000422561	0.00232791	0.0001027	0.000401444	0.000131943	0.169788	0.158308	0.231515	Normality	Normality	Homo-scedasticity (the group variances are equal)	Unpaired T-test	0.17603	0.49	1
X3265	2.92251e-06	3.4957e-06	7.74272e-06	2.40091e-05	7.83864e-06	5.23602e-06	1.24531e-05	0.695238	0.0833271	0.458083	Normality	Normality	Homo-scedasticity (the group variances are equal)	Unpaired T-test	0.874718	0.938	1
X6841	0.0049343	0.00636072	0.00416726	0.00333547	0.0015528	0.000537126	0.000255494	0.396966	0.913978	0.334741	Normality	Normality	Homo-scedasticity (the group variances are equal)	Unpaired T-test	0.00521459	0.146	1
X8965	1.23241e-05	0.000748654	3.26508e-05	7.50388e-05	3.30553e-05	2.20802e-05	5.25142e-05	0.695238	0.010205	0.392772	Normality	Non-normality	Homo-scedasticity (the group variances are equal)	Mann-Whitney test	0.361837	0.372	1
X24689	8.27742e-06	9.90086e-06	0.0234252	1.00799e-05	2.22014e-05	1.483e-05	3.52708e-05	0.695238	0.00124372	0.437042	Normality	Non-normality	Homo-scedasticity (the group variances are equal)	Mann-Whitney test	0.144422	0.172	1
X20265	0.000853424	0.000921478	0.0106456	0.00122575	0.000932454	0.00338564	0.00132603	0.286332	0.00336493	0.572772	Normality	Non-normality	Homo-scedasticity (the group variances are equal)	Mann-Whitney test	0.23975	0.256	1
X6586	3.53707e-05	6.17766e-06	1.36831e-05	3.14468e-05	1.38526e-05	9.25321e-06	2.20073e-05	0.695238	0.44338	0.0497582	Normality	Normality	Hetero-scedasticity (there is a difference between the population variances.)	Unpaired T-test	0.487677	0.643	1
X14596	1.16041e-06	1.388e-06	3.07433e-06	1.4131e-06	0.000109851	1.03951e-05	4.94463e-06	0.0881618	0.0326277	0.25783	Normality	Non-normality	Homo-scedasticity (the group variances are equal)	Mann-Whitney test	0.0169474	0.034	1
X22294	0.0249523	0.00732141	0.000689301	0.000368729	0.0037622	0.0343738	0.00311304	0.0347021	0.124992	0.802348	Non-normality	Normality	Homo-scedasticity (the group variances are equal)	Mann-Whitney test	0.23975	0.256	1
X25524	4.99835e-06	5.97867e-06	1.32423e-05	6.08676e-06	6.70319e-05	9.81245e-05	0.000230853	0.343094	0.0326277	0.178737	Normality	Non-normality	Homo-scedasticity (the group variances are equal)	Mann-Whitney test	0.0169474	0.034	1
X944	1.90377e-05	2.84644e-06	6.30467e-06	2.89791e-06	6.38278e-06	4.26354e-06	1.01402e-05	0.695238	0.0610692	0.481607	Normality	Normality	Homo-scedasticity (the group variances are equal)	Unpaired T-test	0.865232	0.93	1
X12213	8.74262e-06	1.04573e-05	2.31622e-05	1.06464e-05	0.000117246	0.000168973	3.72531e-05	0.764583	0.0326277	0.0992272	Normality	Non-normality	Homo-scedasticity (the group variances are equal)	Mann-Whitney test	0.0169474	0.034	1
X6226	2.26368e-06	2.70766e-06	0.000144988	5.46293e-05	3.03578e-05	2.71634e-05	9.64576e-06	0.274501	0.19645	0.183481	Normality	Normality	Homo-scedasticity (the group variances are equal)	Unpaired T-test	0.506176	0.643	1
X6181	2.87607e-05	5.03954e-06	1.11622e-05	5.13066e-06	1.13005e-05	7.54847e-06	8.97644e-05	0.0772014	0.095557	0.40573	Normality	Normality	Homo-scedasticity (the group variances are equal)	Unpaired T-test	0.357995	0.619	1
X21898	0.00385124	0.000776129	0.000253533	0.000582675	0.00169325	0.00311295	0.0140758	0.200428	0.0378506	0.339418	Normality	Non-normality	Homo-scedasticity (the group variances are equal)	Mann-Whitney test	0.0786496	0.108	1
X16265	2.9727e-06	3.55573e-06	7.87568e-06	3.62002e-06	5.36855e-05	2.69992e-05	6.61533e-05	0.605295	0.0326277	0.131853	Normality	Non-normality	Homo-scedasticity (the group variances are equal)	Mann-Whitney test	0.0169474	0.034	1
X19855	0.0276033	0.0146152	0.00880372	0.034113	0.000196177	0.000131042	0.000311662	0.695238	0.683431	0.00636105	Normality	Normality	Hetero-scedasticity (there is a difference between the population variances.)	Unpaired T-test	0.0279025	0.315	1
X7093	0.000879195	0.000588719	0.0011351	1.12462e-05	2.47703e-05	1.6546e-05	3.9352e-05	0.695238	0.796618	0.0860377	Normality	Normality	Homo-scedasticity (the group variances are equal)	Unpaired T-test	0.0797944	0.457	1
X1418	0.00290859	0.00112284	0.00244356	0.00122333	0.00332278	0.00138859	0.00273837	0.571031	0.268695	0.773944	Normality	Normality	Homo-scedasticity (the group variances are equal)	Unpaired T-test	0.46795	0.636	1
X27122	6.26036e-05	6.57344e-05	7.08063e-05	5.85563e-05	1.43367e-05	9.57657e-06	2.27764e-05	0.695238	0.988097	0.838341	Normality	Normality	Homo-scedasticity (the group variances are equal)	Unpaired T-test	0.000108278	0.026	0.051
X23568	5.74299e-05	6.86935e-05	0.000152151	6.99355e-05	0.000154036	0.000983282	0.000244714	0.190686	0.0326277	0.254113	Normality	Non-normality	Homo-scedasticity (the group variances are equal)	Mann-Whitney test	0.0169474	0.034	1
X22197	4.53876e-05	5.52852e-05	1.73376e-05	3.98456e-05	1.75524e-05	0.000186101	2.7885e-05	0.104496	0.658152	0.342483	Normality	Normality	Homo-scedasticity (the group variances are equal)	Unpaired T-test	0.454767	0.63	1
X21834	5.78992e-05	0.000462385	9.26092e-05	8.51347e-06	1.87513e-05	1.25254e-05	2.97898e-05	0.695238	0.0720696	0.319964	Normality	Normality	Homo-scedasticity (the group variances are equal)	Unpaired T-test	0.322044	0.587	1
X24619	0.0052776	0.00923694	0.0117125	0.00153183	0.000148104	0.0247597	0.00117645	0.0705499	0.876402	0.506773	Normality	Normality	Homo-scedasticity (the group variances are equal)	Unpaired T-test	0.817781	0.895	1
X20575	1.87607e-05	0.000343893	0.000282327	0.00011423	5.03193e-05	3.36121e-05	7.99411e-05	0.695238	0.651907	0.0136182	Normality	Normality	Hetero-scedasticity (there is a difference between the population variances.)	Unpaired T-test	0.190426	0.49	1
X25349	0.000501459	0.000472511	0.000983925	0.000751691	0.000349653	0.00219563	0.00164296	0.565256	0.412764	0.242129	Normality	Normality	Homo-scedasticity (the group variances are equal)	Unpaired T-test	0.193904	0.49	1
X22785	0.0522674	0.00612658	0.0152819	0.039093	0.000826921	6.01427e-05	0.000715201	0.258335	0.661435	0.00718776	Normality	Normality	Hetero-scedasticity (there is a difference between the population variances.)	Unpaired T-test	0.0789012	0.457	1
X19314	0.000142427	0.000170361	0.000377338	0.000173442	0.00260084	0.00127588	0.000606896	0.641511	0.0326277	0.121874	Normality	Non-normality	Homo-scedasticity (the group variances are equal)	Mann-Whitney test	0.0169474	0.034	1
X24829	0.000123238	0.000147408	0.000326498	0.000150073	0.000330543	0.00110397	0.000525127	0.466488	0.0326277	0.229786	Normality	Non-normality	Homo-scedasticity (the group variances are equal)	Mann-Whitney test	0.0169474	0.034	1
X14160	3.54281e-06	4.23765e-06	9.3861e-06	4.31427e-06	4.75119e-05	0.000179329	0.00258006	0.088325	0.0326277	0.252648	Normality	Non-normality	Homo-scedasticity (the group variances are equal)	Mann-Whitney test	0.0169474	0.034	1
X27224	2.60176e-05	6.22407e-06	1.37859e-05	3.94651e-05	1.39567e-05	9.32272e-06	2.21726e-05	0.695238	0.862195	0.163677	Normality	Normality	Homo-scedasticity (the group variances are equal)	Unpaired T-test	0.528878	0.657	1
X23348	1.65119e-05	1.97504e-05	4.37457e-05	0.000169189	4.42876e-05	0.000147915	7.03587e-05	0.466489	0.0446127	0.825547	Normality	Non-normality	Homo-scedasticity (the group variances are equal)	Mann-Whitney test	0.144422	0.172	1
X1335	2.66434e-06	2.7483e-05	3.52937e-05	2.6343e-05	7.14619e-06	3.93238e-05	7.05358e-05	0.9832	0.253768	0.302295	Normality	Normality	Homo-scedasticity (the group variances are equal)	Unpaired T-test	0.399476	0.629	1
X20881	0.000555577	0.00173845	0.000294382	0.00129416	0.00029803	0.000199077	0.000473473	0.695238	0.652223	0.0201162	Normality	Normality	Hetero-scedasticity (there is a difference between the population variances.)	Unpaired T-test	0.165489	0.481	1
X4962	5.79075e-06	6.92647e-06	1.53416e-05	7.0517e-06	1.55317e-05	1.03748e-05	0.00012866	0.0736788	0.0326278	0.285343	Normality	Non-normality	Homo-scedasticity (the group variances are equal)	Mann-Whitney test	0.0385499	0.058	1
X24599	0.000422301	0.000503431	0.00207531	0.00101191	0.000225776	0.000150813	0.000358685	0.695238	0.252828	0.187974	Normality	Normality	Homo-scedasticity (the group variances are equal)	Unpaired T-test	0.155057	0.477	1
X7007	8.57121e-06	0.000873425	0.00100897	0.00116367	2.29894e-05	1.53563e-05	3.65227e-05	0.695238	0.169536	0.253111	Normality	Normality	Homo-scedasticity (the group variances are equal)	Unpaired T-test	0.0605655	0.448	1
X18885	0.000601619	0.0016375	0.0018498	0.000917802	0.000322728	0.000215575	0.000512711	0.695238	0.527208	0.0130925	Normality	Normality	Hetero-scedasticity (there is a difference between the population variances.)	Unpaired T-test	0.0523841	0.433	1
X26763	2.52939e-05	4.57067e-05	1.34024e-05	8.02241e-05	1.35685e-05	9.0634e-06	2.15559e-05	0.695238	0.696647	0.132289	Normality	Normality	Homo-scedasticity (the group variances are equal)	Unpaired T-test	0.193418	0.49	1
X7877	0.000291911	0.000348001	0.000154159	7.08585e-05	0.000156069	0.00010425	0.000247944	0.695238	0.697895	0.153906	Normality	Normality	Homo-scedasticity (the group variances are equal)	Unpaired T-test	0.59585	0.708	1
X3747	3.8124e-05	0.000407574	0.000505016	0.000792952	0.000102255	6.83036e-05	0.00016245	0.695238	0.916603	0.174698	Normality	Normality	Homo-scedasticity (the group variances are equal)	Unpaired T-test	0.140735	0.477	1
X1940	1.02659e-05	7.92737e-05	2.71978e-05	1.25013e-05	2.75347e-05	1.83925e-05	4.37438e-05	0.695238	0.101697	0.462741	Normality	Normality	Homo-scedasticity (the group variances are equal)	Unpaired T-test	0.907108	0.942	1
X13677	5.13608e-05	6.1434e-05	0.000136072	6.25448e-05	0.000137758	9.20189e-05	0.00269298	0.0293409	0.0326277	0.285116	Non-normality	Non-normality	Homo-scedasticity (the group variances are equal)	Mann-Whitney test	0.0385499	0.058	1
X6697	0.00337298	0.00172841	0.00227801	0.00391681	0.00233851	0.00191102	0.00287001	0.880562	0.713504	0.082241	Normality	Normality	Homo-scedasticity (the group variances are equal)	Unpaired T-test	0.509383	0.643	1
X7416	9.44913e-05	0.000259871	5.00679e-05	0.000415521	5.06882e-05	3.38585e-05	8.05272e-05	0.695238	0.591589	0.0449468	Normality	Normality	Hetero-scedasticity (there is a difference between the population variances.)	Unpaired T-test	0.19166	0.49	1
X24273	5.1757e-05	0.00100626	0.000137122	0.000315136	0.00013882	9.27287e-05	0.00124984	0.0671938	0.180493	0.788366	Normality	Normality	Homo-scedasticity (the group variances are equal)	Unpaired T-test	0.786819	0.875	1
X16384	2.12554e-05	0.00157116	0.00174255	0.000801936	0.000285051	0.000505052	9.05709e-05	0.932137	0.531165	0.0858129	Normality	Normality	Homo-scedasticity (the group variances are equal)	Unpaired T-test	0.181719	0.49	1
X27096	0.000251572	0.00048556	0.000134228	0.00109584	1.5952e-05	1.06555e-05	2.53425e-05	0.695238	0.381461	0.148292	Normality	Normality	Homo-scedasticity (the group variances are equal)	Unpaired T-test	0.120094	0.477	1
X1857	0.000456943	0.000645877	0.000737594	2.96287e-06	5.41178e-05	4.35912e-06	1.03675e-05	0.21168	0.418501	0.155831	Normality	Normality	Homo-scedasticity (the group variances are equal)	Unpaired T-test	0.0734125	0.457	1
X26363	6.49309e-06	4.78883e-05	1.72024e-05	3.95349e-05	1.74155e-05	1.16331e-05	2.76676e-05	0.695238	0.618593	0.0505733	Normality	Normality	Homo-scedasticity (the group variances are equal)	Unpaired T-test	0.493916	0.643	1
X16748	4.272e-05	5.10986e-05	0.00011318	5.20225e-05	0.00057291	0.000809659	0.00627388	0.0701107	0.0326277	0.262732	Normality	Non-normality	Homo-scedasticity (the group variances are equal)	Mann-Whitney test	0.0169474	0.034	1
X21400	8.7497e-05	0.000330992	0.000432476	0.000264251	4.69362e-05	3.13523e-05	7.45665e-05	0.695238	0.87501	0.1451	Normality	Normality	Homo-scedasticity (the group variances are equal)	Unpaired T-test	0.0462794	0.392	1
X16751	0.00835203	0.00577449	0.00748848	0.00360698	0.00207398	0.000277073	0.000658976	0.387901	0.754944	0.207306	Normality	Normality	Homo-scedasticity (the group variances are equal)	Unpaired T-test	0.0101655	0.209	1
X1231	4.22194e-06	5.04998e-06	9.32351e-05	5.14128e-06	1.13239e-05	7.5641e-06	1.799e-05	0.695238	0.0017044	0.502452	Normality	Non-normality	Homo-scedasticity (the group variances are equal)	Mann-Whitney test	0.144422	0.172	1
X14003	3.74305e-05	4.47717e-05	0.0018893	4.55812e-05	0.000501974	0.00245662	0.000159495	0.264746	0.00142263	0.700418	Normality	Non-normality	Homo-scedasticity (the group variances are equal)	Mann-Whitney test	0.0786496	0.108	1
X11484	0.000262719	0.00604529	0.000696032	0.00159964	0.000704656	0.000470693	0.00111947	0.695238	0.110029	0.307768	Normality	Normality	Homo-scedasticity (the group variances are equal)	Unpaired T-test	0.420218	0.629	1
X17266	0.00528449	0.00963079	0.00760765	0.000699363	0.00154038	0.00102894	0.00244717	0.695238	0.795364	0.132974	Normality	Normality	Homo-scedasticity (the group variances are equal)	Unpaired T-test	0.131953	0.477	1
X2415	0.00100327	0.00134218	0.00209038	0.00112266	0.000547416	0.000552547	2.17249e-05	0.0160651	0.261173	0.586181	Non-normality	Normality	Homo-scedasticity (the group variances are equal)	Mann-Whitney test	0.0169474	0.034	1
X6337	0.000100397	0.000330112	2.48164e-05	9.38038e-05	5.02478e-06	3.35643e-06	7.98275e-06	0.695238	0.189742	0.286669	Normality	Normality	Homo-scedasticity (the group variances are equal)	Unpaired T-test	0.154811	0.477	1
X3200	3.3691e-05	0.000293679	0.000446294	0.00052053	9.03647e-05	6.03614e-05	0.00014356	0.695238	0.616459	0.133126	Normality	Normality	Homo-scedasticity (the group variances are equal)	Unpaired T-test	0.140618	0.477	1
X13728	7.40545e-05	8.85786e-05	0.000196195	9.01801e-05	0.00099313	0.00232875	0.000315553	0.643769	0.0326277	0.105157	Normality	Non-normality	Homo-scedasticity (the group variances are equal)	Mann-Whitney test	0.0169474	0.034	1
X23054	0.00114302	4.83049e-05	0.00195483	4.91783e-05	0.000546426	0.000361767	0.000172081	0.985195	0.27132	0.0515544	Normality	Normality	Homo-scedasticity (the group variances are equal)	Unpaired T-test	0.465831	0.635	1
X21487	5.54078e-06	6.62748e-06	1.46794e-05	6.7473e-06	0.000849795	9.92696e-06	2.36097e-05	0.0271646	0.0326277	0.278657	Non-normality	Non-normality	Homo-scedasticity (the group variances are equal)	Mann-Whitney test	0.0385499	0.058	1
X20093	0.00124189	0.00188545	0.000229114	0.00233416	0.00115976	0.000154939	0.000368498	0.387901	0.809177	0.355849	Normality	Normality	Homo-scedasticity (the group variances are equal)	Unpaired T-test	0.209048	0.495	1
X12463	3.04808e-05	3.6459e-05	8.0754e-05	3.71181e-05	8.17545e-05	0.000321531	0.000649407	0.82932	0.0326277	0.0865338	Normality	Non-normality	Homo-scedasticity (the group variances are equal)	Mann-Whitney test	0.0169474	0.034	1
X19107	0.00141227	0.00244812	0.00127246	0.00265573	0.00247537	0.00170843	0.000409315	0.718045	0.206961	0.804466	Normality	Normality	Homo-scedasticity (the group variances are equal)	Unpaired T-test	0.553101	0.67	1
X9614	0.00191655	0.00140804	0.000771903	0.00198683	0.000293141	0.00381273	0.00186559	0.882761	0.395114	0.221198	Normality	Normality	Homo-scedasticity (the group variances are equal)	Unpaired T-test	0.629345	0.74	1
X20031	4.64646e-06	5.55776e-06	1.231e-05	5.65825e-06	0.000136491	4.16234e-05	1.9799e-05	0.337685	0.0326277	0.185358	Normality	Non-normality	Homo-scedasticity (the group variances are equal)	Mann-Whitney test	0.0169474	0.034	1
X19160	0.00115629	1.37854e-05	3.05338e-05	1.40347e-05	3.09121e-05	2.06485e-05	4.91093e-05	0.695238	0.0018342	0.438392	Normality	Non-normality	Homo-scedasticity (the group variances are equal)	Mann-Whitney test	0.23975	0.256	1
X5251	2.57597e-06	1.54059e-05	6.82461e-06	3.13689e-06	6.90916e-06	4.61515e-06	1.09764e-05	0.695238	0.212188	0.486597	Normality	Normality	Homo-scedasticity (the group variances are equal)	Unpaired T-test	0.896396	0.942	1
X23544	0.0319176	0.0146711	0.0064991	0.0356762	0.00657962	0.00439502	0.0104529	0.695238	0.4667	0.0118784	Normality	Normality	Hetero-scedasticity (there is a difference between the population variances.)	Unpaired T-test	0.131496	0.477	1
X21080	0.000217853	0.00131192	0.000577165	0.000265291	0.000584316	0.00195154	0.000928289	0.466488	0.208221	0.764577	Normality	Normality	Homo-scedasticity (the group variances are equal)	Unpaired T-test	0.272169	0.547	1
X14234	0.000833197	4.2636e-06	9.44358e-06	0.0034967	9.56058e-06	6.38624e-06	1.51887e-05	0.695238	0.0774129	0.22996	Normality	Normality	Homo-scedasticity (the group variances are equal)	Unpaired T-test	0.321729	0.587	1
X13061	0.00293367	0.00647505	0.003071	0.00113035	0.000333649	0.00367636	0.000106012	0.108808	0.508291	0.896979	Normality	Normality	Homo-scedasticity (the group variances are equal)	Unpaired T-test	0.269444	0.546	1
X20034	0.00174314	0.00165778	0.00363825	0.00287824	0.000609333	0.00132624	0.00199287	0.959926	0.353595	0.32492	Normality	Normality	Homo-scedasticity (the group variances are equal)	Unpaired T-test	0.134114	0.477	1
X5492	0.000476006	2.86052e-05	6.33585e-05	2.91224e-05	0.00142268	0.00176491	0.000101903	0.374537	0.00771181	0.273514	Normality	Non-normality	Homo-scedasticity (the group variances are equal)	Mann-Whitney test	0.0385499	0.058	1
X26408	7.59693e-05	0.000193882	8.93632e-05	0.000216867	1.80941e-05	1.20864e-05	2.87456e-05	0.695238	0.21513	0.00054092	Normality	Normality	Hetero-scedasticity (there is a difference between the population variances.)	Unpaired T-test	0.0329641	0.347	1
X15028	0.000107268	0.000128306	0.000284189	0.000130626	0.00354561	0.00401041	0.00228539	0.50308	0.0326277	0.148883	Normality	Non-normality	Homo-scedasticity (the group variances are equal)	Mann-Whitney test	0.0169474	0.034	1
X16280	3.58239e-06	4.28499e-06	9.49096e-06	4.36247e-06	9.60854e-06	3.20914e-05	1.52649e-05	0.466488	0.0326278	0.229786	Normality	Non-normality	Homo-scedasticity (the group variances are equal)	Mann-Whitney test	0.0169474	0.034	1
X3173	1.36468e-05	2.19174e-05	7.231e-06	2.97675e-05	7.32058e-06	4.88997e-06	1.163e-05	0.695238	0.931999	0.0967719	Normality	Normality	Homo-scedasticity (the group variances are equal)	Unpaired T-test	0.152265	0.477	1
X16008	0.00489541	0.00988001	0.00259392	0.00119228	0.00262606	0.00175414	0.00417196	0.695238	0.570834	0.235938	Normality	Normality	Homo-scedasticity (the group variances are equal)	Unpaired T-test	0.477389	0.636	1
X9755	5.32627e-06	6.3709e-06	1.41111e-05	6.48609e-06	0.00271357	0.00331538	2.26957e-05	0.329398	0.0326277	0.169271	Normality	Non-normality	Homo-scedasticity (the group variances are equal)	Mann-Whitney test	0.0169474	0.034	1
X19588	0.00684254	0.000739032	0.0016369	0.000752394	0.00165718	0.00110696	0.0131636	0.0772018	0.025748	0.544043	Normality	Non-normality	Homo-scedasticity (the group variances are equal)	Mann-Whitney test	0.144422	0.172	1
X21250	7.68914e-05	9.1972e-05	0.000203711	9.36349e-05	0.0124165	0.0131584	0.00163821	0.109943	0.0326278	0.247336	Normality	Non-normality	Homo-scedasticity (the group variances are equal)	Mann-Whitney test	0.0169474	0.034	1
X15889	1.81467e-06	2.17058e-06	4.80769e-06	1.10491e-05	4.86725e-06	3.25121e-06	7.73249e-06	0.695238	0.196879	0.482052	Normality	Normality	Homo-scedasticity (the group variances are equal)	Unpaired T-test	0.907332	0.942	1
X270	0.000809211	0.000790992	0.000957475	0.000752478	0.000135039	9.02029e-05	0.000214534	0.695238	0.247092	0.766159	Normality	Normality	Homo-scedasticity (the group variances are equal)	Unpaired T-test	0.000102356	0.026	0.049
X4167	8.89328e-06	5.31875e-05	0.0119066	1.08298e-05	0.00277842	0.00644643	0.00169933	0.417414	0.00137398	0.714532	Normality	Non-normality	Homo-scedasticity (the group variances are equal)	Mann-Whitney test	0.144422	0.172	1
X19336	8.86454e-06	1.06031e-05	2.34852e-05	1.07948e-05	0.000637805	0.00022047	0.000884968	0.71965	0.0326277	0.084539	Normality	Non-normality	Homo-scedasticity (the group variances are equal)	Mann-Whitney test	0.0169474	0.034	1
X1365	1.67475e-05	0.000211669	0.000221849	0.00022154	4.49194e-05	3.00051e-05	7.13625e-05	0.695238	0.00427578	0.521415	Normality	Non-normality	Homo-scedasticity (the group variances are equal)	Mann-Whitney test	0.144422	0.172	1
X17790	1.0835e-05	0.000125214	0.000174282	6.5972e-05	2.90613e-05	1.94122e-05	4.6169e-05	0.695238	0.943206	0.0512351	Normality	Normality	Homo-scedasticity (the group variances are equal)	Unpaired T-test	0.201464	0.49	1
X17470	0.00090219	0.000450625	0.00219371	0.00123823	0.000926008	0.000612031	0.000231966	0.895108	0.773536	0.360518	Normality	Normality	Homo-scedasticity (the group variances are equal)	Unpaired T-test	0.252172	0.536	1
X4991	6.02943e-06	7.21197e-06	1.5974e-05	7.34237e-06	9.95008e-05	5.40122e-05	2.5692e-05	0.745043	0.0326277	0.109629	Normality	Non-normality	Homo-scedasticity (the group variances are equal)	Mann-Whitney test	0.0169474	0.034	1
X18303	0.000738249	0.000141124	0.0015629	0.0027069	0.000316452	0.000211383	0.000502741	0.695238	0.86937	0.071118	Normality	Normality	Homo-scedasticity (the group variances are equal)	Unpaired T-test	0.212966	0.495	1
X27202	0.000174539	0.00202797	0.00231206	0.000212545	0.000468141	0.000312707	0.000743725	0.695238	0.0927938	0.000479298	Normality	Normality	Hetero-scedasticity (there is a difference between the population variances.)	Unpaired T-test	0.371736	0.629	1
X15967	6.41208e-06	7.66967e-06	1.69878e-05	7.80834e-06	0.000566174	1.1488e-05	2.73225e-05	0.0478885	0.0326277	0.273407	Non-normality	Non-normality	Homo-scedasticity (the group variances are equal)	Mann-Whitney test	0.0385499	0.058	1
X22573	0.00819157	0.0278581	0.0148753	0.0260499	0.00301192	0.00201189	0.00478497	0.695238	0.446363	0.01656	Normality	Normality	Hetero-scedasticity (there is a difference between the population variances.)	Unpaired T-test	0.035033	0.353	1
X20340	4.12667e-05	0.000226034	5.82486e-05	0.000338973	1.1794e-05	7.87814e-06	1.87369e-05	0.695238	0.386575	0.0171116	Normality	Normality	Hetero-scedasticity (there is a difference between the population variances.)	Unpaired T-test	0.1282	0.477	1
X206	0.00131416	3.81438e-06	0.0016733	0.00096804	0.00101394	5.71336e-06	0.00211934	0.949317	0.652679	0.637101	Normality	Normality	Homo-scedasticity (the group variances are equal)	Unpaired T-test	0.935499	0.956	1
X22329	2.2234e-06	1.32973e-05	5.89052e-06	2.70755e-06	5.9635e-06	3.98348e-06	9.47408e-06	0.695238	0.212188	0.486597	Normality	Normality	Homo-scedasticity (the group variances are equal)	Unpaired T-test	0.899412	0.942	1
X11109	3.55853e-06	4.25646e-06	9.42775e-06	4.33342e-06	4.77228e-05	6.37553e-06	1.51632e-05	0.387901	0.0326277	0.196995	Normality	Non-normality	Homo-scedasticity (the group variances are equal)	Mann-Whitney test	0.0385499	0.058	1
X26068	4.26856e-05	3.30374e-05	1.46351e-05	5.00817e-05	1.48164e-05	9.897e-06	2.35385e-05	0.695238	0.755511	0.280609	Normality	Normality	Homo-scedasticity (the group variances are equal)	Unpaired T-test	0.10629	0.475	1
X17708	0.000634165	0.00184794	0.000336023	0.000998064	0.00407648	0.00454496	0.000540446	0.204729	0.659127	0.407314	Normality	Normality	Homo-scedasticity (the group variances are equal)	Unpaired T-test	0.121255	0.477	1
X4652	0.00138503	0.000924725	0.00162135	0.000917726	0.0036723	0.00257219	0.00479206	0.99024	0.245466	0.216139	Normality	Normality	Homo-scedasticity (the group variances are equal)	Unpaired T-test	0.00777187	0.167	1
X13000	2.25537e-06	1.98841e-05	5.97524e-06	2.74649e-06	6.04927e-06	4.04077e-06	9.61034e-06	0.695238	0.0690778	0.456086	Normality	Normality	Homo-scedasticity (the group variances are equal)	Unpaired T-test	0.829255	0.904	1
X16638	0.000221814	0.000143688	6.36515e-05	2.92571e-05	6.44401e-05	4.30445e-05	0.000102375	0.695238	0.745717	0.0975409	Normality	Normality	Homo-scedasticity (the group variances are equal)	Unpaired T-test	0.436935	0.629	1
X4164	2.80808e-06	3.35882e-06	7.43955e-06	3.41955e-06	3.76586e-05	5.03101e-06	1.19655e-05	0.387901	0.0326278	0.196995	Normality	Non-normality	Homo-scedasticity (the group variances are equal)	Mann-Whitney test	0.0385499	0.058	1
X22328	5.93339e-05	0.00201964	0.00103971	0.000361271	0.000159143	0.000106304	0.000252827	0.695238	0.658134	0.076481	Normality	Normality	Homo-scedasticity (the group variances are equal)	Unpaired T-test	0.234136	0.519	1
X15193	0.000230966	0.000276264	0.000611906	0.000281259	0.00381709	0.00633292	0.00492082	0.865075	0.0326277	0.101752	Normality	Non-normality	Homo-scedasticity (the group variances are equal)	Mann-Whitney test	0.0169474	0.034	1
X23602	2.16078e-06	2.58457e-06	5.72464e-06	2.6313e-06	4.65772e-05	4.15989e-05	0.000111897	0.121266	0.0326277	0.256344	Normality	Non-normality	Homo-scedasticity (the group variances are equal)	Mann-Whitney test	0.0169474	0.034	1
X4343	1.77834e-06	2.12712e-06	4.71141e-06	2.16558e-06	6.72613e-05	1.59305e-05	0.000109152	0.888472	0.0326278	0.07023	Normality	Non-normality	Homo-scedasticity (the group variances are equal)	Mann-Whitney test	0.0169474	0.034	1
X13581	1.21878e-05	1.45782e-05	3.22896e-05	1.48418e-05	0.000163448	2.18359e-05	0.000309436	0.983213	0.0326277	0.0746927	Normality	Non-normality	Homo-scedasticity (the group variances are equal)	Mann-Whitney test	0.0385499	0.058	1
X22020	0.00410632	0.00162146	0.00351421	0.00295641	0.000175662	0.000117338	0.000279069	0.695238	0.772169	0.118677	Normality	Normality	Homo-scedasticity (the group variances are equal)	Unpaired T-test	0.00615092	0.153	1
X10676	3.32467e-05	3.97673e-05	8.80817e-05	4.04863e-05	8.9173e-05	0.000739061	0.000708335	0.0800437	0.0326277	0.284266	Normality	Non-normality	Homo-scedasticity (the group variances are equal)	Mann-Whitney test	0.0169474	0.034	1
X22137	1.56603e-05	1.87318e-05	4.14895e-05	1.90704e-05	0.00116649	0.000926709	6.673e-05	0.398837	0.0326277	0.154032	Normality	Non-normality	Homo-scedasticity (the group variances are equal)	Mann-Whitney test	0.0169474	0.034	1
X21169	0.000554934	3.80344e-05	0.00072852	3.87221e-05	8.52872e-05	5.69698e-05	0.000677469	0.0772018	0.163786	0.599517	Normality	Normality	Homo-scedasticity (the group variances are equal)	Unpaired T-test	0.814444	0.894	1
X5772	2.76826e-05	0.000393655	0.000366702	0.000185871	7.42491e-05	4.95966e-05	0.000117958	0.695238	0.456225	0.0561082	Normality	Normality	Homo-scedasticity (the group variances are equal)	Unpaired T-test	0.172799	0.49	1
X25809	5.67953e-06	6.79344e-06	1.5047e-05	6.91627e-06	7.6167e-05	7.42872e-05	2.4201e-05	0.0609114	0.0326277	0.331538	Normality	Non-normality	Homo-scedasticity (the group variances are equal)	Mann-Whitney test	0.0169474	0.034	1
X10417	0.000320989	9.04245e-06	0.000267459	0.000199069	2.02765e-05	1.35442e-05	3.22129e-05	0.695238	0.514075	0.155432	Normality	Normality	Homo-scedasticity (the group variances are equal)	Unpaired T-test	0.0796109	0.457	1
X16845	7.89346e-05	1.88832e-05	4.18249e-05	1.92246e-05	0.00155543	2.82842e-05	6.72695e-05	0.0427608	0.213916	0.286878	Non-normality	Normality	Homo-scedasticity (the group variances are equal)	Mann-Whitney test	0.144422	0.172	1
X2942	0.000228968	0.000258051	0.00100758	0.000357236	7.0276e-06	4.69427e-06	5.58229e-05	0.0772014	0.0404655	0.335794	Normality	Non-normality	Homo-scedasticity (the group variances are equal)	Mann-Whitney test	0.0169474	0.034	1
X27022	0.000122625	0.000146675	0.000324874	0.000149327	0.00250216	0.000219697	0.00261257	0.0780786	0.0326277	0.285077	Normality	Non-normality	Homo-scedasticity (the group variances are equal)	Mann-Whitney test	0.0385499	0.058	1
X16073	0.00263526	0.00204501	0.00734875	0.00227835	0.00893834	0.000293741	9.97053e-05	0.0367079	0.017881	0.601859	Non-normality	Non-normality	Homo-scedasticity (the group variances are equal)	Mann-Whitney test	0.23975	0.256	1
X16291	0.00136885	0.00645114	0.000725309	0.00285953	0.018936	0.00870159	0.00876623	0.010478	0.379926	0.615522	Non-normality	Normality	Homo-scedasticity (the group variances are equal)	Mann-Whitney test	0.0169474	0.034	1
X27109	2.16931e-05	2.59477e-05	0.000287362	2.64169e-05	5.81844e-05	3.88658e-05	0.000962587	0.0349521	0.00212726	0.397708	Non-normality	Non-normality	Homo-scedasticity (the group variances are equal)	Mann-Whitney test	0.0786496	0.108	1
X898	0.000506272	2.5102e-05	5.55991e-05	2.55558e-05	5.62879e-05	3.7599e-05	8.94233e-05	0.695238	0.00574682	0.44544	Normality	Non-normality	Homo-scedasticity (the group variances are equal)	Mann-Whitney test	0.23975	0.256	1
X16531	0.000459572	0.000482804	0.00048514	0.00296054	0.000808493	0.00353875	0.000800017	0.0051256	0.00169959	0.796215	Non-normality	Non-normality	Homo-scedasticity (the group variances are equal)	Mann-Whitney test	0.0786496	0.108	1
X4722	0.000193319	1.18019e-05	2.61403e-05	1.20153e-05	2.64642e-05	1.76774e-05	0.000210215	0.0772018	0.00791635	0.836771	Normality	Non-normality	Homo-scedasticity (the group variances are equal)	Mann-Whitney test	0.144422	0.172	1
X9587	6.22309e-06	7.44361e-06	1.64871e-05	0.000855046	1.66913e-05	0.000380892	2.65171e-05	0.0452238	0.00172555	0.741067	Non-normality	Non-normality	Homo-scedasticity (the group variances are equal)	Mann-Whitney test	0.144422	0.172	1
X8824	1.2859e-05	0.000100359	0.00017034	0.000332444	3.449e-05	2.30385e-05	5.47935e-05	0.695238	0.867239	0.121161	Normality	Normality	Homo-scedasticity (the group variances are equal)	Unpaired T-test	0.206782	0.495	1
X19693	0.0161877	0.0180146	0.00699006	0.00321294	0.0425787	0.00472704	0.0562127	0.493549	0.412939	0.284804	Normality	Normality	Homo-scedasticity (the group variances are equal)	Unpaired T-test	0.14492	0.477	1
X17294	0.00212203	0.00193348	0.000856503	0.000393687	0.000867114	0.000579211	0.00137756	0.695238	0.397479	0.0592932	Normality	Normality	Homo-scedasticity (the group variances are equal)	Unpaired T-test	0.500993	0.643	1
X24815	0.000657548	0.00500477	0.00174207	0.000800732	0.00176365	0.00589038	0.00280187	0.466489	0.106112	0.966691	Normality	Normality	Homo-scedasticity (the group variances are equal)	Unpaired T-test	0.407153	0.629	1
X17955	0.00116541	0.000705851	0.00147868	0.000712244	0.00118264	0.00397466	0.00143323	0.155076	0.281717	0.40256	Normality	Normality	Homo-scedasticity (the group variances are equal)	Unpaired T-test	0.189701	0.49	1
X23622	7.60434e-05	9.09576e-05	0.000201465	9.26022e-05	0.0010198	0.000692503	0.00282583	0.272968	0.0326277	0.204558	Normality	Non-normality	Homo-scedasticity (the group variances are equal)	Mann-Whitney test	0.0169474	0.034	1
X20618	0.00200917	0.00182579	0.000808797	0.00258133	0.000818817	0.00054695	0.00130084	0.695238	0.731014	0.483685	Normality	Normality	Homo-scedasticity (the group variances are equal)	Unpaired T-test	0.110925	0.477	1
X60	8.51364e-05	0.000101834	0.00158827	0.000595907	0.00022835	0.000152532	0.000362774	0.695238	0.180868	0.203801	Normality	Normality	Homo-scedasticity (the group variances are equal)	Unpaired T-test	0.448979	0.629	1
X15393	2.7057e-05	3.23636e-05	0.000358415	0.000289545	7.25711e-05	4.84757e-05	0.000115292	0.695238	0.148778	0.00257598	Normality	Normality	Hetero-scedasticity (there is a difference between the population variances.)	Unpaired T-test	0.385511	0.629	1
X11511	5.26107e-05	6.29292e-05	0.000696918	6.40669e-05	0.00347209	0.00065893	0.00126182	0.391431	0.00212726	0.240078	Normality	Non-normality	Homo-scedasticity (the group variances are equal)	Mann-Whitney test	0.0385499	0.058	1
X18388	0.000222033	4.02154e-05	0.000577985	0.000204712	9.01777e-05	6.02365e-05	0.000143263	0.695238	0.437996	0.321521	Normality	Normality	Homo-scedasticity (the group variances are equal)	Unpaired T-test	0.282057	0.553	1
X20689	9.83919e-06	1.17689e-05	2.60673e-05	1.19817e-05	0.000131951	0.00028436	4.19257e-05	0.718325	0.0326277	0.0943981	Normality	Non-normality	Homo-scedasticity (the group variances are equal)	Mann-Whitney test	0.0169474	0.034	1
X26875	0.00562095	0.000429255	0.000950769	0.000437016	0.0104685	0.00630448	0.00764589	0.613153	0.0119058	0.981091	Normality	Non-normality	Homo-scedasticity (the group variances are equal)	Mann-Whitney test	0.0169474	0.034	1
X1044	0.000132089	0.000972081	0.000688854	8.97716e-06	1.97726e-05	1.32076e-05	3.14123e-05	0.695238	0.485593	0.00532034	Normality	Normality	Hetero-scedasticity (there is a difference between the population variances.)	Unpaired T-test	0.173065	0.49	1
X1056	0.000870353	0.000234169	0.000493656	0.000436157	1.80114e-05	1.20312e-05	2.86143e-05	0.695238	0.673776	0.179063	Normality	Normality	Homo-scedasticity (the group variances are equal)	Unpaired T-test	0.0265149	0.311	1
X19215	0.00368428	0.000296389	0.0032824	0.00198938	0.000664613	0.000443946	0.00105586	0.695238	0.56692	0.102386	Normality	Normality	Homo-scedasticity (the group variances are equal)	Unpaired T-test	0.142603	0.477	1
X15992	0.0066829	0.00554618	0.00928591	0.0118579	0.00188019	0.00125592	0.00298702	0.695238	0.750286	0.0848354	Normality	Normality	Homo-scedasticity (the group variances are equal)	Unpaired T-test	0.0145345	0.234	1
X17540	2.21702e-05	2.65184e-05	5.87365e-05	2.69979e-05	0.000425211	0.000198603	9.44694e-05	0.59774	0.0326277	0.128653	Normality	Non-normality	Homo-scedasticity (the group variances are equal)	Mann-Whitney test	0.0169474	0.034	1
X22549	4.71575e-05	5.64064e-05	0.00062468	5.74262e-05	0.000126484	0.000526009	0.000200942	0.3364	0.00212727	0.953274	Normality	Non-normality	Homo-scedasticity (the group variances are equal)	Mann-Whitney test	0.144422	0.172	1
X26362	0.000115217	1.15809e-05	2.56508e-05	5.89514e-05	2.59686e-05	1.73464e-05	4.12558e-05	0.695238	0.565987	0.165503	Normality	Normality	Homo-scedasticity (the group variances are equal)	Unpaired T-test	0.416548	0.629	1
X23109	0.00153825	0.00133976	0.00777382	0.00137391	0.000600847	0.000401351	0.000954552	0.695238	0.0028141	0.462696	Normality	Non-normality	Homo-scedasticity (the group variances are equal)	Mann-Whitney test	0.0169474	0.034	1
X17158	0.0106336	0.0315573	0.00391509	0.00893143	0.0223518	0.00418742	0.00698839	0.274447	0.173333	0.863336	Normality	Normality	Homo-scedasticity (the group variances are equal)	Unpaired T-test	0.776652	0.866	1
X17811	2.40555e-05	0.000168895	1.27462e-05	8.22754e-05	1.29041e-05	8.61964e-06	2.05005e-05	0.695238	0.404114	0.10154	Normality	Normality	Homo-scedasticity (the group variances are equal)	Unpaired T-test	0.229256	0.519	1
X26063	4.81974e-05	5.30866e-05	2.35166e-05	8.69563e-05	2.3808e-05	1.59031e-05	3.78232e-05	0.695238	0.806492	0.406503	Normality	Normality	Homo-scedasticity (the group variances are equal)	Unpaired T-test	0.158403	0.481	1
X24283	0.00042041	4.81675e-05	0.000533438	0.000585956	0.000108009	7.21477e-05	0.000171592	0.695238	0.24095	0.280324	Normality	Normality	Homo-scedasticity (the group variances are equal)	Unpaired T-test	0.112636	0.477	1
X12000	0.00290988	0.00202659	0.00622444	0.0047465	0.000719991	0.0034523	0.00571916	0.897436	0.788983	0.855986	Normality	Normality	Homo-scedasticity (the group variances are equal)	Unpaired T-test	0.69612	0.809	1
X25713	4.69311e-06	2.80678e-05	1.24336e-05	5.71505e-06	7.98152e-05	5.52671e-05	0.000261533	0.208466	0.212189	0.256747	Normality	Normality	Homo-scedasticity (the group variances are equal)	Unpaired T-test	0.08106	0.457	1
X22105	1.4924e-05	5.01789e-05	0.00012661	3.63475e-06	8.00571e-06	5.34762e-06	1.27185e-05	0.695238	0.354652	0.148837	Normality	Normality	Homo-scedasticity (the group variances are equal)	Unpaired T-test	0.276658	0.553	1
X21474	1.44422e-06	4.60014e-05	3.82623e-06	1.75871e-06	3.87363e-06	2.58749e-06	8.20313e-05	0.0269929	0.00478556	0.578186	Non-normality	Non-normality	Homo-scedasticity (the group variances are equal)	Mann-Whitney test	0.144422	0.172	1
X22121	5.35736e-06	6.40809e-06	1.41935e-05	6.52395e-06	0.000101659	8.78946e-05	0.000182931	0.256698	0.0326277	0.222185	Normality	Non-normality	Homo-scedasticity (the group variances are equal)	Mann-Whitney test	0.0169474	0.034	1
X3962	0.00237715	0.000493643	0.00357819	0.00250759	0.00311899	0.00104042	0.00305769	0.0495025	0.595199	0.89178	Non-normality	Normality	Homo-scedasticity (the group variances are equal)	Mann-Whitney test	0.361837	0.372	1
X9483	3.08547e-06	3.69062e-06	8.17446e-06	3.75735e-06	4.13787e-05	5.52799e-06	1.31475e-05	0.387901	0.0326277	0.196995	Normality	Non-normality	Homo-scedasticity (the group variances are equal)	Mann-Whitney test	0.0385499	0.058	1
X17304	0.00291959	0.00325776	0.0030344	0.00344273	0.00259183	0.00554796	0.00420792	0.897124	0.812397	0.116295	Normality	Normality	Homo-scedasticity (the group variances are equal)	Unpaired T-test	0.247858	0.532	1
X24582	0.00142745	0.0045057	0.00105089	0.00206163	0.000212781	0.000142133	0.00033804	0.695238	0.225145	0.226705	Normality	Normality	Homo-scedasticity (the group variances are equal)	Unpaired T-test	0.0784375	0.457	1
X21098	0.00359402	0.00330989	0.00275931	0.00025366	0.000558699	0.000373197	0.000887592	0.695238	0.139367	0.317567	Normality	Normality	Homo-scedasticity (the group variances are equal)	Unpaired T-test	0.0947177	0.475	1
X20695	0.000168951	0.000268134	0.000778671	0.000379625	0.000339903	1.24005e-05	0.000147463	0.807472	0.394166	0.583664	Normality	Normality	Homo-scedasticity (the group variances are equal)	Unpaired T-test	0.246632	0.531	1
X18037	0.00346113	0.00418509	0.000183229	0.013602	3.70998e-05	0.00123227	5.89396e-05	0.0304993	0.319126	0.289105	Non-normality	Normality	Homo-scedasticity (the group variances are equal)	Mann-Whitney test	0.0385499	0.058	1
X6068	0.000175376	0.000314383	0.00129412	0.000399302	1.08318e-05	7.23537e-06	1.72082e-05	0.695238	0.0917793	0.294078	Normality	Normality	Homo-scedasticity (the group variances are equal)	Unpaired T-test	0.135335	0.477	1
X8564	1.5611e-05	1.78461e-05	7.90556e-06	2.2685e-05	8.00351e-06	5.34615e-06	1.2715e-05	0.695238	0.868916	0.508253	Normality	Normality	Homo-scedasticity (the group variances are equal)	Unpaired T-test	0.131466	0.477	1
X19488	5.44565e-06	6.5137e-06	1.44274e-05	6.63146e-06	0.000107447	4.87827e-05	2.32044e-05	0.574135	0.0326277	0.132679	Normality	Non-normality	Homo-scedasticity (the group variances are equal)	Mann-Whitney test	0.0169474	0.034	1
X19110	0.0145819	0.00235055	1.73081e-05	0.00113905	0.00122006	0.00304018	2.78377e-05	0.771261	0.045266	0.445258	Normality	Non-normality	Homo-scedasticity (the group variances are equal)	Mann-Whitney test	0.5	0.5	1
X23094	8.96679e-06	1.07254e-05	2.37561e-05	1.09193e-05	0.000144493	0.000116908	0.000191041	0.719945	0.0326277	0.137964	Normality	Non-normality	Homo-scedasticity (the group variances are equal)	Mann-Whitney test	0.0169474	0.034	1
X574	0.000828699	0.000364689	1.71954e-05	0.00225716	1.74084e-05	1.16284e-05	2.76564e-05	0.695238	0.423998	0.154628	Normality	Normality	Homo-scedasticity (the group variances are equal)	Unpaired T-test	0.205221	0.495	1
X1486	5.53457e-05	6.62005e-05	0.00193081	6.73975e-05	0.000148446	9.91584e-05	0.000235833	0.695238	0.0015139	0.476397	Normality	Non-normality	Homo-scedasticity (the group variances are equal)	Mann-Whitney test	0.144422	0.172	1
X16249	0.0105219	0.000452684	0.00138792	0.0325254	0.00300322	1.76195e-05	0.000970684	0.606967	0.173885	0.208083	Normality	Normality	Homo-scedasticity (the group variances are equal)	Unpaired T-test	0.314616	0.578	1
X5298	1.64881e-06	1.97219e-06	2.18413e-05	0.00011285	4.42238e-06	2.95404e-06	7.02574e-06	0.695236	0.0416415	0.29553	Normality	Non-normality	Homo-scedasticity (the group variances are equal)	Mann-Whitney test	0.5	0.5	1
X14117	0.000838498	0.00168639	0.000470448	0.000819045	9.52552e-05	6.36282e-05	0.00015133	0.695238	0.329191	0.292335	Normality	Normality	Homo-scedasticity (the group variances are equal)	Unpaired T-test	0.0392262	0.365	1
X21138	0.00045573	0.00219945	0.000104255	0.00144065	0.000105546	0.00192947	0.000838396	0.784352	0.685848	0.65671	Normality	Normality	Homo-scedasticity (the group variances are equal)	Unpaired T-test	0.902674	0.942	1
X13809	3.23196e-06	3.86584e-06	8.56256e-06	3.93574e-06	8.66864e-06	5.79045e-06	0.000608993	0.00790958	0.0326277	0.285418	Non-normality	Non-normality	Homo-scedasticity (the group variances are equal)	Mann-Whitney test	0.0385499	0.058	1
X792	0.00237324	0.00439961	0.0148283	0.0109815	0.00127309	0.00085039	0.00202252	0.695238	0.604072	0.0110127	Normality	Normality	Hetero-scedasticity (there is a difference between the population variances.)	Unpaired T-test	0.105555	0.475	1
X17647	8.20387e-06	9.81288e-06	2.17348e-05	9.9903e-06	0.000110021	9.68359e-05	0.000280062	0.123288	0.0326277	0.263868	Normality	Non-normality	Homo-scedasticity (the group variances are equal)	Mann-Whitney test	0.0169474	0.034	1
X20288	3.27665e-05	3.9193e-05	0.000434048	0.000372007	8.78852e-05	5.87052e-05	0.000139621	0.695238	0.106512	0.000810443	Normality	Normality	Hetero-scedasticity (there is a difference between the population variances.)	Unpaired T-test	0.376125	0.629	1
X17645	6.00086e-06	7.1778e-06	1.58983e-05	7.30757e-06	8.04764e-05	1.07513e-05	0.000169068	0.8688	0.0326277	0.0774322	Normality	Non-normality	Homo-scedasticity (the group variances are equal)	Mann-Whitney test	0.0385499	0.058	1
X21343	2.02125e-06	2.41767e-06	3.3947e-05	2.46139e-06	5.42132e-06	3.62131e-06	8.61272e-06	0.695238	0.00189045	0.526732	Normality	Non-normality	Homo-scedasticity (the group variances are equal)	Mann-Whitney test	0.144422	0.172	1
X15913	0.000676457	0.00225516	0.00460923	0.000919592	0.00121636	0.00144923	7.54147e-05	0.30374	0.332162	0.295631	Normality	Normality	Homo-scedasticity (the group variances are equal)	Unpaired T-test	0.333806	0.6	1
X23909	1.13556e-05	1.35827e-05	3.00847e-05	1.38283e-05	0.00220322	0.000211393	0.00156649	0.607919	0.0326277	0.100299	Normality	Non-normality	Homo-scedasticity (the group variances are equal)	Mann-Whitney test	0.0169474	0.034	1
X4311	5.67461e-05	0.00014831	3.00679e-05	0.000127308	3.04405e-05	2.03335e-05	4.83601e-05	0.695238	0.490769	0.00974458	Normality	Normality	Hetero-scedasticity (there is a difference between the population variances.)	Unpaired T-test	0.150917	0.477	1
X8821	0.00252242	0.00233909	0.00473775	0.00349349	0.00489241	0.00536748	0.00812696	0.260552	0.444221	0.778894	Normality	Normality	Homo-scedasticity (the group variances are equal)	Unpaired T-test	0.0438055	0.385	1
X565	1.28163e-05	0.000234101	0.000708648	0.000299536	0.00201404	0.00143737	0.00237277	0.744618	0.687223	0.53584	Normality	Normality	Homo-scedasticity (the group variances are equal)	Unpaired T-test	0.00231648	0.092	1
X17669	3.39506e-06	4.06093e-06	8.99467e-06	4.13435e-06	4.55305e-05	3.86658e-05	1.44667e-05	0.404743	0.0326277	0.207887	Normality	Non-normality	Homo-scedasticity (the group variances are equal)	Mann-Whitney test	0.0169474	0.034	1
X14120	0.00130848	0.000607957	0.000653959	0.00270331	0.000132412	8.84482e-05	0.00021036	0.695238	0.188563	0.174344	Normality	Normality	Homo-scedasticity (the group variances are equal)	Unpaired T-test	0.0981855	0.475	1
X11087	0.00820331	0.00815362	0.00609983	0.0128213	0.0297406	0.0239829	0.0425565	0.587511	0.354652	0.238387	Normality	Normality	Homo-scedasticity (the group variances are equal)	Unpaired T-test	0.00506518	0.146	1
X8121	0.00242218	0.00256892	0.0018761	0.00319643	3.60016e-05	2.40482e-05	5.71949e-05	0.695238	0.914618	0.137705	Normality	Normality	Homo-scedasticity (the group variances are equal)	Unpaired T-test	0.000585896	0.04	0.278
X7891	3.04121e-06	3.63767e-06	8.05718e-06	1.85172e-05	8.157e-06	5.44868e-06	1.29588e-05	0.695238	0.19688	0.482052	Normality	Normality	Homo-scedasticity (the group variances are equal)	Unpaired T-test	0.90819	0.942	1
X264	1.46667e-05	3.40473e-06	7.54122e-06	0.000401849	0.000779355	5.09976e-06	0.000574287	0.493643	0.00270363	0.423939	Normality	Non-normality	Homo-scedasticity (the group variances are equal)	Mann-Whitney test	0.144422	0.172	1
X15371	3.85841e-05	4.61516e-05	0.000102222	4.6986e-05	0.000517444	0.000799609	0.0034839	0.164769	0.0326277	0.230526	Normality	Non-normality	Homo-scedasticity (the group variances are equal)	Mann-Whitney test	0.0169474	0.034	1
X14908	2.01789e-05	0.00113919	0.00200566	0.00156856	1.08246e-05	0.00120624	1.71968e-05	0.00883895	0.691803	0.670901	Non-normality	Normality	Homo-scedasticity (the group variances are equal)	Mann-Whitney test	0.0786496	0.108	1
X23635	1.31349e-05	1.5711e-05	3.47988e-05	1.59951e-05	0.000262487	2.35327e-05	0.000279845	0.115792	0.0326277	0.270672	Normality	Non-normality	Homo-scedasticity (the group variances are equal)	Mann-Whitney test	0.0385499	0.058	1
X8196	3.53343e-06	4.22644e-06	0.00157402	4.30285e-06	9.47723e-06	6.33056e-06	1.50563e-05	0.695238	0.00125991	0.439489	Normality	Non-normality	Homo-scedasticity (the group variances are equal)	Mann-Whitney test	0.144422	0.172	1
X25548	0.00194878	0.00103999	0.00141296	0.00127312	0.000312674	0.00073736	0.000734905	0.00958617	0.665323	0.554971	Non-normality	Normality	Homo-scedasticity (the group variances are equal)	Mann-Whitney test	0.0169474	0.034	1
X12633	4.07815e-06	4.87799e-06	1.08044e-05	4.96619e-06	1.09383e-05	7.3065e-06	0.0258425	0.000231771	0.0326277	0.285585	Non-normality	Non-normality	Homo-scedasticity (the group variances are equal)	Mann-Whitney test	0.0385499	0.058	1
X22369	0.000229577	0.00169852	0.000608227	0.000279569	0.000615763	0.00205657	0.000978249	0.466488	0.115337	0.943438	Normality	Normality	Homo-scedasticity (the group variances are equal)	Unpaired T-test	0.388222	0.629	1
X5830	0.00029872	0.00201805	0.000158282	7.27534e-05	0.0030607	0.00114978	0.00185527	0.713676	0.0194792	0.849931	Normality	Non-normality	Homo-scedasticity (the group variances are equal)	Mann-Whitney test	0.0786496	0.108	1
X16516	6.80894e-06	8.14436e-06	0.000295913	8.29161e-06	0.00427791	0.00232001	0.000145067	0.942107	0.00145484	0.075998	Normality	Non-normality	Homo-scedasticity (the group variances are equal)	Mann-Whitney test	0.0385499	0.058	1
X8242	0.000118985	0.000570463	0.000100191	0.000307512	2.02864e-05	1.35508e-05	3.22286e-05	0.695238	0.328332	0.091982	Normality	Normality	Homo-scedasticity (the group variances are equal)	Unpaired T-test	0.108663	0.477	1
X26910	1.49505e-05	1.78827e-05	3.96089e-05	1.8206e-05	4.00997e-05	0.000133928	0.000356154	0.559995	0.0326277	0.127188	Normality	Non-normality	Homo-scedasticity (the group variances are equal)	Mann-Whitney test	0.0169474	0.034	1
X19706	3.9182e-05	4.68667e-05	0.000103806	4.7714e-05	0.000105092	0.0022708	0.000166958	0.0479215	0.0326277	0.27702	Non-normality	Non-normality	Homo-scedasticity (the group variances are equal)	Mann-Whitney test	0.0169474	0.034	1
X26061	8.45098e-05	0.000179893	4.4779e-05	0.000297287	4.53338e-05	3.02819e-05	7.20208e-05	0.695238	0.68894	0.0801709	Normality	Normality	Homo-scedasticity (the group variances are equal)	Unpaired T-test	0.188555	0.49	1
X19010	3.35983e-05	4.83499e-05	1.78027e-05	0.000994113	1.80232e-05	1.20391e-05	2.86331e-05	0.695238	0.00298451	0.42381	Normality	Non-normality	Homo-scedasticity (the group variances are equal)	Mann-Whitney test	0.0786496	0.108	1
X22040	0.000233967	0.000279855	0.000619858	0.000284914	0.0070164	0.00654937	0.00498477	0.422563	0.0326278	0.206656	Normality	Non-normality	Homo-scedasticity (the group variances are equal)	Mann-Whitney test	0.0169474	0.034	1
X22593	7.01849e-06	8.39501e-06	0.000244562	4.2734e-05	0.000109742	0.000177862	0.001289	0.0982962	0.0276084	0.337586	Normality	Non-normality	Homo-scedasticity (the group variances are equal)	Mann-Whitney test	0.0786496	0.108	1
X26919	0.000238045	3.82859e-05	1.69601e-05	4.97235e-05	1.71702e-05	1.14693e-05	2.72779e-05	0.695238	0.0402727	0.372484	Normality	Non-normality	Homo-scedasticity (the group variances are equal)	Mann-Whitney test	0.0786496	0.108	1
X26829	0.00125061	0.000822609	0.000287467	0.000660662	0.000291028	0.0001944	0.00046235	0.695238	0.97428	0.238886	Normality	Normality	Homo-scedasticity (the group variances are equal)	Unpaired T-test	0.132866	0.477	1
X9924	0.00171193	0.000795687	0.000863496	4.49597e-05	0.00049513	6.61469e-05	0.00015732	0.387901	0.779656	0.357329	Normality	Normality	Homo-scedasticity (the group variances are equal)	Unpaired T-test	0.201299	0.49	1
X22145	1.3165e-05	1.57471e-05	3.48786e-05	1.60318e-05	0.000176554	0.000506862	5.60974e-05	0.498512	0.0326277	0.133672	Normality	Non-normality	Homo-scedasticity (the group variances are equal)	Mann-Whitney test	0.0169474	0.034	1
X2375	4.48157e-06	5.36053e-06	1.18732e-05	5.45745e-06	1.20203e-05	0.000127719	0.000100466	0.433978	0.0326277	0.155534	Normality	Non-normality	Homo-scedasticity (the group variances are equal)	Mann-Whitney test	0.0169474	0.034	1
X20956	4.96007e-05	5.93288e-05	0.000131409	6.04015e-05	0.00162896	0.00175977	0.00105676	0.335827	0.0326277	0.203905	Normality	Non-normality	Homo-scedasticity (the group variances are equal)	Mann-Whitney test	0.0169474	0.034	1
X6813	9.89008e-06	1.18298e-05	2.62022e-05	0.00114791	2.65268e-05	0.00101685	4.21425e-05	0.0262851	0.00183119	0.925525	Non-normality	Non-normality	Homo-scedasticity (the group variances are equal)	Mann-Whitney test	0.144422	0.172	1
X13111	2.77158e-05	3.31516e-05	7.34285e-05	3.3751e-05	7.43382e-05	0.000302962	0.000590497	0.874331	0.0326277	0.0830019	Normality	Non-normality	Homo-scedasticity (the group variances are equal)	Mann-Whitney test	0.0169474	0.034	1
X27059	6.81338e-06	4.07484e-05	1.80509e-05	8.29702e-06	1.82746e-05	1.2207e-05	2.90324e-05	0.695238	0.212189	0.486597	Normality	Normality	Homo-scedasticity (the group variances are equal)	Unpaired T-test	0.898676	0.942	1
X18630	2.77012e-05	3.31342e-05	7.33899e-05	3.37333e-05	0.000371496	0.000333736	0.000652052	0.207749	0.0326277	0.259822	Normality	Non-normality	Homo-scedasticity (the group variances are equal)	Mann-Whitney test	0.0169474	0.034	1
X10276	6.81171e-06	8.14768e-06	1.80465e-05	8.29499e-06	9.79645e-05	1.2204e-05	2.90253e-05	0.355528	0.0326278	0.203084	Normality	Non-normality	Homo-scedasticity (the group variances are equal)	Mann-Whitney test	0.0385499	0.058	1
X25592	0.000910553	0.000690726	0.000382213	0.000840072	7.73898e-05	5.16945e-05	0.000122947	0.695238	0.497221	0.155954	Normality	Normality	Homo-scedasticity (the group variances are equal)	Unpaired T-test	0.00671045	0.154	1
X9639	3.57002e-06	3.33555e-05	9.45818e-06	4.3474e-06	9.57536e-06	6.39611e-06	1.52122e-05	0.695238	0.0585056	0.453862	Normality	Normality	Homo-scedasticity (the group variances are equal)	Unpaired T-test	0.799336	0.887	1
X1112	2.89822e-06	3.46664e-06	4.17631e-05	3.52931e-06	7.77348e-06	5.1925e-06	1.23496e-05	0.695238	0.00203293	0.544621	Normality	Non-normality	Homo-scedasticity (the group variances are equal)	Mann-Whitney test	0.144422	0.172	1
X9366	0.000600536	0.000541948	0.00244731	0.000493241	0.000217277	0.000145136	0.000345184	0.695238	0.00536216	0.457627	Normality	Non-normality	Homo-scedasticity (the group variances are equal)	Mann-Whitney test	0.0169474	0.034	1
X26279	6.93894e-05	0.000618978	0.000183836	0.000656049	0.000186114	0.000621597	0.000295674	0.466489	0.204599	0.257076	Normality	Normality	Homo-scedasticity (the group variances are equal)	Unpaired T-test	0.947963	0.956	1
X18850	4.94505e-05	5.91491e-05	0.000131011	6.02185e-05	0.00066317	0.000827247	0.00339886	0.102168	0.0326278	0.256387	Normality	Non-normality	Homo-scedasticity (the group variances are equal)	Mann-Whitney test	0.0169474	0.034	1
X13244	3.78922e-05	0.0459475	0.000100389	0.0413234	0.00168456	0.00279199	0.000807311	0.872304	0.061837	2.24347e-05	Normality	Normality	Hetero-scedasticity (there is a difference between the population variances.)	Unpaired T-test	0.236212	0.519	1
X23092	1.91009e-05	2.28471e-05	5.06047e-05	2.32602e-05	0.00424382	0.00122187	0.00134634	0.0695252	0.0326277	0.262326	Normality	Non-normality	Homo-scedasticity (the group variances are equal)	Mann-Whitney test	0.0169474	0.034	1
X16886	3.59773e-06	4.30334e-06	9.5316e-06	4.38115e-06	9.64968e-06	6.44576e-06	9.18237e-05	0.0632311	0.0326276	0.28518	Normality	Non-normality	Homo-scedasticity (the group variances are equal)	Mann-Whitney test	0.0385499	0.058	1
X18123	1.47693e-05	3.53319e-06	7.82577e-06	3.59707e-06	7.92273e-06	5.29219e-06	1.25867e-05	0.695238	0.213916	0.566378	Normality	Normality	Homo-scedasticity (the group variances are equal)	Unpaired T-test	0.760371	0.852	1
X19139	0.000394526	5.09957e-05	0.000112952	0.000259589	0.000114351	7.63839e-05	0.000181667	0.695238	0.744209	0.0879009	Normality	Normality	Homo-scedasticity (the group variances are equal)	Unpaired T-test	0.434486	0.629	1
X24016	5.32179e-05	0.000502272	0.000704961	0.00038239	0.000142739	0.000502681	0.000226766	0.429738	0.896619	0.562635	Normality	Normality	Homo-scedasticity (the group variances are equal)	Unpaired T-test	0.545998	0.67	1

## Sheet: CLI_907MFs
	C.orientalis_1t	C.orientalis_2t	C.orientalis_3t	C.orientalis_4t	C.orientalis_1m	C.orientalis_2m	C.orientalis_3m	C.orientalis_4m
Label	Entire sponge tissue	Entire sponge tissue	Entire sponge tissue	Entire sponge tissue	Microbial cells	Microbial cells	Microbial cells	Microbial cells	MC_shapiro_p	ST_shapiro_p	levene_p	if_p>0.05 for MC	if_p>0.05 for ST	heterogeneity_var	Test name	p-value	FDR_correction	Bonferroni_correction
X6133	4.54131e-06	4.80785e-06	2.56121e-06	8.77738e-06	0.00018381	0.000297936	0.000431403	0.000369271	0.891563	0.513601	0.0298813	Normality	Normality	Hetero-scedasticity (there is a difference between the population variances.)	Unpaired T-test	0.00102082	0.034	0.51
X2202	0.000198879	0.00011588	1.23462e-05	4.23109e-05	0.000166164	0.000109449	9.97088e-05	8.64635e-05	0.262103	0.702808	0.122473	Normality	Normality	Homo-scedasticity (the group variances are equal)	Unpaired T-test	0.627316	0.723	1
X6027	0.000364886	1.69097e-05	0.000650943	3.0871e-05	0.000121237	7.98565e-05	0.0024564	6.30858e-05	0.00241473	0.325264	0.554973	Non-normality	Normality	Homo-scedasticity (the group variances are equal)	Mann-Whitney test	0.281851	0.303	1
X5783	0.00104361	0.0019258	0.000635972	0.000420618	0.000311658	0.00159123	0.000187014	0.000162171	0.0139848	0.51235	0.821254	Non-normality	Normality	Homo-scedasticity (the group variances are equal)	Mann-Whitney test	0.0744573	0.14	1
X9442	9.55692e-06	0.000222715	5.38991e-06	1.84715e-05	7.25417e-05	4.77816e-05	4.35294e-05	3.7747e-05	0.262104	0.00587008	0.394746	Normality	Non-normality	Homo-scedasticity (the group variances are equal)	Mann-Whitney test	0.124107	0.143	1
X2137	0.00129518	0.00233168	0.000910578	0.000851726	4.05021e-05	0.000937988	2.43037e-05	0.00139819	0.248532	0.167968	0.727835	Normality	Normality	Homo-scedasticity (the group variances are equal)	Unpaired T-test	0.173187	0.264	1
X1253	5.2619e-06	0.00012401	2.96761e-06	1.01701e-05	0.000451256	0.0003383	2.39667e-05	0.000219148	0.913314	0.0057773	0.106081	Normality	Non-normality	Homo-scedasticity (the group variances are equal)	Mann-Whitney test	0.0216541	0.067	1
X2405	0.000428417	3.83737e-06	2.04422e-06	0.00319344	0.000240564	1.8122e-05	0.000377458	1.43162e-05	0.27303	0.0207345	0.315557	Normality	Non-normality	Homo-scedasticity (the group variances are equal)	Mann-Whitney test	0.5	0.5	1
X11733	3.74567e-05	0.000500417	0.000105624	7.23959e-05	0.000284315	0.000187272	0.000170606	0.000147943	0.262103	0.0369617	0.418839	Normality	Non-normality	Homo-scedasticity (the group variances are equal)	Mann-Whitney test	0.124107	0.143	1
X11169	0.000942167	0.00161995	0.000938496	0.00171378	0.000723744	0.000476714	0.000434291	0.001883	0.0611117	0.0750525	0.839793	Normality	Normality	Homo-scedasticity (the group variances are equal)	Unpaired T-test	0.330231	0.431	1
X917	0.112596	0.0806079	0.120177	0.0921604	0.00228253	0.00150346	0.00136966	0.00118771	0.262103	0.654931	0.00223279	Normality	Normality	Hetero-scedasticity (there is a difference between the population variances.)	Unpaired T-test	3.43955e-05	0.003	0.017
X2864	0.00131006	0.000624403	0.00116266	0.00131042	0.000913853	0.000120387	0.000109673	9.51045e-05	0.00297498	0.0612052	0.996838	Non-normality	Normality	Homo-scedasticity (the group variances are equal)	Mann-Whitney test	0.0216541	0.067	1
X9756	7.20669e-06	7.62966e-06	4.06443e-06	1.3929e-05	0.000273511	0.000504605	0.00090187	0.00157269	0.696739	0.513602	0.037238	Normality	Normality	Hetero-scedasticity (there is a difference between the population variances.)	Unpaired T-test	0.029978	0.163	1
X10298	0.000261532	0.000354669	0.000284169	2.40552e-05	0.000472351	0.00165023	5.66879e-05	4.91575e-05	0.101491	0.268252	0.21384	Normality	Normality	Homo-scedasticity (the group variances are equal)	Unpaired T-test	0.42882	0.537	1
X14964	1.75988e-05	1.86316e-05	9.92534e-06	3.40146e-05	0.000133583	0.000439941	8.0158e-05	6.95098e-05	0.0433072	0.513602	0.236685	Non-normality	Normality	Homo-scedasticity (the group variances are equal)	Mann-Whitney test	0.0104607	0.037	1
X15047	2.76509e-05	5.85476e-06	3.11892e-06	1.06887e-05	0.000383977	0.000172116	0.000207599	0.000171107	0.0368784	0.257019	0.261729	Non-normality	Normality	Homo-scedasticity (the group variances are equal)	Mann-Whitney test	0.0104607	0.037	1
X2825	0.000225587	6.95703e-05	0.00010439	3.54008e-05	0.0014416	0.000939698	0.000270223	0.000500933	0.796627	0.457001	0.0303014	Normality	Normality	Hetero-scedasticity (there is a difference between the population variances.)	Unpaired T-test	0.0408342	0.169	1
X10936	4.01796e-05	4.25378e-05	2.26605e-05	7.76585e-05	0.000304982	0.00174388	0.000183008	0.000793486	0.349284	0.513602	0.0729694	Normality	Normality	Homo-scedasticity (the group variances are equal)	Unpaired T-test	0.092083	0.207	1
X14006	2.36929e-05	2.50835e-05	1.33623e-05	4.57934e-05	0.00475032	0.000642923	0.000107915	9.358e-05	0.0163143	0.513602	0.2554	Non-normality	Normality	Homo-scedasticity (the group variances are equal)	Mann-Whitney test	0.0104607	0.037	1
X9543	0.000384042	2.28589e-05	0.000210878	0.00101315	0.000163891	0.000894834	0.000491723	8.52805e-05	0.510849	0.474101	0.97178	Normality	Normality	Homo-scedasticity (the group variances are equal)	Unpaired T-test	0.996771	0.997	1
X19282	1.41497e-05	1.49802e-05	0.000360007	0.000484175	0.000537015	0.000968087	6.44483e-05	0.00207511	0.740592	0.175088	0.174433	Normality	Normality	Homo-scedasticity (the group variances are equal)	Unpaired T-test	0.171449	0.264	1
X3180	0.000117083	8.92142e-05	2.93802e-06	1.00687e-05	3.95421e-05	2.60455e-05	2.37277e-05	2.05757e-05	0.262103	0.261823	0.00108213	Normality	Normality	Hetero-scedasticity (there is a difference between the population variances.)	Unpaired T-test	0.378568	0.487	1
X7924	2.92427e-05	3.0959e-05	1.64923e-05	5.65199e-05	0.000221966	0.00487358	0.000133193	0.00208586	0.262034	0.513602	0.0549058	Normality	Normality	Homo-scedasticity (the group variances are equal)	Unpaired T-test	0.157023	0.255	1
X25684	1.0315e-05	1.09204e-05	5.81746e-06	1.99367e-05	7.8296e-05	5.15719e-05	4.69824e-05	0.000315748	0.0172007	0.513601	0.279329	Non-normality	Normality	Homo-scedasticity (the group variances are equal)	Mann-Whitney test	0.0104607	0.037	1
X1727	1.13221e-05	1.19866e-05	6.38543e-06	2.18832e-05	0.00106931	5.66069e-05	5.15693e-05	4.47189e-05	0.00174325	0.513602	0.354603	Non-normality	Normality	Homo-scedasticity (the group variances are equal)	Mann-Whitney test	0.0104607	0.037	1
X8919	0.000621822	0.000418648	0.00093179	0.00163456	0.000282339	0.00018597	0.000847102	0.000146915	0.0649322	0.573537	0.430745	Normality	Normality	Homo-scedasticity (the group variances are equal)	Unpaired T-test	0.136592	0.238	1
X597	1.20095e-05	1.27143e-05	0.000293655	2.32118e-05	9.11578e-05	6.00437e-05	5.47002e-05	0.000237169	0.0611117	0.00343198	0.806169	Normality	Non-normality	Homo-scedasticity (the group variances are equal)	Mann-Whitney test	0.124107	0.143	1
X11517	0.000328513	0.000314693	0.000337483	0.000282629	9.20261e-05	0.000303078	0.000407488	4.78857e-05	0.466414	0.553852	0.00283967	Normality	Normality	Hetero-scedasticity (there is a difference between the population variances.)	Unpaired T-test	0.277302	0.373	1
X14922	0.000234513	9.28726e-06	4.94745e-06	1.69552e-05	0.0032013	0.00194869	3.99561e-05	0.00311174	0.264623	0.00492976	0.0741874	Normality	Non-normality	Homo-scedasticity (the group variances are equal)	Mann-Whitney test	0.0216541	0.067	1
X7345	0.00270965	0.00115607	0.00215538	0.00150716	0.000424387	0.000614759	0.00101355	0.00586428	0.0162857	0.830591	0.479251	Non-normality	Normality	Homo-scedasticity (the group variances are equal)	Mann-Whitney test	0.124107	0.143	1
X481	1.9379e-05	2.05164e-05	1.09294e-05	3.74555e-05	0.00164277	0.000575077	0.00161741	0.000641838	0.0554583	0.513601	7.51847e-08	Normality	Normality	Hetero-scedasticity (there is a difference between the population variances.)	Unpaired T-test	0.00990923	0.099	1
X815	6.76843e-06	0.000246883	0.000375223	0.000861553	5.13756e-05	3.384e-05	3.08285e-05	2.67333e-05	0.262103	0.738135	0.0858838	Normality	Normality	Homo-scedasticity (the group variances are equal)	Unpaired T-test	0.110497	0.216	1
X52	0.000838305	4.32035e-05	0.000115076	0.000775885	0.000309755	0.000204029	0.000185872	0.000161181	0.262103	0.113582	5.30713e-05	Normality	Normality	Hetero-scedasticity (there is a difference between the population variances.)	Unpaired T-test	0.326936	0.428	1
X7037	0.000519259	0.000491936	0.000273222	0.000403203	0.000316694	0.000208599	0.000190036	0.000164791	0.262103	0.523354	0.345607	Normality	Normality	Homo-scedasticity (the group variances are equal)	Unpaired T-test	0.0206057	0.142	1
X7539	4.20822e-05	8.91041e-06	3.92223e-05	1.62672e-05	6.38848e-05	4.20796e-05	3.83348e-05	3.32424e-05	0.262103	0.279582	0.357346	Normality	Normality	Homo-scedasticity (the group variances are equal)	Unpaired T-test	0.147314	0.247	1
X7940	0.000733575	6.58231e-05	7.01298e-06	0.000236858	9.43861e-05	6.21701e-05	5.66374e-05	4.91137e-05	0.262103	0.236495	0.129001	Normality	Normality	Homo-scedasticity (the group variances are equal)	Unpaired T-test	0.282141	0.377	1
X14356	5.37186e-05	0.00030043	0.000152256	0.000103827	0.00040775	0.00140886	0.00122337	0.00303856	0.583451	0.580021	0.158694	Normality	Normality	Homo-scedasticity (the group variances are equal)	Unpaired T-test	0.0484901	0.171	1
X10107	0.00728832	0.00604838	0.00381322	0.00615434	0.00358751	0.0143339	0.00215273	0.00186676	0.0252339	0.493174	0.378947	Non-normality	Normality	Homo-scedasticity (the group variances are equal)	Mann-Whitney test	0.124107	0.143	1
X11661	0.000661944	0.00204879	0.000555668	0.000549488	0.000431592	0.00028428	0.000258982	0.000224579	0.262103	0.00742708	0.361908	Normality	Non-normality	Homo-scedasticity (the group variances are equal)	Mann-Whitney test	0.0104607	0.037	1
X10274	0.000578701	0.00134029	0.000372204	0.000223701	0.000878525	0.000578665	0.000527168	0.000457139	0.262103	0.298427	0.317208	Normality	Normality	Homo-scedasticity (the group variances are equal)	Unpaired T-test	0.947026	0.966	1
X16728	0.000111213	1.5106e-05	0.000138894	2.75781e-05	0.000541526	7.13383e-05	0.00140939	0.00133706	0.357689	0.311742	0.00531438	Normality	Normality	Hetero-scedasticity (there is a difference between the population variances.)	Unpaired T-test	0.0560147	0.177	1
X4958	7.02352e-06	7.43574e-06	3.96112e-06	0.000140517	5.33119e-05	3.51154e-05	3.19904e-05	2.77408e-05	0.262103	0.00264994	0.447392	Normality	Non-normality	Homo-scedasticity (the group variances are equal)	Mann-Whitney test	0.124107	0.143	1
X4151	0.00626283	0.00124073	0.00682724	0.00700258	0.00911789	0.0163382	0.0733262	0.0708976	0.0954519	0.0224764	1.09608e-05	Normality	Non-normality	Hetero-scedasticity (there is a difference between the population variances.)	Mann-Whitney test	0.0104607	0.037	1
X10818	0.00039069	2.25314e-05	0.000409696	4.11342e-05	0.00203222	0.000106405	9.69357e-05	0.00203411	0.0253628	0.0616283	1.22091e-11	Non-normality	Normality	Hetero-scedasticity (there is a difference between the population variances.)	Mann-Whitney test	0.124107	0.143	1
X12309	0.00536926	4.8743e-05	2.59661e-05	8.8987e-05	0.0046116	0.000230189	0.000209704	0.000181847	0.00170905	0.00173376	0.896077	Non-normality	Non-normality	Homo-scedasticity (the group variances are equal)	Mann-Whitney test	0.124107	0.143	1
X16799	0.000807224	7.98413e-06	4.25326e-06	1.45761e-05	5.72437e-05	3.77052e-05	3.43497e-05	2.97867e-05	0.262103	0.00178551	0.363237	Normality	Non-normality	Homo-scedasticity (the group variances are equal)	Mann-Whitney test	0.124107	0.143	1
X24498	5.72773e-06	6.0639e-06	3.23033e-06	1.10705e-05	4.34763e-05	2.86369e-05	0.00304435	2.26228e-05	0.00150839	0.513602	0.351547	Non-normality	Normality	Homo-scedasticity (the group variances are equal)	Mann-Whitney test	0.0104607	0.037	1
X14297	0.000457049	0.000260548	0.000214885	9.5133e-05	0.000373609	0.000246088	0.000224188	0.000194407	0.262103	0.817419	0.399618	Normality	Normality	Homo-scedasticity (the group variances are equal)	Unpaired T-test	0.975893	0.986	1
X18992	1.4739e-05	1.5604e-05	0.000426093	2.84873e-05	0.000111876	7.36902e-05	6.71323e-05	5.82145e-05	0.262103	0.00294874	0.396733	Normality	Non-normality	Homo-scedasticity (the group variances are equal)	Mann-Whitney test	0.124107	0.143	1
X2774	0.00017129	2.66379e-05	0.000226135	0.000243156	0.000190985	0.000125798	0.000114603	9.93791e-05	0.262103	0.258624	0.312649	Normality	Normality	Homo-scedasticity (the group variances are equal)	Unpaired T-test	0.544927	0.652	1
X11523	2.64678e-05	0.000345276	0.000305947	0.000616803	0.000200904	0.000132331	0.000120554	0.00010454	0.262103	0.847519	0.159428	Normality	Normality	Homo-scedasticity (the group variances are equal)	Unpaired T-test	0.184029	0.275	1
X4012	1.89755e-05	2.00892e-05	0.00244086	3.66757e-05	0.000144033	9.48717e-05	8.64289e-05	7.49477e-05	0.262103	0.00151455	0.364032	Normality	Non-normality	Homo-scedasticity (the group variances are equal)	Mann-Whitney test	0.124107	0.143	1
X8268	0.000416541	4.80484e-05	0.000529814	8.77189e-05	0.000344491	0.000226909	0.00103358	0.00178366	0.459928	0.290049	0.09592	Normality	Normality	Homo-scedasticity (the group variances are equal)	Unpaired T-test	0.17863	0.271	1
X1950	1.50491e-05	1.59324e-05	8.48741e-06	0.0015666	0.00011423	7.52409e-05	6.85451e-05	5.94395e-05	0.262103	0.00143867	0.370981	Normality	Non-normality	Homo-scedasticity (the group variances are equal)	Mann-Whitney test	0.124107	0.143	1
X17782	4.23936e-06	4.48818e-06	2.39092e-06	0.00188374	3.21788e-05	2.11955e-05	1.93092e-05	1.67442e-05	0.262103	0.00128463	0.359349	Normality	Non-normality	Homo-scedasticity (the group variances are equal)	Mann-Whitney test	0.124107	0.143	1
X10331	2.30741e-05	0.000568298	0.000111063	4.45973e-05	0.000175143	0.000115363	0.00113737	0.000455679	0.233781	0.039001	0.422394	Normality	Non-normality	Homo-scedasticity (the group variances are equal)	Mann-Whitney test	0.0744573	0.14	1
X1651	4.28004e-06	4.53124e-06	2.41385e-06	8.2724e-06	3.24875e-05	2.13988e-05	1.94945e-05	0.000145567	0.0134408	0.513603	0.288336	Non-normality	Normality	Homo-scedasticity (the group variances are equal)	Mann-Whitney test	0.0104607	0.037	1
X763	2.1779e-05	2.30572e-05	1.22829e-05	4.20941e-05	0.00203606	0.000638216	9.91978e-05	8.60204e-05	0.120168	0.513602	0.128233	Normality	Normality	Homo-scedasticity (the group variances are equal)	Unpaired T-test	0.183307	0.275	1
X8772	1.64441e-05	0.00030355	0.000220342	0.00118501	0.000124819	8.22153e-05	0.00123491	0.00239647	0.312073	0.176349	0.17693	Normality	Normality	Homo-scedasticity (the group variances are equal)	Unpaired T-test	0.416929	0.525	1
X3118	2.07835e-05	2.20034e-05	1.17215e-05	4.01702e-05	0.00246017	0.000519556	9.46639e-05	8.20888e-05	0.0435679	0.513602	0.202085	Non-normality	Normality	Homo-scedasticity (the group variances are equal)	Mann-Whitney test	0.0104607	0.037	1
X5682	0.00180597	0.00159159	0.000322432	0.000312871	0.000352905	0.00254914	4.23529e-05	3.67267e-05	0.0184975	0.0901592	0.978926	Non-normality	Normality	Homo-scedasticity (the group variances are equal)	Mann-Whitney test	0.281851	0.303	1
X4340	0.000929701	0.000724797	0.000248584	0.00048169	0.00254616	0.00500436	0.000529999	0.00449987	0.568686	0.948007	0.028837	Normality	Normality	Hetero-scedasticity (there is a difference between the population variances.)	Unpaired T-test	0.0482832	0.171	1
X7824	0.00753528	0.00706209	0.0052522	0.00507216	0.000130641	0.00773225	0.00196146	0.00582699	0.695326	0.21705	0.0171481	Normality	Normality	Hetero-scedasticity (there is a difference between the population variances.)	Unpaired T-test	0.256843	0.354	1
X21516	0.00331908	0.00269854	0.000250687	0.00010479	0.00205767	0.0114799	0.000246946	0.000214141	0.032791	0.175421	0.461622	Non-normality	Normality	Homo-scedasticity (the group variances are equal)	Mann-Whitney test	0.5	0.5	1
X3437	0.000231358	9.51074e-05	1.0133e-05	3.47263e-05	0.000136378	0.000610297	8.18351e-05	7.09641e-05	0.0189559	0.398406	0.545942	Non-normality	Normality	Homo-scedasticity (the group variances are equal)	Mann-Whitney test	0.193238	0.218	1
X16615	0.000333419	1.93988e-05	7.98409e-05	3.54152e-05	0.000695416	0.00556503	0.00144592	0.0009005	0.0355522	0.0626974	0.259706	Non-normality	Normality	Homo-scedasticity (the group variances are equal)	Mann-Whitney test	0.0104607	0.037	1
X10189	2.08133e-05	2.20349e-05	8.93237e-05	4.02277e-05	0.000157983	0.00010406	9.47996e-05	8.22064e-05	0.262103	0.129548	0.981942	Normality	Normality	Homo-scedasticity (the group variances are equal)	Unpaired T-test	0.0279997	0.163	1
X3995	0.00156718	0.00165916	0.038666	0.00302903	0.0118957	0.0391771	0.00713813	0.0061899	0.0433072	0.00340211	0.987597	Non-normality	Non-normality	Homo-scedasticity (the group variances are equal)	Mann-Whitney test	0.0744573	0.14	1
X12516	0.00095479	3.09092e-05	1.64658e-05	5.64289e-05	0.00110805	0.000145969	0.000132979	0.000115314	0.00297498	0.00389047	0.975514	Non-normality	Non-normality	Homo-scedasticity (the group variances are equal)	Mann-Whitney test	0.0744573	0.14	1
X9007	0.000140479	9.47652e-06	5.04828e-06	1.73007e-05	6.79437e-05	4.4753e-05	4.07703e-05	3.53544e-05	0.262103	0.0115745	0.421729	Normality	Non-normality	Homo-scedasticity (the group variances are equal)	Mann-Whitney test	0.124107	0.143	1
X6537	0.00183642	0.00640625	0.0019861	0.00189939	0.00558302	0.0124701	0.00447014	0.00422872	0.0385657	0.0030608	0.583401	Non-normality	Non-normality	Homo-scedasticity (the group variances are equal)	Mann-Whitney test	0.0744573	0.14	1
X4153	0.00510825	0.0041705	0.000682461	0.00612643	0.0113946	0.0130664	0.0146096	0.014298	0.495211	0.456683	0.615774	Normality	Normality	Homo-scedasticity (the group variances are equal)	Unpaired T-test	0.000533501	0.022	0.267
X86	0.00193045	0.000408749	0.000217747	0.000746228	0.0029306	0.00193032	0.00175854	0.00152494	0.262103	0.257019	0.760086	Normality	Normality	Homo-scedasticity (the group variances are equal)	Unpaired T-test	0.049548	0.171	1
X23676	2.41613e-05	2.55794e-05	1.36265e-05	4.66987e-05	0.000183396	0.000120799	0.00119245	9.543e-05	0.00905705	0.513602	0.303999	Non-normality	Normality	Homo-scedasticity (the group variances are equal)	Mann-Whitney test	0.0104607	0.037	1
X10854	0.000111614	9.24937e-05	2.77327e-06	9.13108e-05	3.73248e-05	0.000122925	2.23972e-05	1.94219e-05	0.0433072	0.0840119	0.946128	Non-normality	Normality	Homo-scedasticity (the group variances are equal)	Mann-Whitney test	0.386415	0.398	1
X4270	4.09753e-05	0.000382875	2.31093e-05	7.91966e-05	0.000311023	0.000204864	0.000186633	0.00016184	0.262103	0.0378347	0.49141	Normality	Non-normality	Homo-scedasticity (the group variances are equal)	Mann-Whitney test	0.124107	0.143	1
X2393	4.83442e-05	0.000255908	0.00093555	9.3439e-05	0.000366956	0.000241706	0.000220196	0.000190945	0.262103	0.10058	0.254559	Normality	Normality	Homo-scedasticity (the group variances are equal)	Unpaired T-test	0.721015	0.801	1
X8768	0.00240059	6.2739e-05	3.34219e-05	0.000114539	0.000449818	0.00148143	0.000269919	0.000234063	0.0433072	0.00315499	0.704727	Non-normality	Non-normality	Homo-scedasticity (the group variances are equal)	Mann-Whitney test	0.124107	0.143	1
X437	7.87011e-06	8.33201e-06	4.43858e-06	1.52112e-05	5.97379e-05	0.000452035	0.000189699	0.000155423	0.417442	0.513602	0.144406	Normality	Normality	Homo-scedasticity (the group variances are equal)	Unpaired T-test	0.0501136	0.171	1
X16005	3.90289e-05	4.13196e-05	2.20115e-05	7.54345e-05	0.00212368	0.00562014	0.000177767	0.000770762	0.346301	0.513602	0.0906225	Normality	Normality	Homo-scedasticity (the group variances are equal)	Unpaired T-test	0.131394	0.233	1
X9277	1.02593e-05	1.08614e-05	5.78604e-06	0.00046503	7.78731e-05	5.12933e-05	4.67286e-05	4.05212e-05	0.262103	0.00174041	0.392204	Normality	Non-normality	Homo-scedasticity (the group variances are equal)	Mann-Whitney test	0.124107	0.143	1
X11031	0.000129646	9.11338e-05	6.82317e-05	0.000189035	4.39437e-05	2.89447e-05	0.000596501	0.00011433	0.0310745	0.749898	0.357812	Non-normality	Normality	Homo-scedasticity (the group variances are equal)	Mann-Whitney test	0.281851	0.303	1
X966	0.000212829	0.001527	0.000402137	0.00064094	0.000101973	6.71675e-05	0.00058806	0.000265308	0.313691	0.327277	0.37086	Normality	Normality	Homo-scedasticity (the group variances are equal)	Unpaired T-test	0.210592	0.303	1
X20268	2.83032e-05	2.99644e-05	0.000237335	5.47041e-05	0.000214835	0.000141507	0.000128914	0.000111789	0.262103	0.0192621	0.566653	Normality	Non-normality	Homo-scedasticity (the group variances are equal)	Mann-Whitney test	0.124107	0.143	1
X3959	0.0144784	0.0241063	0.0456172	0.020637	0.00397492	0.01343	0.015183	0.0105191	0.541991	0.332716	0.3717	Normality	Normality	Homo-scedasticity (the group variances are equal)	Unpaired T-test	0.0758699	0.192	1
X8870	0.000324063	1.89293e-05	5.67676e-05	0.000244725	0.000135717	0.000800001	8.14387e-05	0.00305678	0.0898971	0.422224	0.209804	Normality	Normality	Homo-scedasticity (the group variances are equal)	Unpaired T-test	0.268172	0.363	1
X11497	3.56736e-06	3.77673e-06	2.01192e-06	6.89494e-06	0.000263229	9.81929e-05	1.62484e-05	0.000133549	0.860816	0.513601	0.0739538	Normality	Normality	Homo-scedasticity (the group variances are equal)	Unpaired T-test	0.0528097	0.173	1
X9746	2.17767e-05	2.30548e-05	1.22816e-05	4.20896e-05	0.000165295	0.000108876	0.0025456	0.000430056	0.0228904	0.513602	0.25007	Non-normality	Normality	Homo-scedasticity (the group variances are equal)	Mann-Whitney test	0.0104607	0.037	1
X2277	1.24331e-05	1.31628e-05	7.01202e-06	2.40305e-05	9.43733e-05	0.00145773	5.66297e-05	4.9107e-05	0.00290324	0.513601	0.334263	Non-normality	Normality	Homo-scedasticity (the group variances are equal)	Mann-Whitney test	0.0104607	0.037	1
X12427	0.000418112	0.000216714	0.000213469	7.91283e-05	0.000310754	0.000204687	0.000186472	0.000161701	0.262104	0.598819	0.466595	Normality	Normality	Homo-scedasticity (the group variances are equal)	Unpaired T-test	0.843198	0.893	1
X6701	4.56421e-06	0.00637361	2.57412e-06	8.82165e-06	3.46446e-05	0.000114098	0.000217436	0.000144481	0.97744	0.00127621	0.370352	Normality	Non-normality	Homo-scedasticity (the group variances are equal)	Mann-Whitney test	0.124107	0.143	1
X244	3.52392e-05	3.73074e-05	9.9371e-05	6.81098e-05	0.000267482	0.000176185	0.000160506	0.000139184	0.262103	0.347933	0.61245	Normality	Normality	Homo-scedasticity (the group variances are equal)	Unpaired T-test	0.00774398	0.086	1
X6799	0.000318364	6.74099e-05	0.000252786	0.000123066	0.000483308	0.000318344	0.000290014	0.000251489	0.262103	0.673264	0.508625	Normality	Normality	Homo-scedasticity (the group variances are equal)	Unpaired T-test	0.108033	0.215	1
X14209	4.28941e-05	4.54116e-05	2.41914e-05	8.29052e-05	0.0027581	0.000214457	0.000195372	0.000847094	0.0946	0.513602	0.151039	Normality	Normality	Homo-scedasticity (the group variances are equal)	Unpaired T-test	0.165081	0.257	1
X3119	9.91825e-05	0.000157246	8.54364e-05	3.83397e-05	0.000150569	9.91763e-05	9.03503e-05	7.83482e-05	0.262103	0.907765	0.534612	Normality	Normality	Homo-scedasticity (the group variances are equal)	Unpaired T-test	0.754015	0.827	1
X2988	1.10102e-05	0.00139496	6.20952e-06	0.000407366	0.000417863	5.50474e-05	0.000773056	4.34869e-05	0.309638	0.122738	0.532701	Normality	Normality	Homo-scedasticity (the group variances are equal)	Unpaired T-test	0.732702	0.808	1
X22351	1.38277e-05	1.46393e-05	7.79857e-06	2.67261e-05	0.00579035	0.000482877	6.29819e-05	0.00331154	0.455427	0.513602	0.0113862	Normality	Normality	Hetero-scedasticity (there is a difference between the population variances.)	Unpaired T-test	0.12335	0.223	1
X4418	0.00239227	0.00436768	0.000595726	0.00132424	0.000754515	0.000835989	0.000873398	0.000635426	0.665517	0.718892	0.0517849	Normality	Normality	Homo-scedasticity (the group variances are equal)	Unpaired T-test	0.140529	0.24	1
X1067	3.2404e-06	3.43058e-06	1.82752e-06	6.263e-06	2.45962e-05	0.000112062	1.47592e-05	1.27986e-05	0.0181546	0.513602	0.274432	Non-normality	Normality	Homo-scedasticity (the group variances are equal)	Mann-Whitney test	0.0104607	0.037	1
X7091	9.37694e-06	0.00194553	0.000502669	0.000439304	0.00176758	4.68818e-05	4.27096e-05	0.00212642	0.105298	0.205402	0.247024	Normality	Normality	Homo-scedasticity (the group variances are equal)	Unpaired T-test	0.709827	0.792	1
X19736	7.2334e-06	7.65793e-06	4.07949e-06	1.39806e-05	5.4905e-05	3.61647e-05	0.000164732	0.000557182	0.10525	0.513602	0.159652	Normality	Normality	Homo-scedasticity (the group variances are equal)	Unpaired T-test	0.159182	0.255	1
X7556	9.61251e-06	1.01767e-05	2.71063e-05	1.85789e-05	0.000648914	4.80595e-05	4.37826e-05	3.79665e-05	0.00200498	0.347933	0.363181	Non-normality	Normality	Homo-scedasticity (the group variances are equal)	Mann-Whitney test	0.0104607	0.037	1
X1275	9.56288e-06	1.01241e-05	5.39327e-06	1.8483e-05	0.000362934	4.78114e-05	0.000436063	0.000259642	0.674406	0.513602	0.0539705	Normality	Normality	Homo-scedasticity (the group variances are equal)	Unpaired T-test	0.0199158	0.14	1
X3569	1.76981e-05	0.00204223	0.000945575	0.00035549	0.000134337	0.00186469	0.000603349	0.000959369	0.836813	0.637261	0.709383	Normality	Normality	Homo-scedasticity (the group variances are equal)	Unpaired T-test	0.933355	0.958	1
X10219	8.58684e-05	4.59238e-06	2.50867e-05	0.000368045	3.29259e-05	2.16876e-05	1.97576e-05	1.7133e-05	0.262103	0.0927607	0.191529	Normality	Normality	Homo-scedasticity (the group variances are equal)	Unpaired T-test	0.288707	0.385	1
X10987	4.71009e-05	0.000543649	2.6564e-05	9.1036e-05	0.000357519	0.00158027	0.00107267	0.000186035	0.558787	0.0221045	0.0557939	Normality	Non-normality	Homo-scedasticity (the group variances are equal)	Mann-Whitney test	0.0416323	0.105	1
X527	0.000413308	0.00127548	0.00350368	0.00142186	0.000627442	0.000413282	0.000376503	0.000326489	0.262103	0.405488	0.193568	Normality	Normality	Homo-scedasticity (the group variances are equal)	Unpaired T-test	0.114124	0.216	1
X2985	1.25611e-05	1.32983e-05	7.0842e-06	2.42779e-05	0.00083457	0.00188901	5.72126e-05	0.00471614	0.511967	0.513602	0.0769254	Normality	Normality	Homo-scedasticity (the group variances are equal)	Unpaired T-test	0.117752	0.219	1
X12361	0.00326583	8.14761e-05	0.000436694	0.000148746	0.00292079	0.000384772	0.00035053	0.000303966	0.00297498	0.0161243	0.834912	Non-normality	Non-normality	Homo-scedasticity (the group variances are equal)	Mann-Whitney test	0.386415	0.398	1
X2753	3.82314e-06	4.04752e-06	2.15617e-06	7.38931e-06	0.00175913	0.000672658	1.74134e-05	0.000128082	0.302254	0.513602	0.0738299	Normality	Normality	Homo-scedasticity (the group variances are equal)	Unpaired T-test	0.159184	0.255	1
X3003	5.66975e-06	6.00252e-06	3.19763e-06	1.09584e-05	4.30361e-05	0.000973419	0.000928359	2.23938e-05	0.0473996	0.513602	1.15098e-08	Non-normality	Normality	Hetero-scedasticity (there is a difference between the population variances.)	Mann-Whitney test	0.0104607	0.037	1
X16155	0.000106927	2.26406e-05	1.2061e-05	4.13336e-05	0.000162326	0.000106921	9.74056e-05	8.44662e-05	0.262103	0.25702	0.760086	Normality	Normality	Homo-scedasticity (the group variances are equal)	Unpaired T-test	0.0494878	0.171	1
X21931	2.36697e-05	2.50589e-05	1.33492e-05	4.57484e-05	0.000179664	0.000591705	0.00010781	0.000731511	0.343431	0.513602	0.0003161	Normality	Normality	Hetero-scedasticity (there is a difference between the population variances.)	Unpaired T-test	0.0494621	0.171	1
X11096	1.44033e-05	1.52487e-05	8.12318e-06	2.78385e-05	0.000109328	7.20121e-05	0.00147698	5.68888e-05	0.00333536	0.513601	0.332304	Non-normality	Normality	Homo-scedasticity (the group variances are equal)	Mann-Whitney test	0.0104607	0.037	1
X4438	0.000246032	5.46065e-05	9.09702e-05	1.36732e-05	5.36978e-05	3.53695e-05	3.22219e-05	2.79416e-05	0.262103	0.376785	0.155369	Normality	Normality	Homo-scedasticity (the group variances are equal)	Unpaired T-test	0.256525	0.354	1
X11099	0.000326709	6.50362e-06	3.46457e-06	1.18732e-05	0.00192361	3.07134e-05	2.79802e-05	0.00591971	0.150801	0.00254669	0.112143	Normality	Non-normality	Homo-scedasticity (the group variances are equal)	Mann-Whitney test	0.0416323	0.105	1
X7738	0.00012626	0.00125236	0.00286323	0.00169235	0.00479189	0.000631262	0.000575085	0.000498691	0.00297498	0.975984	0.796256	Non-normality	Normality	Homo-scedasticity (the group variances are equal)	Mann-Whitney test	0.386415	0.398	1
X8054	0.000393906	3.62137e-05	0.000904896	6.61131e-05	0.000259641	0.00017102	0.0001558	0.000135104	0.262103	0.291056	0.0830929	Normality	Normality	Homo-scedasticity (the group variances are equal)	Unpaired T-test	0.436226	0.544	1
X5793	0.000443928	1.90683e-05	1.0158e-05	3.48119e-05	0.000136714	9.00505e-05	8.20367e-05	7.1139e-05	0.262103	0.0054896	0.393081	Normality	Non-normality	Homo-scedasticity (the group variances are equal)	Mann-Whitney test	0.124107	0.143	1
X2606	7.43489e-05	1.08301e-05	5.76932e-06	1.97717e-05	0.00316548	0.00460826	0.000787079	0.00118966	0.519215	0.0805328	0.00572044	Normality	Normality	Hetero-scedasticity (there is a difference between the population variances.)	Unpaired T-test	0.035348	0.163	1
X6489	0.0233091	0.0122416	0.0164011	0.012337	2.41469e-05	1.5905e-05	7.2448e-05	1.25648e-05	0.0649322	0.212734	0.0710335	Normality	Normality	Homo-scedasticity (the group variances are equal)	Unpaired T-test	0.000832586	0.03	0.416
X12576	2.85693e-05	4.08172e-06	2.17439e-06	7.45173e-06	0.000146323	0.000169936	0.000177546	9.97376e-05	0.402017	0.0759604	0.195035	Normality	Normality	Homo-scedasticity (the group variances are equal)	Unpaired T-test	0.000307757	0.017	0.154
X12776	4.98347e-05	5.27596e-05	0.000862188	0.00106864	0.00037827	0.000249158	0.000226985	0.000984161	0.0611117	0.128281	0.187386	Normality	Normality	Homo-scedasticity (the group variances are equal)	Unpaired T-test	0.884385	0.923	1
X9509	2.24781e-05	2.37974e-05	1.26772e-05	4.34454e-05	0.00830841	0.0199981	0.00631909	0.0129129	0.619198	0.513603	0.0342767	Normality	Normality	Hetero-scedasticity (there is a difference between the population variances.)	Unpaired T-test	0.00793463	0.086	1
X6284	0.000589584	0.000440231	0.000367552	0.000306766	2.21205e-05	1.45703e-05	1.32737e-05	0.000481711	0.00206767	0.752719	0.810323	Non-normality	Normality	Homo-scedasticity (the group variances are equal)	Mann-Whitney test	0.0744573	0.14	1
X19499	4.7159e-06	4.99268e-06	2.65967e-06	0.000499669	3.57959e-05	2.3578e-05	2.14797e-05	1.86264e-05	0.262103	0.00143495	0.370708	Normality	Non-normality	Homo-scedasticity (the group variances are equal)	Mann-Whitney test	0.124107	0.143	1
X5954	0.000147676	0.000192678	0.000139837	5.70851e-05	0.000224186	0.000147666	0.000134525	0.000116655	0.262103	0.606488	0.839998	Normality	Normality	Homo-scedasticity (the group variances are equal)	Unpaired T-test	0.582069	0.685	1
X18013	2.85236e-05	0.000346752	0.000195871	5.513e-05	0.000216508	0.000142609	0.000129918	0.00011266	0.262103	0.483807	0.0765942	Normality	Normality	Homo-scedasticity (the group variances are equal)	Unpaired T-test	0.938918	0.96	1
X9903	3.6034e-05	0.00062638	0.000271793	0.000552821	0.00473449	0.0104819	0.00120536	0.0103518	0.282736	0.589895	0.00702096	Normality	Normality	Hetero-scedasticity (there is a difference between the population variances.)	Unpaired T-test	0.0318663	0.163	1
X1949	1.48537e-05	1.57254e-05	8.37717e-06	2.87089e-05	0.000112746	7.42636e-05	0.00349966	0.000293337	0.00612859	0.513602	0.304571	Non-normality	Normality	Homo-scedasticity (the group variances are equal)	Mann-Whitney test	0.0104607	0.037	1
X24505	2.6811e-05	2.83845e-05	1.51208e-05	5.18199e-05	0.000203508	0.00110276	0.000122117	0.000529476	0.392427	0.513602	0.0612822	Normality	Normality	Homo-scedasticity (the group variances are equal)	Unpaired T-test	0.0849643	0.201	1
X19630	6.69523e-06	0.000696857	1.89565e-05	6.47022e-05	5.082e-05	0.00152761	0.000204855	0.000405045	0.136277	0.00952791	0.480115	Normality	Non-normality	Homo-scedasticity (the group variances are equal)	Mann-Whitney test	0.124107	0.143	1
X2266	0.00065768	0.00059172	0.0018798	0.000216053	0.000848489	0.000558881	0.000509145	0.00044151	0.262103	0.230593	0.323967	Normality	Normality	Homo-scedasticity (the group variances are equal)	Unpaired T-test	0.531816	0.639	1
X24267	9.76342e-06	5.16823e-05	6.52839e-05	0.000115663	7.41091e-05	4.88141e-05	4.447e-05	3.85626e-05	0.262103	0.930197	0.224829	Normality	Normality	Homo-scedasticity (the group variances are equal)	Unpaired T-test	0.708101	0.792	1
X9656	2.17035e-05	0.00706329	1.22403e-05	0.00160212	0.00016474	0.00010851	9.88539e-05	8.57221e-05	0.262103	0.0685616	0.168595	Normality	Normality	Homo-scedasticity (the group variances are equal)	Unpaired T-test	0.263907	0.361	1
X9648	0.000173361	0.000262046	9.06944e-05	0.000462936	3.93773e-05	0.000323243	0.000416088	0.00010245	0.507272	0.743911	0.542683	Normality	Normality	Homo-scedasticity (the group variances are equal)	Unpaired T-test	0.829394	0.887	1
X11134	2.4722e-05	2.61729e-05	1.39427e-05	4.77823e-05	0.000187652	0.00119234	0.00119111	9.76443e-05	0.0528374	0.513602	5.13616e-07	Normality	Normality	Hetero-scedasticity (there is a difference between the population variances.)	Unpaired T-test	0.0798577	0.197	1
X1054	4.08676e-06	4.32661e-06	2.30485e-06	7.89883e-06	3.10205e-05	2.04325e-05	9.30708e-05	8.72797e-05	0.171606	0.513602	2.72628e-05	Normality	Normality	Hetero-scedasticity (there is a difference between the population variances.)	Unpaired T-test	0.0298786	0.163	1
X13106	0.000502402	2.42524e-05	1.29196e-05	0.000443756	0.000173882	0.000114532	0.00010434	9.04794e-05	0.262103	0.0884204	4.94577e-05	Normality	Normality	Hetero-scedasticity (there is a difference between the population variances.)	Unpaired T-test	0.3836	0.491	1
X24759	3.78396e-05	0.000980924	0.0011456	0.000808986	0.000287221	0.000189186	0.000861751	0.000149455	0.0649323	0.283339	0.629558	Normality	Normality	Homo-scedasticity (the group variances are equal)	Unpaired T-test	0.255998	0.354	1
X2129	6.20738e-06	0.000151166	0.000456009	0.000316648	4.7117e-05	0.000155175	0.000262771	2.45173e-05	0.517908	0.940286	0.213849	Normality	Normality	Homo-scedasticity (the group variances are equal)	Unpaired T-test	0.364004	0.469	1
X2076	5.65703e-06	5.98905e-06	3.19045e-06	1.09338e-05	0.000357296	2.82834e-05	2.57664e-05	0.000278349	0.162604	0.513602	0.000330521	Normality	Normality	Hetero-scedasticity (there is a difference between the population variances.)	Unpaired T-test	0.100192	0.213	1
X4152	0.00179477	0.000588873	0.000369949	0.012797	0.000206191	0.00200541	2.47454e-05	2.14582e-05	0.0104126	0.0167098	0.340504	Non-normality	Non-normality	Homo-scedasticity (the group variances are equal)	Mann-Whitney test	0.0744573	0.14	1
X10842	0.000472337	0.000541928	0.00139338	0.000497303	0.000129775	8.54798e-05	7.78727e-05	6.75281e-05	0.262103	0.00840045	0.329621	Normality	Non-normality	Homo-scedasticity (the group variances are equal)	Mann-Whitney test	0.0104607	0.037	1
X9041	0.00177218	2.27191e-05	1.21028e-05	4.14769e-05	0.000162889	0.000107291	9.77434e-05	8.47592e-05	0.262103	0.00198363	0.365534	Normality	Non-normality	Homo-scedasticity (the group variances are equal)	Mann-Whitney test	0.124107	0.143	1
X9981	6.21499e-06	6.57975e-06	3.50513e-06	1.20122e-05	4.71748e-05	0.000155365	2.83077e-05	0.000899857	0.0282385	0.513602	0.236605	Non-normality	Normality	Homo-scedasticity (the group variances are equal)	Mann-Whitney test	0.0104607	0.037	1
X1269	1.62977e-05	1.72542e-05	9.19158e-06	3.15e-05	0.000123707	8.14834e-05	0.000514147	0.000321855	0.52548	0.513603	0.0160483	Normality	Normality	Hetero-scedasticity (there is a difference between the population variances.)	Unpaired T-test	0.0514242	0.171	1
X1157	0.000465183	0.000178796	0.000323234	2.35839e-05	9.26192e-05	6.10063e-05	5.55772e-05	4.81943e-05	0.262103	0.974282	0.0218669	Normality	Normality	Hetero-scedasticity (there is a difference between the population variances.)	Unpaired T-test	0.10287	0.213	1
X139	2.12282e-05	4.2469e-06	2.26238e-06	4.36381e-05	3.04489e-05	2.00561e-05	1.82712e-05	0.000138065	0.0130891	0.359566	0.535221	Non-normality	Normality	Homo-scedasticity (the group variances are equal)	Mann-Whitney test	0.193238	0.218	1
X19250	6.95237e-06	7.36042e-06	3.921e-06	6.71872e-05	5.27719e-05	3.47597e-05	3.16663e-05	0.000214645	0.0168456	0.00578164	0.453362	Non-normality	Non-normality	Homo-scedasticity (the group variances are equal)	Mann-Whitney test	0.0744573	0.14	1
X21048	2.01151e-06	2.12957e-06	1.13445e-06	3.88783e-06	1.52684e-05	1.00569e-05	0.000335358	3.97244e-05	0.0108416	0.513601	0.282618	Non-normality	Normality	Homo-scedasticity (the group variances are equal)	Mann-Whitney test	0.0104607	0.037	1
X24948	0.00142047	9.20207e-05	0.000245104	0.000167996	0.000659759	0.000434569	0.000395896	0.000343305	0.262103	0.0202495	0.404586	Normality	Non-normality	Homo-scedasticity (the group variances are equal)	Mann-Whitney test	0.124107	0.143	1
X6845	1.80133e-05	1.90705e-05	1.01591e-05	0.000498506	0.00013673	9.00608e-05	8.20461e-05	7.11471e-05	0.262103	0.00215356	0.418646	Normality	Non-normality	Homo-scedasticity (the group variances are equal)	Mann-Whitney test	0.124107	0.143	1
X6731	0.00556481	0.00504322	0.00432221	0.00362062	0.0028438	0.00187315	0.00170645	0.00147977	0.262103	0.916607	0.369397	Normality	Normality	Homo-scedasticity (the group variances are equal)	Unpaired T-test	0.00217296	0.047	1
X156	4.72202e-05	9.99833e-06	3.504e-05	0.000294451	7.16849e-05	4.72173e-05	4.30153e-05	3.73012e-05	0.262103	0.0295523	0.325763	Normality	Non-normality	Homo-scedasticity (the group variances are equal)	Mann-Whitney test	0.331559	0.355	1
X23761	3.47769e-05	0.000279576	9.80675e-05	6.72164e-05	0.000263974	0.00113682	0.0001584	0.000137358	0.0208301	0.181434	0.383969	Non-normality	Normality	Homo-scedasticity (the group variances are equal)	Mann-Whitney test	0.0744573	0.14	1
X5322	0.000911303	0.00456804	0.00103913	0.00346695	6.91324e-05	0.00022768	0.00488126	0.00464254	0.05386	0.267798	0.0281138	Normality	Normality	Hetero-scedasticity (there is a difference between the population variances.)	Unpaired T-test	0.980436	0.988	1
X3338	3.29104e-05	3.4842e-05	1.85608e-05	6.36088e-05	0.000249806	0.000822709	0.000924215	0.000129986	0.250003	0.513602	5.68101e-05	Normality	Normality	Hetero-scedasticity (there is a difference between the population variances.)	Unpaired T-test	0.0485021	0.171	1
X1450	0.000163858	0.000160232	0.000142765	0.000200538	0.000236549	3.11619e-05	0.000372965	0.000230342	0.635413	0.53211	0.20856	Normality	Normality	Homo-scedasticity (the group variances are equal)	Unpaired T-test	0.502548	0.607	1
X66	6.68844e-05	5.46374e-06	2.91061e-06	9.97481e-06	0.000312142	2.58026e-05	2.35064e-05	2.03838e-05	0.00212399	0.0172942	0.467366	Non-normality	Non-normality	Homo-scedasticity (the group variances are equal)	Mann-Whitney test	0.0744573	0.14	1
X735	4.26073e-06	4.5108e-06	2.40296e-06	8.23508e-06	3.2341e-05	0.000997371	0.000188379	0.000108435	0.0465963	0.513602	0.234891	Non-normality	Normality	Homo-scedasticity (the group variances are equal)	Mann-Whitney test	0.0104607	0.037	1
X13948	8.64849e-05	4.13546e-06	2.20302e-06	5.26934e-05	0.000416775	1.95298e-05	1.77918e-05	0.00299648	0.0208501	0.313437	0.255357	Non-normality	Normality	Homo-scedasticity (the group variances are equal)	Mann-Whitney test	0.124107	0.143	1
X8292	1.17371e-05	0.000128162	6.61948e-06	0.000113426	8.90902e-05	5.86818e-05	5.34595e-05	4.6358e-05	0.262103	0.105933	0.00154791	Normality	Normality	Hetero-scedasticity (there is a difference between the population variances.)	Unpaired T-test	0.930828	0.958	1
X5518	7.16196e-06	7.58231e-06	4.0392e-06	1.38425e-05	5.43628e-05	0.000179038	0.000461248	2.82876e-05	0.257738	0.513602	0.0933451	Normality	Normality	Homo-scedasticity (the group variances are equal)	Unpaired T-test	0.13232	0.234	1
X7087	0.000300384	6.36028e-05	3.38821e-05	0.000116116	0.000456012	0.000300365	0.000273635	0.000237285	0.262103	0.25702	0.760086	Normality	Normality	Homo-scedasticity (the group variances are equal)	Unpaired T-test	0.049548	0.171	1
X12593	8.70889e-05	0.000461002	0.000312768	0.000168324	0.000661047	0.000435417	0.000396669	0.000343975	0.262103	0.837449	0.551172	Normality	Normality	Homo-scedasticity (the group variances are equal)	Unpaired T-test	0.110635	0.216	1
X8009	0.00278915	0.00966312	0.00108321	2.14784e-05	0.000421753	0.00230621	0.000345282	0.00448659	0.302946	0.2163	0.472259	Normality	Normality	Homo-scedasticity (the group variances are equal)	Unpaired T-test	0.551565	0.655	1
X2274	1.98919e-05	0.000174001	0.00016525	3.84468e-05	0.000150989	9.94532e-05	9.06026e-05	7.8567e-05	0.262103	0.1194	0.00853763	Normality	Normality	Hetero-scedasticity (there is a difference between the population variances.)	Unpaired T-test	0.903516	0.935	1
X6569	0.0236184	0.0238051	0.0166683	0.026761	6.29554e-05	0.000207337	0.000408014	0.000202254	0.63247	0.354434	0.18242	Normality	Normality	Homo-scedasticity (the group variances are equal)	Unpaired T-test	4.36659e-05	0.004	0.022
X11717	0.000588445	0.000880641	8.49841e-06	2.91244e-05	0.000114378	7.53384e-05	6.86339e-05	5.95166e-05	0.262103	0.273363	0.00315702	Normality	Normality	Hetero-scedasticity (there is a difference between the population variances.)	Unpaired T-test	0.216902	0.31	1
X13674	0.000704574	0.00113786	0.000156977	0.000561712	0.000422545	0.00324522	0.000253553	0.000219871	0.00652986	0.962514	0.495314	Non-normality	Normality	Homo-scedasticity (the group variances are equal)	Mann-Whitney test	0.386415	0.398	1
X11778	1.76989e-05	1.87376e-05	9.9818e-06	3.42081e-05	0.000671714	8.84887e-05	0.00309515	0.00128417	0.563313	0.513602	0.0799649	Normality	Normality	Homo-scedasticity (the group variances are equal)	Unpaired T-test	0.100033	0.213	1
X22106	0.00039513	1.96884e-05	1.04883e-05	3.59439e-05	0.00014116	0.000706657	0.000533662	0.000606438	0.310867	0.00681586	0.66082	Normality	Non-normality	Homo-scedasticity (the group variances are equal)	Mann-Whitney test	0.0216541	0.067	1
X6082	9.35523e-06	5.26013e-05	5.27616e-06	0.000224535	7.10107e-05	4.67732e-05	4.26108e-05	3.69503e-05	0.262103	0.0690139	0.240417	Normality	Normality	Homo-scedasticity (the group variances are equal)	Unpaired T-test	0.667112	0.756	1
X3383	0.00062855	0.000110767	1.18015e-05	4.04441e-05	0.000158833	0.00010462	9.53096e-05	8.26487e-05	0.262103	0.0398301	0.284135	Normality	Non-normality	Homo-scedasticity (the group variances are equal)	Mann-Whitney test	0.386415	0.398	1
X13624	0.000730097	0.000876414	0.000318763	0.000428269	0.000292685	3.85571e-05	0.00035987	3.04597e-05	0.156802	0.612216	0.143694	Normality	Normality	Homo-scedasticity (the group variances are equal)	Unpaired T-test	0.0390632	0.166	1
X12807	8.83785e-05	9.35656e-05	4.98437e-05	0.000170817	0.000670835	0.000441865	0.000402542	0.00491413	0.00549995	0.513602	0.317291	Non-normality	Normality	Homo-scedasticity (the group variances are equal)	Mann-Whitney test	0.0104607	0.037	1
X14605	0.000419082	0.000183777	0.00052223	0.000205197	0.000437299	5.66265e-05	0.000282975	0.000223672	0.970384	0.334591	0.612081	Normality	Normality	Homo-scedasticity (the group variances are equal)	Unpaired T-test	0.496993	0.603	1
X16343	1.8155e-05	1.92205e-05	1.02391e-05	3.50897e-05	0.000137805	9.07693e-05	0.000413458	0.000574066	0.452831	0.513602	0.00296297	Normality	Normality	Hetero-scedasticity (there is a difference between the population variances.)	Unpaired T-test	0.0486587	0.171	1
X2303	0.00051413	5.53168e-05	2.9468e-05	0.000100988	0.000396604	0.000261234	0.000237986	0.000206372	0.262103	0.0339396	0.484211	Normality	Non-normality	Homo-scedasticity (the group variances are equal)	Mann-Whitney test	0.124107	0.143	1
X10244	2.02542e-05	2.1443e-05	1.1423e-05	3.91471e-05	0.000153739	0.000101265	0.000461265	0.000947222	0.360661	0.513602	0.0543424	Normality	Normality	Homo-scedasticity (the group variances are equal)	Unpaired T-test	0.0895347	0.204	1
X14724	0.000138704	6.09032e-06	3.2444e-06	1.11187e-05	0.000218328	2.87617e-05	2.62021e-05	2.27214e-05	0.00297498	0.00565911	0.807951	Non-normality	Non-normality	Homo-scedasticity (the group variances are equal)	Mann-Whitney test	0.0744573	0.14	1
X14494	9.40332e-05	9.95521e-05	5.30328e-05	0.000181746	0.000713757	0.000470136	0.000428298	0.00221138	0.0351894	0.513602	0.25002	Non-normality	Normality	Homo-scedasticity (the group variances are equal)	Mann-Whitney test	0.0104607	0.037	1
X3294	7.39117e-06	7.82497e-06	4.16847e-06	1.42856e-05	5.61025e-05	3.69535e-05	0.000168325	0.000158822	0.161999	0.513602	2.52014e-05	Normality	Normality	Hetero-scedasticity (there is a difference between the population variances.)	Unpaired T-test	0.0298871	0.163	1
X2961	5.77511e-06	6.11406e-06	3.25705e-06	1.11621e-05	0.0113749	0.010972	0.00524959	0.00642893	0.205729	0.513602	7.36343e-05	Normality	Normality	Hetero-scedasticity (there is a difference between the population variances.)	Unpaired T-test	0.00159329	0.044	0.797
X10651	5.4582e-05	0.000681944	0.000100327	2.10991e-05	8.28607e-05	5.45786e-05	4.97215e-05	4.31165e-05	0.262103	0.0213863	0.291096	Normality	Non-normality	Homo-scedasticity (the group variances are equal)	Mann-Whitney test	0.233913	0.264	1
X224	3.4639e-06	3.6672e-06	1.95357e-06	6.69498e-06	2.62927e-05	1.73184e-05	1.57772e-05	0.000137383	0.00973597	0.513602	0.299404	Non-normality	Normality	Homo-scedasticity (the group variances are equal)	Mann-Whitney test	0.0104607	0.037	1
X23998	4.32423e-06	4.57802e-06	2.43878e-06	8.3578e-06	0.000224533	2.16198e-05	0.000572428	8.5397e-05	0.377384	0.513603	0.0852145	Normality	Normality	Homo-scedasticity (the group variances are equal)	Unpaired T-test	0.12244	0.223	1
X8848	7.75552e-05	0.000812116	0.00117362	0.000749488	0.000588681	0.000387752	0.000353245	0.00030632	0.262103	0.597997	0.259239	Normality	Normality	Homo-scedasticity (the group variances are equal)	Unpaired T-test	0.260489	0.358	1
X3114	0.000271634	1.48846e-05	7.92922e-06	2.71738e-05	0.00481651	7.02926e-05	6.40371e-05	5.55304e-05	0.00136067	0.00794193	0.380854	Non-normality	Non-normality	Homo-scedasticity (the group variances are equal)	Mann-Whitney test	0.0744573	0.14	1
X20969	5.40098e-07	5.71797e-07	3.04605e-07	3.75171e-05	4.09961e-06	2.70032e-06	2.46001e-06	2.13323e-06	0.262103	0.00154828	0.37891	Normality	Non-normality	Homo-scedasticity (the group variances are equal)	Mann-Whitney test	0.124107	0.143	1
X7337	7.95944e-05	0.000213109	0.000145045	7.0577e-06	0.000138586	0.00014981	1.6632e-05	1.44226e-05	0.0616503	0.98093	0.868516	Normality	Normality	Homo-scedasticity (the group variances are equal)	Unpaired T-test	0.606662	0.707	1
X10443	0.000370441	0.000470846	9.74515e-05	4.49727e-05	3.53236e-05	2.32669e-05	2.11963e-05	0.000411362	0.00319914	0.380445	0.473067	Non-normality	Normality	Homo-scedasticity (the group variances are equal)	Mann-Whitney test	0.0744573	0.14	1
X15242	5.12138e-06	5.42196e-06	2.88836e-06	9.89853e-06	3.88737e-05	0.000208297	2.33266e-05	2.02279e-05	0.0126045	0.513603	0.288153	Non-normality	Normality	Homo-scedasticity (the group variances are equal)	Mann-Whitney test	0.0104607	0.037	1
X11020	2.59646e-06	2.74885e-06	1.46435e-06	5.01841e-06	1.97084e-05	1.29815e-05	1.18263e-05	5.12763e-05	0.0611119	0.513602	0.223348	Normality	Normality	Homo-scedasticity (the group variances are equal)	Unpaired T-test	0.0650238	0.177	1
X4081	3.0124e-06	3.1892e-06	1.69893e-06	5.82233e-06	0.000125489	0.000230958	6.86037e-05	1.18981e-05	0.884494	0.513601	0.0370742	Normality	Normality	Hetero-scedasticity (there is a difference between the population variances.)	Unpaired T-test	0.064216	0.177	1
X10064	0.000338215	5.38974e-06	2.87119e-06	9.83971e-06	0.000508957	0.000127266	0.000762887	0.00049894	0.627685	0.0022158	0.560887	Normality	Non-normality	Homo-scedasticity (the group variances are equal)	Mann-Whitney test	0.0216541	0.067	1
X23573	2.59395e-05	2.74619e-05	1.46293e-05	5.01355e-05	0.000196893	0.00182563	0.000590739	0.000102453	0.161595	0.513602	0.135581	Normality	Normality	Homo-scedasticity (the group variances are equal)	Unpaired T-test	0.152705	0.252	1
X2327	5.68691e-06	6.02068e-06	3.2073e-06	1.09916e-05	4.31664e-05	0.000142164	0.000180059	0.000119464	0.766167	0.513601	0.083836	Normality	Normality	Homo-scedasticity (the group variances are equal)	Unpaired T-test	0.00736495	0.086	1
X9375	7.43692e-06	7.8734e-06	4.19427e-06	1.4374e-05	0.00161323	0.00148987	3.38733e-05	0.00501577	0.372633	0.513601	0.165144	Normality	Normality	Homo-scedasticity (the group variances are equal)	Unpaired T-test	0.102793	0.213	1
X1611	0.0220467	0.0017273	0.000920159	0.0157671	0.0123842	0.00815722	0.00743129	0.00644412	0.262103	0.270839	0.00777046	Normality	Normality	Hetero-scedasticity (there is a difference between the population variances.)	Unpaired T-test	0.788948	0.854	1
X23562	4.01634e-06	4.25207e-06	2.26514e-06	7.76273e-06	0.00015243	2.00804e-05	0.000334116	0.000275862	0.767789	0.5136	0.0138563	Normality	Normality	Hetero-scedasticity (there is a difference between the population variances.)	Unpaired T-test	0.0337002	0.163	1
X16257	7.95101e-05	5.54207e-06	2.95234e-06	1.01178e-05	3.97349e-05	0.000595759	2.38434e-05	0.000112447	0.0334381	0.0123498	0.287743	Non-normality	Non-normality	Homo-scedasticity (the group variances are equal)	Mann-Whitney test	0.0416323	0.105	1
X13542	4.6064e-06	4.87676e-06	2.59792e-06	8.90319e-06	0.003816	0.00443744	0.00516899	0.00502856	0.542583	0.513603	0.0167037	Normality	Normality	Hetero-scedasticity (there is a difference between the population variances.)	Unpaired T-test	5.75726e-06	0.001	0.003
X3457	0.000275569	0.000179433	8.92462e-05	0.000133906	0.00631909	0.00991994	0.00110078	0.00672358	0.648825	0.811787	0.130303	Normality	Normality	Homo-scedasticity (the group variances are equal)	Unpaired T-test	0.0185604	0.135	1
X10223	4.82099e-06	5.10394e-06	2.71894e-06	9.31794e-06	3.65936e-05	0.00351243	0.000540951	1.90415e-05	0.0270977	0.513602	0.227025	Non-normality	Normality	Homo-scedasticity (the group variances are equal)	Mann-Whitney test	0.0104607	0.037	1
X10430	0.000124139	0.000192048	9.82912e-05	4.79869e-05	0.000188455	0.000124131	0.000113085	9.80625e-05	0.262103	0.953632	0.487785	Normality	Normality	Homo-scedasticity (the group variances are equal)	Unpaired T-test	0.68512	0.773	1
X24665	2.66275e-05	2.81903e-05	1.50174e-05	0.000289364	0.00134483	0.00148521	0.000121282	0.000105171	0.0688991	0.00490605	0.000204304	Normality	Non-normality	Hetero-scedasticity (there is a difference between the population variances.)	Mann-Whitney test	0.0416323	0.105	1
X19814	0.000124956	9.51958e-06	0.00343429	1.73793e-05	6.82524e-05	4.49564e-05	0.000505059	3.55151e-05	0.00721561	0.00297155	0.397231	Non-normality	Non-normality	Homo-scedasticity (the group variances are equal)	Mann-Whitney test	0.386415	0.398	1
X134	0.000450529	0.000775754	5.08178e-05	0.000174155	0.000683946	0.0004505	0.000410409	0.000355891	0.262103	0.727315	0.145348	Normality	Normality	Homo-scedasticity (the group variances are equal)	Unpaired T-test	0.547802	0.652	1
X8162	1.66557e-05	0.000120496	9.39346e-06	0.000160959	0.000126424	8.32731e-05	7.58624e-05	6.57848e-05	0.262103	0.259296	0.01583	Normality	Normality	Hetero-scedasticity (there is a difference between the population variances.)	Unpaired T-test	0.793542	0.855	1
X22952	0.000410063	2.93468e-05	1.56335e-05	5.35767e-05	0.000210408	0.00291361	0.00245276	0.00206584	0.324445	0.0130274	0.186476	Normality	Non-normality	Homo-scedasticity (the group variances are equal)	Mann-Whitney test	0.0216541	0.067	1
X22959	1.01915e-05	1.07896e-05	0.000289863	1.9698e-05	7.73583e-05	5.09542e-05	4.64197e-05	4.02533e-05	0.262103	0.0029896	0.397514	Normality	Non-normality	Homo-scedasticity (the group variances are equal)	Mann-Whitney test	0.124107	0.143	1
X13556	0.0265554	0.0303757	0.0232844	0.0429401	0.00232009	0.000305639	0.000278439	0.000241451	0.00297498	0.435541	0.126487	Non-normality	Normality	Homo-scedasticity (the group variances are equal)	Mann-Whitney test	0.0104607	0.037	1
X24586	3.66504e-05	0.00133276	0.00010335	7.08373e-05	0.000278194	0.00018324	0.000166933	0.000144758	0.262103	0.00499475	0.371857	Normality	Non-normality	Homo-scedasticity (the group variances are equal)	Mann-Whitney test	0.124107	0.143	1
X13527	0.000124567	0.00111364	0.000243492	0.000270834	0.000182494	0.00121861	0.000109507	9.49604e-05	0.00823707	0.0426608	0.895237	Non-normality	Non-normality	Homo-scedasticity (the group variances are equal)	Mann-Whitney test	0.193238	0.218	1
X11920	0.00101134	0.00046987	0.000300743	0.00035731	0.000280647	0.000184856	0.000168405	0.000146034	0.262103	0.120701	0.25423	Normality	Normality	Homo-scedasticity (the group variances are equal)	Unpaired T-test	0.0856388	0.202	1
X15998	0.000548797	2.39595e-05	1.27636e-05	4.37413e-05	0.0016025	0.000113149	0.00010308	8.93866e-05	0.00195932	0.00561424	0.55975	Non-normality	Non-normality	Homo-scedasticity (the group variances are equal)	Mann-Whitney test	0.0744573	0.14	1
X3852	3.60313e-06	3.81461e-06	2.0321e-06	0.000217686	2.73495e-05	0.000118781	0.000356945	0.000106279	0.26178	0.00160017	0.69775	Normality	Non-normality	Homo-scedasticity (the group variances are equal)	Mann-Whitney test	0.0744573	0.14	1
X5659	0.000464198	0.000368743	0.000711259	0.00144302	0.000369429	0.00429312	0.00397883	0.000512998	0.0727814	0.249913	0.000215418	Normality	Normality	Hetero-scedasticity (there is a difference between the population variances.)	Unpaired T-test	0.209201	0.302	1
X13306	4.60878e-05	4.87928e-05	2.59926e-05	8.9078e-05	0.000349829	0.000230425	0.00104959	0.000921359	0.29007	0.513602	0.00010956	Normality	Normality	Hetero-scedasticity (there is a difference between the population variances.)	Unpaired T-test	0.0286273	0.163	1
X5311	1.20666e-05	9.76321e-05	6.80532e-06	0.000180738	9.15913e-05	0.000540855	0.000317108	0.000321585	0.710128	0.344727	0.498124	Normality	Normality	Homo-scedasticity (the group variances are equal)	Unpaired T-test	0.0516967	0.171	1
X19132	5.32642e-06	5.63903e-06	3.00399e-06	1.02948e-05	4.04301e-05	2.66304e-05	0.000138023	0.000105189	0.476	0.513601	0.00171698	Normality	Normality	Hetero-scedasticity (there is a difference between the population variances.)	Unpaired T-test	0.035676	0.163	1
X14980	4.47568e-06	4.73836e-06	2.52419e-06	0.000378535	0.000169863	2.2377e-05	2.03856e-05	1.76776e-05	0.00297498	0.00148847	0.59962	Non-normality	Non-normality	Homo-scedasticity (the group variances are equal)	Mann-Whitney test	0.124107	0.143	1
X919	0.000271775	0.00143863	0.00156724	0.000525284	0.00206291	0.00135879	0.00123787	0.00107343	0.262103	0.267617	0.173029	Normality	Normality	Homo-scedasticity (the group variances are equal)	Unpaired T-test	0.262761	0.36	1
X5195	4.36767e-05	5.05799e-06	1.68921e-05	9.23406e-06	3.62642e-05	2.38864e-05	0.000616253	1.887e-05	0.00273639	0.249527	0.367966	Non-normality	Normality	Homo-scedasticity (the group variances are equal)	Mann-Whitney test	0.0744573	0.14	1
X1241	3.25131e-05	0.0006904	1.83367e-05	0.0016935	0.00024679	0.000162555	0.00120281	0.000128417	0.0165865	0.234972	0.42578	Non-normality	Normality	Homo-scedasticity (the group variances are equal)	Mann-Whitney test	0.386415	0.398	1
X14658	1.02186e-05	1.08184e-05	3.42723e-05	1.97504e-05	7.75642e-05	5.10898e-05	4.65432e-05	4.03604e-05	0.262103	0.258733	0.77195	Normality	Normality	Homo-scedasticity (the group variances are equal)	Unpaired T-test	0.0123147	0.116	1
X2889	3.65975e-06	0.000410673	0.000708253	0.00020648	2.77793e-05	1.82976e-05	1.66693e-05	1.44549e-05	0.262103	0.956202	0.0244086	Normality	Normality	Hetero-scedasticity (there is a difference between the population variances.)	Unpaired T-test	0.0826423	0.2	1
X12952	0.000364575	5.37762e-05	0.000143237	0.000777697	0.000385558	0.000253959	0.000231358	0.0011209	0.0427335	0.498646	0.929892	Non-normality	Normality	Homo-scedasticity (the group variances are equal)	Mann-Whitney test	0.193238	0.218	1
X1046	6.00234e-05	0.000317731	0.00113302	0.000116012	0.000455607	0.000300098	0.000273392	0.000237074	0.262103	0.107926	0.251769	Normality	Normality	Homo-scedasticity (the group variances are equal)	Unpaired T-test	0.73377	0.808	1
X10128	7.02995e-05	7.44255e-05	3.96475e-05	0.000135874	0.000533607	0.00175738	0.000320197	0.00191879	0.185362	0.513602	2.10458e-05	Normality	Normality	Hetero-scedasticity (there is a difference between the population variances.)	Unpaired T-test	0.0430526	0.171	1
X11788	0.00177801	0.00117213	7.33488e-06	2.5137e-05	0.000629119	6.50238e-05	5.92371e-05	5.13681e-05	0.00244419	0.250163	0.0295701	Non-normality	Normality	Hetero-scedasticity (there is a difference between the population variances.)	Mann-Whitney test	0.5	0.5	1
X1485	1.93881e-05	0.000176068	0.000144627	0.000187366	0.000147165	9.69346e-05	8.83081e-05	7.65773e-05	0.262103	0.133939	0.393915	Normality	Normality	Homo-scedasticity (the group variances are equal)	Unpaired T-test	0.502905	0.607	1
X23760	4.1788e-06	4.42406e-06	2.35676e-06	8.07674e-06	3.17191e-05	0.00016664	1.90334e-05	0.000156586	0.100621	0.513602	1.2239e-06	Normality	Normality	Hetero-scedasticity (there is a difference between the population variances.)	Unpaired T-test	0.0657539	0.177	1
X7753	0.000124405	0.000311406	7.02591e-06	2.40781e-05	9.45602e-05	6.22848e-05	5.67419e-05	4.92043e-05	0.262103	0.301629	0.103724	Normality	Normality	Homo-scedasticity (the group variances are equal)	Unpaired T-test	0.496814	0.603	1
X265	4.0399e-06	0.000163591	2.27842e-06	7.80826e-06	3.06648e-05	2.01982e-05	1.84007e-05	1.59564e-05	0.262103	0.00313548	0.376298	Normality	Non-normality	Homo-scedasticity (the group variances are equal)	Mann-Whitney test	0.124107	0.143	1
X8817	3.16043e-05	3.34592e-05	1.78242e-05	6.10844e-05	0.000239892	0.000158012	0.00143755	0.00436495	0.152792	0.513602	0.114217	Normality	Normality	Homo-scedasticity (the group variances are equal)	Unpaired T-test	0.174359	0.265	1
X4473	0.000136658	0.000156512	0.000173258	0.000189768	3.77941e-05	2.48942e-05	2.26788e-05	1.96661e-05	0.262103	0.975089	0.0892742	Normality	Normality	Homo-scedasticity (the group variances are equal)	Unpaired T-test	2.69287e-05	0.003	0.013
X20040	4.23508e-06	4.48364e-06	2.3885e-06	8.1855e-06	0.0260934	0.00169675	1.92897e-05	0.0195906	0.271868	0.513602	0.000378011	Normality	Normality	Hetero-scedasticity (there is a difference between the population variances.)	Unpaired T-test	0.117897	0.219	1
X11453	0.000328513	0.000137247	0.000161168	5.01128e-05	0.000196804	0.000129631	0.000118094	0.000102407	0.262103	0.645095	0.29962	Normality	Normality	Homo-scedasticity (the group variances are equal)	Unpaired T-test	0.617601	0.716	1
X90	2.25292e-05	2.38515e-05	1.2706e-05	0.00023374	0.000171008	0.000112639	0.000102615	8.89836e-05	0.262103	0.0052238	0.565077	Normality	Non-normality	Homo-scedasticity (the group variances are equal)	Mann-Whitney test	0.124107	0.143	1
X20118	0.000215712	0.000189927	0.00121661	1.73414e-05	0.000340517	0.000527308	0.0260563	0.00313764	0.0142631	0.0588751	0.280954	Non-normality	Normality	Homo-scedasticity (the group variances are equal)	Mann-Whitney test	0.0416323	0.105	1
X7502	0.000278225	0.000663699	0.000996907	0.000353347	4.37287e-05	0.00305169	0.00141435	2.27542e-05	0.271974	0.543977	0.0887372	Normality	Normality	Homo-scedasticity (the group variances are equal)	Unpaired T-test	0.475573	0.581	1
X2123	0.000502115	0.000106317	0.000387131	0.000194096	0.000762259	0.000502083	0.000457402	0.00039664	0.262103	0.729375	0.538723	Normality	Normality	Homo-scedasticity (the group variances are equal)	Unpaired T-test	0.102828	0.213	1
X7466	0.00189186	0.00377118	0.00189265	0.0046799	0.00121879	0.000160558	0.00327496	0.0086791	0.385391	0.219633	0.301621	Normality	Normality	Homo-scedasticity (the group variances are equal)	Unpaired T-test	0.89638	0.934	1
X6198	0.0055513	0.0033838	0.00640947	0.00669108	0.00562284	0.0186335	0.00733375	0.00767063	0.0508274	0.288292	0.424695	Normality	Normality	Homo-scedasticity (the group variances are equal)	Unpaired T-test	0.209788	0.302	1
X17825	1.08051e-05	1.14392e-05	5.366e-05	0.00010442	8.20158e-05	5.4022e-05	4.92145e-05	4.26768e-05	0.262103	0.270819	0.15942	Normality	Normality	Homo-scedasticity (the group variances are equal)	Unpaired T-test	0.635191	0.73	1
X9817	0.0037917	0.002528	0.00179807	0.00704733	0.000278082	0.000183166	0.000166866	0.0001447	0.262103	0.437925	0.0852344	Normality	Normality	Homo-scedasticity (the group variances are equal)	Unpaired T-test	0.0211558	0.143	1
X21995	7.80209e-06	4.13e-05	4.40022e-06	1.50798e-05	5.92216e-05	3.9008e-05	3.55366e-05	3.08159e-05	0.262103	0.204361	0.711659	Normality	Normality	Homo-scedasticity (the group variances are equal)	Unpaired T-test	0.0613208	0.177	1
X9754	6.8814e-05	4.17618e-06	2.22471e-06	7.62418e-06	2.99419e-05	1.97221e-05	1.79669e-05	0.000217835	0.00555486	0.00948495	0.503537	Non-normality	Non-normality	Homo-scedasticity (the group variances are equal)	Mann-Whitney test	0.0744573	0.14	1
X4407	5.87187e-05	3.70617e-06	1.97433e-06	6.76613e-06	2.65721e-05	8.75123e-05	1.59449e-05	1.38268e-05	0.0433072	0.0101935	0.767472	Non-normality	Non-normality	Homo-scedasticity (the group variances are equal)	Mann-Whitney test	0.0744573	0.14	1
X11203	0.0005938	0.000959602	0.000944371	9.91209e-05	0.00038927	0.00183311	0.000233586	0.00101278	0.501792	0.270924	0.314952	Normality	Normality	Homo-scedasticity (the group variances are equal)	Unpaired T-test	0.618801	0.716	1
X6075	0.00026976	0.000285593	0.000152139	0.000521388	0.00204761	0.0122438	0.00614345	0.00806022	0.991014	0.513602	0.0497595	Normality	Normality	Hetero-scedasticity (there is a difference between the population variances.)	Unpaired T-test	0.0182155	0.135	1
X21437	7.98588e-06	4.22729e-05	4.50388e-06	0.000169865	6.06167e-05	3.99269e-05	3.63737e-05	3.15418e-05	0.262103	0.0801558	0.239709	Normality	Normality	Homo-scedasticity (the group variances are equal)	Unpaired T-test	0.733169	0.808	1
X4113	0.000675629	6.32286e-05	3.36828e-05	0.000577162	0.000453329	0.000298598	0.000272025	0.000235889	0.262103	0.137536	0.00191677	Normality	Normality	Hetero-scedasticity (there is a difference between the population variances.)	Unpaired T-test	0.90197	0.935	1
X14865	1.38166e-05	0.000876164	7.7923e-06	2.67046e-05	0.000104875	6.90788e-05	6.29313e-05	5.45716e-05	0.262103	0.00226656	0.368369	Normality	Non-normality	Homo-scedasticity (the group variances are equal)	Mann-Whitney test	0.124107	0.143	1
X14059	1.16556e-05	1.23397e-05	6.57352e-06	2.25278e-05	8.84715e-05	0.00234898	5.30883e-05	4.60361e-05	0.0020464	0.513602	0.343544	Non-normality	Normality	Homo-scedasticity (the group variances are equal)	Mann-Whitney test	0.0104607	0.037	1
X17608	1.27515e-05	1.34999e-05	7.1916e-06	2.4646e-05	9.67902e-05	6.37536e-05	0.000440281	0.000251823	0.484616	0.513602	0.0293928	Normality	Normality	Hetero-scedasticity (there is a difference between the population variances.)	Unpaired T-test	0.0606343	0.177	1
X4156	0.00275155	0.00217896	0.0100043	0.00228643	0.00179586	0.0011829	0.00107763	0.000934476	0.262103	0.00751521	0.350843	Normality	Non-normality	Homo-scedasticity (the group variances are equal)	Mann-Whitney test	0.0104607	0.037	1
X19402	2.37692e-06	2.51643e-06	1.34054e-06	4.59408e-06	0.00011353	0.000188585	7.86944e-05	4.69406e-05	0.764969	0.513601	0.0508793	Normality	Normality	Homo-scedasticity (the group variances are equal)	Unpaired T-test	0.0140723	0.125	1
X14358	2.95098e-05	3.12417e-05	0.000130997	5.70361e-05	0.000223993	0.00014754	0.000672049	0.000116555	0.0649323	0.116796	0.299831	Normality	Normality	Homo-scedasticity (the group variances are equal)	Unpaired T-test	0.133825	0.235	1
X21827	5.04171e-06	5.33761e-06	2.7306e-05	0.000107179	3.8269e-05	2.52069e-05	2.29637e-05	1.99132e-05	0.262103	0.0639617	0.247106	Normality	Normality	Homo-scedasticity (the group variances are equal)	Unpaired T-test	0.708946	0.792	1
X4099	0.00370536	0.00652962	0.0039785	0.00309334	0.00242965	0.00160036	0.00145794	0.00126426	0.262103	0.201242	0.381189	Normality	Normality	Homo-scedasticity (the group variances are equal)	Unpaired T-test	0.0164052	0.132	1
X238	0.0122944	0.000105815	5.63693e-05	0.00019318	0.0110982	0.000499715	0.000455244	0.000394769	0.0016553	0.00170438	0.924958	Non-normality	Non-normality	Homo-scedasticity (the group variances are equal)	Mann-Whitney test	0.124107	0.143	1
X13155	4.10543e-06	4.34638e-06	2.31538e-06	7.93492e-06	0.000192243	0.000102629	0.000114087	0.00010043	0.0298981	0.513602	0.255647	Non-normality	Normality	Homo-scedasticity (the group variances are equal)	Mann-Whitney test	0.0104607	0.037	1
X21861	1.22971e-05	1.30188e-05	6.9353e-06	2.37676e-05	9.33406e-05	0.000601498	5.60101e-05	4.85697e-05	0.00877828	0.513601	0.300757	Non-normality	Normality	Homo-scedasticity (the group variances are equal)	Mann-Whitney test	0.0104607	0.037	1
X26039	0.000630277	1.73986e-05	9.2685e-06	3.17636e-05	0.000124743	8.21653e-05	7.48532e-05	6.49097e-05	0.262103	0.00331617	0.378109	Normality	Non-normality	Homo-scedasticity (the group variances are equal)	Mann-Whitney test	0.124107	0.143	1
X10705	4.10737e-05	4.34844e-05	2.31648e-05	0.000584416	0.000311769	0.000205356	0.000187081	0.000162229	0.262103	0.00357706	0.494724	Normality	Non-normality	Homo-scedasticity (the group variances are equal)	Mann-Whitney test	0.124107	0.143	1
X10955	8.15974e-06	0.000409327	0.000230969	0.000219908	0.0277347	0.00113655	0.00147813	0.00220756	0.00364385	0.736697	0.330368	Non-normality	Normality	Homo-scedasticity (the group variances are equal)	Mann-Whitney test	0.0104607	0.037	1
X10892	0.000104257	0.000613362	5.87987e-05	0.000201506	0.000791358	0.000521251	0.00237432	0.00470616	0.383835	0.14763	0.0670002	Normality	Normality	Homo-scedasticity (the group variances are equal)	Unpaired T-test	0.104221	0.213	1
X2073	0.000750449	0.00133954	0.00161748	0.0002901	0.000237608	0.000126148	0.000443427	0.000401449	0.572964	0.780753	0.0212241	Normality	Normality	Hetero-scedasticity (there is a difference between the population variances.)	Unpaired T-test	0.0632872	0.177	1
X14796	3.5404e-05	3.7482e-05	1.99672e-05	6.84284e-05	0.000268734	0.000177009	0.000891797	0.000699177	0.448466	0.513602	0.00106847	Normality	Normality	Hetero-scedasticity (there is a difference between the population variances.)	Unpaired T-test	0.0338259	0.163	1
X6921	0.000324119	0.000461857	0.000543876	0.000851256	0.000492043	0.000324098	0.000295256	0.000256034	0.262103	0.686985	0.340403	Normality	Normality	Homo-scedasticity (the group variances are equal)	Unpaired T-test	0.149582	0.249	1
X24699	1.3656e-05	9.72321e-05	3.85086e-05	2.63942e-05	0.000103656	6.82759e-05	6.21999e-05	5.39372e-05	0.262103	0.27217	0.562437	Normality	Normality	Homo-scedasticity (the group variances are equal)	Unpaired T-test	0.238885	0.334	1
X8641	0.000349939	0.000370477	0.000197358	0.000676356	0.0026562	0.00174958	0.00797506	0.00691076	0.315109	0.513602	0.000150628	Normality	Normality	Hetero-scedasticity (there is a difference between the population variances.)	Unpaired T-test	0.028498	0.163	1
X20998	2.39262e-05	2.53304e-05	1.34939e-05	4.62442e-05	0.000181611	0.000119623	0.000781151	0.000472506	0.51322	0.513602	0.0206452	Normality	Normality	Hetero-scedasticity (there is a difference between the population variances.)	Unpaired T-test	0.0547831	0.177	1
X12029	4.11888e-06	4.36062e-06	2.32297e-06	7.96091e-06	3.12643e-05	0.000400662	0.000201556	0.000166713	0.812606	0.513601	0.0935537	Normality	Normality	Homo-scedasticity (the group variances are equal)	Unpaired T-test	0.0428699	0.171	1
X12434	5.77926e-05	6.11846e-05	0.000690482	0.000558504	0.000438674	0.000288945	0.000263231	0.000228263	0.262103	0.135851	0.00357971	Normality	Normality	Hetero-scedasticity (there is a difference between the population variances.)	Unpaired T-test	0.835557	0.89	1
X5448	2.11887e-05	2.24323e-05	1.195e-05	4.09533e-05	0.00100493	0.000105937	9.65095e-05	8.36892e-05	0.00247894	0.513602	0.353211	Non-normality	Normality	Homo-scedasticity (the group variances are equal)	Mann-Whitney test	0.0104607	0.037	1
X23892	0.00500827	0.00308154	0.000849348	9.15359e-05	0.00200392	0.00622109	0.000215711	0.00171525	0.318305	0.670972	0.851489	Normality	Normality	Homo-scedasticity (the group variances are equal)	Unpaired T-test	0.874284	0.915	1
X18380	2.18675e-05	2.3151e-05	9.72158e-05	4.22653e-05	0.000165985	0.000109331	9.96012e-05	8.63702e-05	0.262103	0.116267	0.948863	Normality	Normality	Homo-scedasticity (the group variances are equal)	Unpaired T-test	0.0319267	0.163	1
X15224	5.1745e-06	5.4782e-06	2.91832e-06	0.000137959	3.9277e-05	2.58709e-05	2.35686e-05	2.04377e-05	0.262103	0.00219852	0.421372	Normality	Non-normality	Homo-scedasticity (the group variances are equal)	Mann-Whitney test	0.124107	0.143	1
X9092	1.06616e-05	1.12874e-05	6.01295e-06	2.06067e-05	8.0927e-05	5.33048e-05	0.00157994	0.00163238	0.0397995	0.513602	1.47579e-09	Non-normality	Normality	Hetero-scedasticity (there is a difference between the population variances.)	Mann-Whitney test	0.0104607	0.037	1
X4229	6.03737e-06	6.39171e-06	3.40495e-06	1.16689e-05	0.0002427	3.01849e-05	0.000319597	0.000119229	0.85408	0.513602	0.00574015	Normality	Normality	Hetero-scedasticity (there is a difference between the population variances.)	Unpaired T-test	0.0374578	0.163	1
X8008	5.79066e-06	6.13052e-06	3.26581e-06	1.11921e-05	4.39539e-05	2.89515e-05	0.000131875	2.28713e-05	0.0649323	0.513602	0.228041	Normality	Normality	Homo-scedasticity (the group variances are equal)	Unpaired T-test	0.0949661	0.208	1
X22233	1.82656e-05	1.93376e-05	1.03014e-05	0.000886311	0.00228373	0.00232008	8.31951e-05	7.21435e-05	0.0296504	0.00170232	0.00615648	Non-normality	Non-normality	Hetero-scedasticity (there is a difference between the population variances.)	Mann-Whitney test	0.0416323	0.105	1
X25893	5.62804e-06	5.95836e-06	3.1741e-06	1.08778e-05	4.27195e-05	0.000140692	0.000158417	2.22291e-05	0.253235	0.513602	5.88105e-05	Normality	Normality	Hetero-scedasticity (there is a difference between the population variances.)	Unpaired T-test	0.0486815	0.171	1
X16407	9.69954e-05	1.75273e-05	4.66853e-05	3.19985e-05	0.000125665	8.27731e-05	7.54069e-05	6.53899e-05	0.262103	0.470544	0.686298	Normality	Normality	Homo-scedasticity (the group variances are equal)	Unpaired T-test	0.123672	0.223	1
X2173	3.87447e-06	4.10187e-06	2.18513e-06	7.48853e-06	0.000147046	1.93712e-05	0.000112434	0.000184404	0.699694	0.513602	0.0696082	Normality	Normality	Homo-scedasticity (the group variances are equal)	Unpaired T-test	0.0197919	0.14	1
X11331	0.00215155	0.000110673	0.00175943	0.00323649	0.00079349	0.000522655	0.00238071	0.00225375	0.15693	0.852575	0.908439	Normality	Normality	Homo-scedasticity (the group variances are equal)	Unpaired T-test	0.699918	0.788	1
X9487	8.8596e-05	0.00149004	0.00155075	0.0015256	0.000672486	0.000442952	0.000403533	0.000349928	0.262103	0.00382472	0.451322	Normality	Non-normality	Homo-scedasticity (the group variances are equal)	Mann-Whitney test	0.124107	0.143	1
X20193	0.00149899	0.00052615	0.00184496	0.000404247	0.000767408	0.00169682	0.00410164	0.00351993	0.586015	0.30159	0.0304452	Normality	Normality	Hetero-scedasticity (there is a difference between the population variances.)	Unpaired T-test	0.14022	0.24	1
X6723	4.65549e-06	4.92873e-06	2.6256e-06	8.99807e-06	3.53374e-05	2.3276e-05	2.12046e-05	9.1939e-05	0.0611119	0.513602	0.223348	Normality	Normality	Homo-scedasticity (the group variances are equal)	Unpaired T-test	0.0648524	0.177	1
X8021	0.000115913	0.000122716	6.53724e-05	0.000224034	0.000879833	0.00289763	0.00464761	0.00045782	0.52878	0.513602	0.0108539	Normality	Normality	Hetero-scedasticity (there is a difference between the population variances.)	Unpaired T-test	0.0745305	0.191	1
X12016	7.77746e-06	8.23393e-06	4.38633e-06	1.50322e-05	5.90347e-05	3.88849e-05	3.54244e-05	0.00153186	0.00190588	0.513602	0.345787	Non-normality	Normality	Homo-scedasticity (the group variances are equal)	Mann-Whitney test	0.0104607	0.037	1
X11952	0.000122642	0.00147727	0.000804071	0.000237041	0.000930912	0.000613172	0.000558604	0.000484399	0.262103	0.477771	0.0927252	Normality	Normality	Homo-scedasticity (the group variances are equal)	Unpaired T-test	0.968313	0.98	1
X11831	0.000365333	0.000845157	0.00164466	0.000632633	0.000408555	0.00134553	0.000245158	0.000212591	0.0433072	0.522747	0.875359	Non-normality	Normality	Homo-scedasticity (the group variances are equal)	Mann-Whitney test	0.124107	0.143	1
X4089	3.12262e-06	3.3059e-06	1.7611e-06	6.03536e-06	2.37022e-05	7.80607e-05	0.000308911	0.000134389	0.534923	0.513602	0.0865062	Normality	Normality	Homo-scedasticity (the group variances are equal)	Unpaired T-test	0.0754673	0.192	1
X803	1.08032e-05	1.14372e-05	6.09278e-06	2.08802e-05	8.20013e-05	0.000270062	4.92058e-05	4.26693e-05	0.0433072	0.513601	0.236685	Non-normality	Normality	Homo-scedasticity (the group variances are equal)	Mann-Whitney test	0.0104607	0.037	1
X7396	3.0084e-06	0.000171324	1.69668e-06	2.9073e-05	0.000261864	0.000386337	0.00054758	0.000441097	0.984849	0.0327292	0.486293	Normality	Non-normality	Homo-scedasticity (the group variances are equal)	Mann-Whitney test	0.0104607	0.037	1
X2824	8.92e-06	9.44353e-06	5.0307e-06	1.72405e-05	0.000338536	4.45972e-05	4.06284e-05	3.52313e-05	0.00297496	0.513602	0.352479	Non-normality	Normality	Homo-scedasticity (the group variances are equal)	Mann-Whitney test	0.0104607	0.037	1
X11466	0.00114693	0.00997268	5.35836e-05	0.000183634	0.00072117	0.000475019	0.000432746	0.00037526	0.262103	0.0151066	0.277401	Normality	Non-normality	Homo-scedasticity (the group variances are equal)	Mann-Whitney test	0.5	0.5	1
X6663	0.000447798	0.00286847	0.000461631	0.000302767	0.000629046	0.000285688	0.00285177	0.000324258	0.0226174	0.0070386	0.931175	Non-normality	Non-normality	Homo-scedasticity (the group variances are equal)	Mann-Whitney test	0.386415	0.398	1
X16182	1.25023e-05	1.32361e-05	7.05104e-06	2.41643e-05	0.000474492	6.25075e-05	0.00143821	0.000720872	0.86087	0.513602	0.0612777	Normality	Normality	Homo-scedasticity (the group variances are equal)	Unpaired T-test	0.0623336	0.177	1
X22166	2.07178e-05	2.19338e-05	1.16844e-05	4.00432e-05	0.000157258	0.000517914	0.000886367	8.18293e-05	0.514502	0.513602	0.0177954	Normality	Normality	Hetero-scedasticity (there is a difference between the population variances.)	Unpaired T-test	0.0811939	0.198	1
X9369	4.47391e-06	4.73649e-06	2.5232e-06	8.64712e-06	3.39591e-05	0.000219801	0.000288226	0.000248545	0.214733	0.513601	0.168428	Normality	Normality	Homo-scedasticity (the group variances are equal)	Unpaired T-test	0.014182	0.125	1
X23224	0.000113629	0.000327755	0.000133781	2.43389e-05	0.000477922	0.0206215	0.00310045	0.000369166	0.0217634	0.518469	0.244642	Non-normality	Normality	Homo-scedasticity (the group variances are equal)	Mann-Whitney test	0.0104607	0.037	1
X11485	8.43254e-06	8.92746e-06	4.75578e-06	1.62983e-05	0.00506619	0.00830355	0.000192041	0.00646571	0.607111	0.513602	0.0844873	Normality	Normality	Homo-scedasticity (the group variances are equal)	Unpaired T-test	0.0281353	0.163	1
X2061	9.44989e-06	1.00045e-05	5.32955e-06	1.82646e-05	7.17292e-05	4.72465e-05	0.000666439	3.73242e-05	0.00512455	0.513603	0.320759	Non-normality	Normality	Homo-scedasticity (the group variances are equal)	Mann-Whitney test	0.0104607	0.037	1
X6579	0.00754336	0.00553391	0.00699979	0.00512656	0.00402663	0.00265226	0.00241622	0.00209525	0.262103	0.467634	0.272009	Normality	Normality	Homo-scedasticity (the group variances are equal)	Unpaired T-test	0.00275017	0.052	1
X18878	1.08643e-05	1.1502e-05	6.12728e-06	0.000218105	8.24657e-05	5.43183e-05	0.000247422	4.29109e-05	0.0649323	0.0026432	0.941294	Normality	Non-normality	Homo-scedasticity (the group variances are equal)	Mann-Whitney test	0.0744573	0.14	1
X8280	0.000230555	4.88174e-05	0.000209288	8.91229e-05	0.000350005	0.000230541	0.000210025	0.000182125	0.262103	0.343543	0.379693	Normality	Normality	Homo-scedasticity (the group variances are equal)	Unpaired T-test	0.139014	0.24	1
X6061	0.00381795	0.00339732	0.00194127	0.00238052	0.00186976	0.00631516	0.00112197	0.00097293	0.0402127	0.620094	0.497324	Non-normality	Normality	Homo-scedasticity (the group variances are equal)	Mann-Whitney test	0.124107	0.143	1
X13296	7.40887e-06	7.8437e-06	4.17845e-06	0.00127098	5.62369e-05	3.7042e-05	0.000185556	0.000146314	0.442263	0.0013575	0.446372	Normality	Non-normality	Homo-scedasticity (the group variances are equal)	Mann-Whitney test	0.124107	0.143	1
X4235	8.54092e-06	9.0422e-06	4.81691e-06	1.65078e-05	6.48297e-05	4.27019e-05	0.000819799	3.37341e-05	0.00356087	0.513602	0.330601	Non-normality	Normality	Homo-scedasticity (the group variances are equal)	Mann-Whitney test	0.0104607	0.037	1
X10893	1.38966e-05	1.47122e-05	7.83742e-06	2.68592e-05	0.000105482	6.94788e-05	6.32957e-05	0.000274438	0.0611119	0.513602	0.223348	Normality	Normality	Homo-scedasticity (the group variances are equal)	Unpaired T-test	0.0648777	0.177	1
X9961	0.00588919	0.0075328	0.000112205	0.000384531	0.00151014	0.0113214	0.000906175	0.000785799	0.00678364	0.191237	0.862766	Non-normality	Normality	Homo-scedasticity (the group variances are equal)	Mann-Whitney test	0.281851	0.303	1
X7193	0.000255076	0.00673175	0.000143858	0.000493007	0.00193615	0.00637649	0.00116181	0.00100747	0.0433072	0.00496131	0.931368	Non-normality	Non-normality	Homo-scedasticity (the group variances are equal)	Mann-Whitney test	0.124107	0.143	1
X11958	9.60949e-05	0.00126567	0.000270978	0.000185731	0.000729407	0.000480444	0.000437688	0.000379546	0.262103	0.0384648	0.420311	Normality	Non-normality	Homo-scedasticity (the group variances are equal)	Mann-Whitney test	0.124107	0.143	1
X8106	4.32424e-06	4.57804e-06	2.43879e-06	8.35784e-06	3.28231e-05	0.000108099	0.000239375	0.000195777	0.802481	0.513602	0.00777793	Normality	Normality	Hetero-scedasticity (there is a difference between the population variances.)	Unpaired T-test	0.0233912	0.156	1
X7190	0.00738133	0.00169993	0.0052862	0.00470695	0.000181478	0.000119536	0.00721965	0.00648419	0.0679881	0.837141	0.0621322	Normality	Normality	Homo-scedasticity (the group variances are equal)	Unpaired T-test	0.596426	0.697	1
X10553	2.36393e-05	2.50268e-05	1.33321e-05	0.00149329	0.000179434	0.000118189	0.000107671	9.33682e-05	0.262103	0.00158262	0.38134	Normality	Non-normality	Homo-scedasticity (the group variances are equal)	Mann-Whitney test	0.124107	0.143	1
X5420	3.2863e-06	3.47917e-06	1.85341e-06	0.000175802	0.000283235	0.000217324	0.000403655	0.000231453	0.289149	0.00165334	0.768389	Normality	Non-normality	Homo-scedasticity (the group variances are equal)	Mann-Whitney test	0.0104607	0.037	1
X3749	0.000143016	4.08473e-06	7.68249e-05	7.45723e-06	2.92862e-05	1.92902e-05	1.75735e-05	1.5239e-05	0.262103	0.330595	0.026468	Normality	Normality	Hetero-scedasticity (there is a difference between the population variances.)	Unpaired T-test	0.300784	0.396	1
X4282	0.00404116	5.63273e-05	3.00063e-05	0.000102833	0.000403849	0.000266006	0.00338618	0.000210142	0.00592865	0.00206433	0.884843	Non-normality	Non-normality	Homo-scedasticity (the group variances are equal)	Mann-Whitney test	0.124107	0.143	1
X23657	0.000262399	1.84602e-05	9.834e-06	3.37016e-05	0.000661768	0.000498034	7.94203e-05	6.88701e-05	0.211715	0.0125821	0.0363858	Normality	Non-normality	Hetero-scedasticity (there is a difference between the population variances.)	Mann-Whitney test	0.0416323	0.105	1
X8811	0.00135849	6.00931e-05	0.000160062	0.000109708	0.000430848	0.000283791	0.000258535	0.000224192	0.262103	0.00907079	0.384578	Normality	Non-normality	Homo-scedasticity (the group variances are equal)	Mann-Whitney test	0.124107	0.143	1
X5004	1.84553e-05	1.95385e-05	1.04084e-05	3.56702e-05	0.000728126	9.22708e-05	8.40594e-05	7.28929e-05	0.00287252	0.513601	0.35262	Non-normality	Normality	Homo-scedasticity (the group variances are equal)	Mann-Whitney test	0.0104607	0.037	1
X17401	4.39036e-06	4.64803e-06	2.47607e-06	0.000270557	3.33249e-05	2.19504e-05	1.9997e-05	8.67029e-05	0.0611117	0.00159225	0.508152	Normality	Non-normality	Homo-scedasticity (the group variances are equal)	Mann-Whitney test	0.124107	0.143	1
X15470	5.63096e-05	0.000729219	3.17575e-05	0.000108834	0.000427417	0.00028153	0.000256476	0.000222406	0.262103	0.0169547	0.439447	Normality	Non-normality	Homo-scedasticity (the group variances are equal)	Mann-Whitney test	0.124107	0.143	1
X14861	4.98659e-05	5.40677e-05	0.000104505	0.000192988	7.57013e-05	4.98628e-05	4.54254e-05	3.93911e-05	0.262103	0.251411	0.142451	Normality	Normality	Homo-scedasticity (the group variances are equal)	Unpaired T-test	0.212139	0.304	1
X8211	5.48935e-05	1.16231e-05	6.19177e-06	2.12195e-05	8.33337e-05	5.48901e-05	5.00053e-05	4.33626e-05	0.262103	0.257019	0.760086	Normality	Normality	Homo-scedasticity (the group variances are equal)	Unpaired T-test	0.0494342	0.171	1
X8739	3.60947e-05	3.82132e-05	2.03567e-05	6.97634e-05	0.000273976	0.000180462	0.00894129	0.000712817	0.00571	0.513602	0.307143	Non-normality	Normality	Homo-scedasticity (the group variances are equal)	Mann-Whitney test	0.0104607	0.037	1
X8970	0.000772071	6.28632e-06	3.34881e-06	1.14765e-05	0.000225355	2.96873e-05	0.00111662	0.00082376	0.583571	0.00167585	0.30575	Normality	Non-normality	Homo-scedasticity (the group variances are equal)	Mann-Whitney test	0.0416323	0.105	1
X2334	0.00016754	0.000110399	2.18726e-06	7.49585e-06	2.94379e-05	9.69504e-05	1.76645e-05	1.5318e-05	0.0433072	0.300365	0.0908452	Non-normality	Normality	Homo-scedasticity (the group variances are equal)	Mann-Whitney test	0.5	0.5	1
X16141	6.40175e-06	6.77748e-06	0.000910293	0.000228804	4.85924e-05	3.20068e-05	2.91584e-05	2.5285e-05	0.262104	0.0835877	0.157734	Normality	Normality	Homo-scedasticity (the group variances are equal)	Unpaired T-test	0.279577	0.375	1
X13022	0.000236246	5.71004e-06	4.19204e-05	1.04245e-05	0.00197001	0.00147422	0.00098392	0.00180781	0.686264	0.0331393	0.0791874	Normality	Non-normality	Homo-scedasticity (the group variances are equal)	Mann-Whitney test	0.0104607	0.037	1
X2833	0.131335	0.131356	0.129615	0.103176	0.000676449	0.000445562	0.00040591	0.000351989	0.262103	0.00554893	0.306567	Normality	Non-normality	Homo-scedasticity (the group variances are equal)	Mann-Whitney test	0.0104607	0.037	1
X23136	0.000123685	0.000130945	0.00034878	0.000239057	0.000938831	0.000618388	0.000563356	0.00342797	0.0221517	0.347933	0.292812	Non-normality	Normality	Homo-scedasticity (the group variances are equal)	Mann-Whitney test	0.0104607	0.037	1
X10082	2.66573e-06	2.82218e-06	1.50342e-06	5.15228e-06	2.02341e-05	1.33278e-05	1.21417e-05	0.00010938	0.00911766	0.513602	0.301565	Non-normality	Normality	Homo-scedasticity (the group variances are equal)	Mann-Whitney test	0.0104607	0.037	1
X15179	0.00111199	0.000128994	0.000570055	0.00185891	0.000924847	0.00744653	0.00286252	0.000481243	0.253598	0.911693	0.192321	Normality	Normality	Homo-scedasticity (the group variances are equal)	Unpaired T-test	0.264737	0.361	1
X14902	4.73075e-05	5.0084e-05	2.66805e-05	9.14352e-05	0.000359087	0.000236523	0.000215474	0.00372747	0.00358211	0.513602	0.329481	Non-normality	Normality	Homo-scedasticity (the group variances are equal)	Mann-Whitney test	0.0104607	0.037	1
X21274	1.16039e-05	1.2285e-05	6.54438e-06	0.00113704	8.80794e-05	5.8016e-05	5.2853e-05	4.5832e-05	0.262103	0.00145197	0.371957	Normality	Non-normality	Homo-scedasticity (the group variances are equal)	Mann-Whitney test	0.124107	0.143	1
X4696	0.000117962	4.96805e-06	2.64655e-06	0.00118187	0.000422758	0.000308886	0.000838764	0.000381275	0.114046	0.0113728	0.548832	Normality	Non-normality	Homo-scedasticity (the group variances are equal)	Mann-Whitney test	0.124107	0.143	1
X4039	8.89545e-06	9.41754e-06	5.01686e-06	1.7193e-05	0.000401831	0.0016843	4.05166e-05	0.00236633	0.55918	0.513602	0.0015524	Normality	Normality	Hetero-scedasticity (there is a difference between the population variances.)	Unpaired T-test	0.0867606	0.202	1
X7950	4.18424e-06	4.42982e-06	2.35983e-06	0.000447434	3.17604e-05	2.09199e-05	1.90582e-05	1.65265e-05	0.262104	0.00143306	0.370567	Normality	Non-normality	Homo-scedasticity (the group variances are equal)	Mann-Whitney test	0.124107	0.143	1
X16274	6.47148e-06	6.8513e-06	3.64978e-06	1.2508e-05	4.91216e-05	3.23554e-05	0.000334537	0.000127802	0.206068	0.513602	0.115188	Normality	Normality	Homo-scedasticity (the group variances are equal)	Unpaired T-test	0.113366	0.216	1
X26791	0.00023346	0.000168853	0.000148389	6.1653e-05	0.000242125	0.000159482	0.00014529	0.000125989	0.262103	0.889779	0.620596	Normality	Normality	Homo-scedasticity (the group variances are equal)	Unpaired T-test	0.741211	0.815	1
X10698	3.05367e-05	3.23289e-05	0.000409696	5.90209e-05	0.000231788	0.00271578	0.00108858	0.00203411	0.913728	0.00746858	0.0202708	Normality	Non-normality	Hetero-scedasticity (there is a difference between the population variances.)	Mann-Whitney test	0.0216541	0.067	1
X5965	5.67478e-06	6.00784e-06	3.20046e-06	1.09681e-05	4.30743e-05	2.83721e-05	0.000867295	0.00268507	0.150445	0.513601	0.103901	Normality	Normality	Homo-scedasticity (the group variances are equal)	Unpaired T-test	0.199898	0.294	1
X24760	6.50037e-05	6.88189e-05	0.00193881	0.000125638	0.00049341	0.000324998	0.00148038	0.000256745	0.0649322	0.0028737	0.801882	Normality	Non-normality	Homo-scedasticity (the group variances are equal)	Mann-Whitney test	0.124107	0.143	1
X11032	0.000121856	1.43937e-05	7.66773e-06	0.000131388	0.000103198	6.79745e-05	6.19253e-05	5.36991e-05	0.262103	0.0831529	0.0023288	Normality	Normality	Hetero-scedasticity (there is a difference between the population variances.)	Unpaired T-test	0.937618	0.96	1
X14286	2.26943e-05	2.40262e-05	1.27991e-05	4.38631e-05	0.000861302	0.000717646	0.000103367	8.96355e-05	0.132925	0.513602	7.29769e-05	Normality	Normality	Hetero-scedasticity (there is a difference between the population variances.)	Unpaired T-test	0.0848429	0.201	1
X7043	0.00393184	1.22788e-05	0.0063758	0.00456942	8.80349e-05	5.79867e-05	0.00573444	0.000571323	0.0101011	0.596722	0.899094	Non-normality	Normality	Homo-scedasticity (the group variances are equal)	Mann-Whitney test	0.281851	0.303	1
X13902	3.95528e-05	0.000307403	2.2307e-05	0.000382236	0.000300225	0.000197752	0.000180153	0.000156222	0.262103	0.194765	0.00822157	Normality	Normality	Hetero-scedasticity (there is a difference between the population variances.)	Unpaired T-test	0.838491	0.89	1
X5838	0.00057123	0.000324045	0.000362116	1.45032e-05	0.00184682	0.00257027	3.41778e-05	0.0066748	0.587345	0.754774	0.133921	Normality	Normality	Homo-scedasticity (the group variances are equal)	Unpaired T-test	0.130697	0.233	1
X5837	2.20032e-05	2.32946e-05	1.24093e-05	4.25274e-05	0.000167015	0.00391943	0.000100219	8.69059e-05	0.00218286	0.513602	0.341873	Non-normality	Normality	Homo-scedasticity (the group variances are equal)	Mann-Whitney test	0.0104607	0.037	1
X2504	6.7306e-06	7.12563e-06	3.79592e-06	1.30088e-05	5.10885e-05	3.36509e-05	3.06562e-05	0.000178975	0.0247615	0.513601	0.265052	Non-normality	Normality	Homo-scedasticity (the group variances are equal)	Mann-Whitney test	0.0104607	0.037	1
X23911	9.78538e-06	0.000748251	5.51876e-06	0.000315692	7.42758e-05	0.00168076	4.457e-05	0.000779026	0.288682	0.243267	0.240003	Normality	Normality	Homo-scedasticity (the group variances are equal)	Unpaired T-test	0.409447	0.52	1
X3477	3.6728e-06	3.88836e-06	2.07139e-06	7.09874e-06	2.78783e-05	1.83628e-05	1.67287e-05	7.25323e-05	0.0611119	0.513602	0.223348	Normality	Normality	Homo-scedasticity (the group variances are equal)	Unpaired T-test	0.0647416	0.177	1
X5080	6.73362e-05	3.82331e-06	3.70574e-05	0.000731237	2.74119e-05	1.80557e-05	0.000221491	0.000174464	0.216654	0.0114963	0.557078	Normality	Non-normality	Homo-scedasticity (the group variances are equal)	Mann-Whitney test	0.5	0.5	1
X4145	0.00410093	0.0052936	0.000854608	0.0053323	0.00241098	0.0126643	0.0149565	0.0136172	0.0691412	0.11401	0.480239	Normality	Normality	Homo-scedasticity (the group variances are equal)	Unpaired T-test	0.0616464	0.177	1
X8348	4.75521e-06	5.0343e-06	0.00037779	9.1908e-06	3.60943e-05	2.37745e-05	2.16588e-05	1.87816e-05	0.262103	0.00171116	0.369343	Normality	Non-normality	Homo-scedasticity (the group variances are equal)	Mann-Whitney test	0.124107	0.143	1
X17562	1.00451e-05	1.06347e-05	2.83262e-05	0.000120648	7.62472e-05	5.02224e-05	4.57529e-05	3.96751e-05	0.262103	0.0340487	0.395547	Normality	Non-normality	Homo-scedasticity (the group variances are equal)	Mann-Whitney test	0.124107	0.143	1
X19035	2.393e-05	2.53345e-05	6.74802e-05	4.62516e-05	0.00018164	0.000119643	0.000108995	9.45164e-05	0.262103	0.347933	0.61245	Normality	Normality	Homo-scedasticity (the group variances are equal)	Unpaired T-test	0.00775615	0.086	1
X779	8.50024e-06	8.99914e-06	4.79397e-06	8.21458e-05	6.4521e-05	4.24986e-05	0.000251557	3.35734e-05	0.029398	0.00578164	0.443716	Non-normality	Non-normality	Homo-scedasticity (the group variances are equal)	Mann-Whitney test	0.0744573	0.14	1
X465	4.89446e-06	5.18172e-06	0.000116053	9.45994e-06	3.71513e-05	2.44708e-05	0.000111465	1.93316e-05	0.0649322	0.00353834	0.937038	Normality	Non-normality	Homo-scedasticity (the group variances are equal)	Mann-Whitney test	0.124107	0.143	1
X12190	6.89737e-06	7.30218e-06	3.88998e-06	1.33311e-05	0.000302605	0.000172423	3.14158e-05	2.72425e-05	0.309612	0.513602	0.0197685	Normality	Normality	Hetero-scedasticity (there is a difference between the population variances.)	Unpaired T-test	0.104773	0.213	1
X2478	0.000484924	0.000368079	0.000263974	0.000348452	0.000607073	3.56835e-05	3.25079e-05	0.000284754	0.257591	0.827198	0.139751	Normality	Normality	Homo-scedasticity (the group variances are equal)	Unpaired T-test	0.411841	0.521	1
X18250	8.19802e-05	8.67917e-05	4.62352e-05	0.00015845	0.00311135	0.000409875	0.000373399	0.000323797	0.00297498	0.513602	0.352479	Non-normality	Normality	Homo-scedasticity (the group variances are equal)	Mann-Whitney test	0.0104607	0.037	1
X6125	0.002254	0.000477258	0.00131742	0.000871299	0.00342179	0.00225386	0.00205328	0.00178052	0.262103	0.765802	0.797243	Normality	Normality	Homo-scedasticity (the group variances are equal)	Unpaired T-test	0.0718896	0.186	1
X21294	0.00102145	0.00100105	0.000106654	0.000365509	0.00143544	0.000945491	0.000861349	0.000746928	0.262103	0.225999	0.191812	Normality	Normality	Homo-scedasticity (the group variances are equal)	Unpaired T-test	0.223759	0.315	1
X19590	0.00442592	0.00194384	0.00378465	0.00240439	0.000159355	0.000645824	9.5623e-05	0.000414602	0.573432	0.576611	0.00437852	Normality	Normality	Hetero-scedasticity (there is a difference between the population variances.)	Unpaired T-test	0.00321388	0.055	1
X262	6.56322e-06	6.94842e-06	3.70152e-06	1.26853e-05	4.9818e-05	0.000340675	0.000149469	0.000318511	0.406798	0.513602	0.00314423	Normality	Normality	Hetero-scedasticity (there is a difference between the population variances.)	Unpaired T-test	0.0247665	0.161	1
X1690	3.34378e-06	3.54003e-06	1.88583e-06	6.46281e-06	0.000126905	1.67179e-05	1.52301e-05	1.32069e-05	0.00297498	0.513602	0.352479	Non-normality	Normality	Homo-scedasticity (the group variances are equal)	Mann-Whitney test	0.0104607	0.037	1
X21475	0.000101553	2.15026e-05	0.0051018	3.92559e-05	0.000154167	0.000101546	9.25094e-05	8.02205e-05	0.262103	0.00191503	0.350147	Normality	Non-normality	Homo-scedasticity (the group variances are equal)	Mann-Whitney test	0.386415	0.398	1
X6478	0.0250456	0.0186031	0.0290036	0.0290082	0.0227843	0.0150075	0.013672	0.0118558	0.262103	0.204906	0.837335	Normality	Normality	Homo-scedasticity (the group variances are equal)	Unpaired T-test	0.0316516	0.163	1
X8704	1.09709e-05	1.16148e-05	6.18736e-06	2.12044e-05	8.32743e-05	5.4851e-05	0.00071796	4.33317e-05	0.00569105	0.513602	0.317804	Non-normality	Normality	Homo-scedasticity (the group variances are equal)	Mann-Whitney test	0.0104607	0.037	1
X11409	0.000160092	0.00321798	2.43709e-06	8.35201e-06	0.000164001	0.000486839	1.96821e-05	1.70676e-05	0.147547	0.00422572	0.404776	Normality	Non-normality	Homo-scedasticity (the group variances are equal)	Mann-Whitney test	0.281851	0.303	1
X16839	0.000339681	0.000359617	0.000191573	0.00065653	0.00257834	0.0016983	0.0106049	0.00670819	0.528244	0.513602	0.0147761	Normality	Normality	Hetero-scedasticity (there is a difference between the population variances.)	Unpaired T-test	0.0504343	0.171	1
X14629	3.26747e-05	0.000469756	9.21393e-05	6.31532e-05	0.000248017	0.000163363	0.000148825	0.000129055	0.262103	0.0302579	0.411895	Normality	Non-normality	Homo-scedasticity (the group variances are equal)	Mann-Whitney test	0.124107	0.143	1
X24496	1.19358e-05	1.26363e-05	6.73153e-06	2.30693e-05	9.05982e-05	0.000298375	0.00712143	4.71427e-05	0.00315927	0.513602	0.327002	Non-normality	Normality	Homo-scedasticity (the group variances are equal)	Mann-Whitney test	0.0104607	0.037	1
X8005	0.000188764	0.000191183	4.9204e-06	1.68624e-05	6.62225e-05	0.000218097	3.97376e-05	3.44588e-05	0.0433072	0.0506933	0.363644	Non-normality	Normality	Homo-scedasticity (the group variances are equal)	Mann-Whitney test	0.281851	0.303	1
X8991	5.65607e-06	5.98803e-06	3.18991e-06	1.0932e-05	0.000560424	2.82786e-05	2.5762e-05	2.23398e-05	0.00171514	0.513602	0.354666	Non-normality	Normality	Homo-scedasticity (the group variances are equal)	Mann-Whitney test	0.0104607	0.037	1
X10595	3.69691e-06	3.91389e-06	2.08498e-06	0.000191547	2.80613e-05	0.000103842	9.6842e-05	7.30084e-05	0.399688	0.00166872	0.655579	Normality	Non-normality	Homo-scedasticity (the group variances are equal)	Mann-Whitney test	0.124107	0.143	1
X775	1.89273e-05	0.000255556	1.06746e-05	0.000182912	0.000143667	9.46303e-05	8.6209e-05	7.4757e-05	0.262103	0.260957	0.00768925	Normality	Normality	Hetero-scedasticity (there is a difference between the population variances.)	Unpaired T-test	0.793143	0.855	1
X1217	0.000667776	0.000141394	0.000424492	0.000258134	0.00101375	0.000667735	0.000608311	0.000527503	0.262103	0.840339	0.726944	Normality	Normality	Homo-scedasticity (the group variances are equal)	Unpaired T-test	0.078579	0.196	1
X3910	3.54901e-06	3.75731e-06	2.00157e-06	6.85948e-06	2.69387e-05	1.77439e-05	0.000211719	7.00876e-05	0.138595	0.513602	0.145746	Normality	Normality	Homo-scedasticity (the group variances are equal)	Unpaired T-test	0.134556	0.235	1
X12709	2.36412e-05	2.50288e-05	0.000153493	4.56935e-05	0.000179448	0.000118199	0.00010768	9.33758e-05	0.262103	0.0374225	0.674082	Normality	Non-normality	Homo-scedasticity (the group variances are equal)	Mann-Whitney test	0.0744573	0.14	1
X6724	4.92612e-05	0.000337279	2.77823e-05	9.52114e-05	0.000373916	0.000246291	0.000224373	0.000194567	0.262103	0.0926664	0.581899	Normality	Normality	Homo-scedasticity (the group variances are equal)	Unpaired T-test	0.155656	0.255	1
X20796	4.14601e-05	4.38934e-05	0.000529431	8.01335e-05	0.000314702	0.000207287	0.00018884	0.000163755	0.262103	0.00812195	0.469698	Normality	Non-normality	Homo-scedasticity (the group variances are equal)	Mann-Whitney test	0.124107	0.143	1
X20687	3.18359e-05	3.37043e-05	0.000117969	0.000313774	0.00153054	0.00228434	0.00105929	0.001126	0.297654	0.141503	0.147396	Normality	Normality	Homo-scedasticity (the group variances are equal)	Unpaired T-test	0.00313061	0.055	1
X12744	1.32505e-05	1.40282e-05	7.47302e-06	2.56104e-05	0.000502889	6.62484e-05	0.000874072	0.00112151	0.877725	0.513603	0.0160482	Normality	Normality	Hetero-scedasticity (there is a difference between the population variances.)	Unpaired T-test	0.0345532	0.163	1
X5995	1.16849e-05	0.000476198	0.000391319	0.00115276	8.86939e-05	5.84208e-05	5.32218e-05	4.61518e-05	0.262103	0.665842	0.123016	Normality	Normality	Homo-scedasticity (the group variances are equal)	Unpaired T-test	0.109414	0.215	1
X8673	3.93332e-05	4.16418e-05	2.21832e-05	0.00284917	0.000298558	0.000196654	0.000179153	0.000776772	0.0611119	0.00153434	0.481877	Normality	Non-normality	Homo-scedasticity (the group variances are equal)	Mann-Whitney test	0.124107	0.143	1
X15292	0.000106152	5.07557e-06	8.26838e-05	6.93141e-05	0.000987053	0.00180781	0.0165175	0.00869621	0.393376	0.512622	0.0259603	Normality	Normality	Hetero-scedasticity (there is a difference between the population variances.)	Unpaired T-test	0.103233	0.213	1
X20787	5.94418e-06	6.29306e-06	0.000755154	1.14888e-05	0.00155958	2.97191e-05	0.000289204	2.34777e-05	0.0374942	0.00151832	0.505393	Non-normality	Non-normality	Homo-scedasticity (the group variances are equal)	Mann-Whitney test	0.0744573	0.14	1
X17501	4.48192e-06	4.74497e-06	3.24073e-05	8.6626e-06	3.402e-05	0.000112041	0.000190888	1.77023e-05	0.515997	0.0279422	0.0316076	Normality	Non-normality	Hetero-scedasticity (there is a difference between the population variances.)	Mann-Whitney test	0.0216541	0.067	1
X15279	4.01333e-05	4.24887e-05	2.26344e-05	7.7569e-05	0.000304631	0.000200654	0.00098254	0.000792571	0.415677	0.513603	0.000634131	Normality	Normality	Hetero-scedasticity (there is a difference between the population variances.)	Unpaired T-test	0.0321579	0.163	1
X8928	4.64156e-05	0.000739331	0.000130887	8.97115e-05	0.000352317	0.000232064	0.000211412	0.000183328	0.262103	0.0232214	0.403733	Normality	Non-normality	Homo-scedasticity (the group variances are equal)	Mann-Whitney test	0.124107	0.143	1
X8904	0.000515709	0.000313742	0.000242405	0.000114556	0.000449886	0.00029633	0.000269959	0.000234097	0.262103	0.902087	0.387449	Normality	Normality	Homo-scedasticity (the group variances are equal)	Unpaired T-test	0.873878	0.915	1
X37	4.79876e-05	0.00117663	2.7064e-05	9.27498e-05	0.000364249	0.000239923	0.00237891	0.000189537	0.00898284	0.00546851	0.639487	Non-normality	Non-normality	Homo-scedasticity (the group variances are equal)	Mann-Whitney test	0.0744573	0.14	1
X6327	4.77467e-06	5.0549e-06	2.69282e-06	9.22841e-06	0.000455501	0.000227449	0.000474602	0.00026828	0.190901	0.513602	3.46632e-05	Normality	Normality	Hetero-scedasticity (there is a difference between the population variances.)	Unpaired T-test	0.00146209	0.043	0.731
X8247	3.55015e-06	3.75851e-06	5.30681e-05	6.86167e-06	2.69473e-05	1.77496e-05	1.617e-05	1.4022e-05	0.262103	0.00628992	0.447921	Normality	Non-normality	Homo-scedasticity (the group variances are equal)	Mann-Whitney test	0.124107	0.143	1
X7549	0.000916449	0.0013058	0.00221563	0.000698746	0.000548826	0.0003615	0.000329329	0.000285581	0.262103	0.486936	0.116965	Normality	Normality	Homo-scedasticity (the group variances are equal)	Unpaired T-test	0.0377123	0.163	1
X8663	8.53352e-06	9.03437e-06	4.81273e-06	1.64935e-05	6.47735e-05	4.26649e-05	0.00465233	3.37048e-05	0.00150106	0.513603	0.351658	Non-normality	Normality	Homo-scedasticity (the group variances are equal)	Mann-Whitney test	0.0104607	0.037	1
X10925	0.000360438	7.63186e-05	4.0656e-05	0.00013933	0.00054718	0.000360416	0.000328341	0.000284725	0.262103	0.25702	0.760086	Normality	Normality	Homo-scedasticity (the group variances are equal)	Unpaired T-test	0.0495466	0.171	1
X7149	1.08329e-05	1.14687e-05	6.10954e-06	2.09377e-05	8.22269e-05	5.41611e-05	0.000253492	0.000213933	0.354631	0.513602	0.000257583	Normality	Normality	Hetero-scedasticity (there is a difference between the population variances.)	Unpaired T-test	0.0297436	0.163	1
X9403	8.13128e-05	0.00148765	4.58588e-05	0.00219988	0.000617204	0.00203269	0.00325963	0.00208073	0.709114	0.254834	0.620094	Normality	Normality	Homo-scedasticity (the group variances are equal)	Unpaired T-test	0.218653	0.311	1
X3414	5.8876e-06	6.23315e-06	3.32049e-06	1.13795e-05	0.000223449	2.94362e-05	2.68166e-05	0.000193772	0.101296	0.513602	2.00887e-05	Normality	Normality	Hetero-scedasticity (there is a difference between the population variances.)	Unpaired T-test	0.0775312	0.195	1
X16584	1.32373e-05	1.40142e-05	7.46556e-06	0.000127924	0.000100477	6.61822e-05	6.02925e-05	0.0015146	0.0025869	0.00578164	0.371703	Non-normality	Non-normality	Homo-scedasticity (the group variances are equal)	Mann-Whitney test	0.0744573	0.14	1
X8395	0.000136325	0.000144326	7.68845e-05	0.000263487	0.00103477	0.000681581	0.00310463	0.00421861	0.439021	0.513601	0.00217322	Normality	Normality	Hetero-scedasticity (there is a difference between the population variances.)	Unpaired T-test	0.0470452	0.171	1
X190	4.66719e-06	4.94112e-06	2.6322e-06	9.02068e-06	3.54262e-05	0.000116672	0.000546232	0.000319777	0.698707	0.513602	0.0161884	Normality	Normality	Hetero-scedasticity (there is a difference between the population variances.)	Unpaired T-test	0.0717701	0.186	1
X26130	8.12366e-06	0.000141133	6.58739e-05	7.85065e-05	0.000325035	0.0010879	3.70012e-05	0.000676115	0.93972	0.896736	0.0247877	Normality	Normality	Hetero-scedasticity (there is a difference between the population variances.)	Unpaired T-test	0.0918194	0.207	1
X16406	1.89788e-05	1.24105e-05	1.32225e-06	4.5314e-06	1.77958e-05	1.17217e-05	1.06786e-05	9.26003e-06	0.262103	0.733437	0.110166	Normality	Normality	Homo-scedasticity (the group variances are equal)	Unpaired T-test	0.513968	0.619	1
X689	0.000546416	0.000333244	3.55048e-05	0.000121676	0.000477851	0.00031475	0.00028674	0.000248649	0.262103	0.722633	0.116742	Normality	Normality	Homo-scedasticity (the group variances are equal)	Unpaired T-test	0.581561	0.685	1
X9946	3.54421e-06	3.75222e-06	1.99886e-06	0.000444205	2.69023e-05	1.77199e-05	1.6143e-05	1.39986e-05	0.262103	0.00140315	0.368351	Normality	Non-normality	Homo-scedasticity (the group variances are equal)	Mann-Whitney test	0.124107	0.143	1
X22625	0.00208566	0.00439938	0.00161616	2.17225e-05	0.00374599	5.61913e-05	5.11907e-05	4.43905e-05	0.00136419	0.842034	0.802506	Non-normality	Normality	Homo-scedasticity (the group variances are equal)	Mann-Whitney test	0.281851	0.303	1
X25695	6.57584e-06	0.000371442	3.70864e-06	0.0011433	4.99138e-05	0.000337939	2.99513e-05	2.59726e-05	0.00804017	0.153916	0.203879	Non-normality	Normality	Homo-scedasticity (the group variances are equal)	Mann-Whitney test	0.5	0.5	1
X4043	0.005959	0.0138448	0.0387049	0.00722934	0.000366485	0.00346249	0.00366155	0.0001907	0.0679228	0.100939	0.22865	Normality	Normality	Homo-scedasticity (the group variances are equal)	Unpaired T-test	0.107707	0.215	1
X2837	3.91634e-06	2.0731e-05	1.97117e-05	7.56945e-06	2.97269e-05	1.95805e-05	1.7838e-05	1.54684e-05	0.262103	0.22627	0.251859	Normality	Normality	Homo-scedasticity (the group variances are equal)	Unpaired T-test	0.195703	0.289	1
X15092	3.84699e-05	4.07278e-05	2.16963e-05	7.43542e-05	0.00599799	0.000192338	0.000175221	0.000151945	0.00152183	0.513602	0.355132	Non-normality	Normality	Homo-scedasticity (the group variances are equal)	Mann-Whitney test	0.0104607	0.037	1
X6825	0.00750749	0.00908056	0.00892971	0.00521741	0.00409799	0.00269926	0.00245904	0.00213238	0.262103	0.295264	0.282164	Normality	Normality	Homo-scedasticity (the group variances are equal)	Unpaired T-test	0.00281145	0.052	1
X23871	2.12935e-06	2.25432e-06	1.20091e-06	2.05778e-05	1.61628e-05	1.06461e-05	5.55429e-05	8.41028e-06	0.0423896	0.00578164	0.466961	Non-normality	Non-normality	Homo-scedasticity (the group variances are equal)	Mann-Whitney test	0.0744573	0.14	1
X12141	2.81516e-05	2.98039e-05	0.000214297	0.000950363	0.000213684	0.000744461	0.000641118	0.00011119	0.33166	0.0529644	0.952774	Normality	Normality	Homo-scedasticity (the group variances are equal)	Unpaired T-test	0.666346	0.756	1
X13790	0.00130083	5.84895e-06	3.11582e-06	1.06781e-05	0.00104671	0.000714582	0.00112095	0.000923954	0.708628	0.00146645	0.574846	Normality	Non-normality	Homo-scedasticity (the group variances are equal)	Mann-Whitney test	0.124107	0.143	1
X11165	3.3731e-05	3.57107e-05	1.90236e-05	6.51948e-05	0.000256035	0.00247412	0.000768182	0.000133227	0.144255	0.513601	0.143895	Normality	Normality	Homo-scedasticity (the group variances are equal)	Unpaired T-test	0.158463	0.255	1
X3903	9.04074e-06	9.57135e-06	5.65634e-05	1.74738e-05	6.86235e-05	4.52008e-05	0.000205892	3.57082e-05	0.0649322	0.0415428	0.361508	Normality	Non-normality	Homo-scedasticity (the group variances are equal)	Mann-Whitney test	0.0416323	0.105	1
X8188	6.65675e-06	7.04744e-06	3.75427e-06	1.28661e-05	0.000338505	3.32816e-05	3.03198e-05	2.62921e-05	0.00236153	0.513602	0.353404	Non-normality	Normality	Homo-scedasticity (the group variances are equal)	Mann-Whitney test	0.0104607	0.037	1
X1894	0.000254727	0.000269678	0.000143661	0.00556796	0.0019335	0.00127356	0.00116022	0.0010061	0.262103	0.00248767	0.438305	Normality	Non-normality	Homo-scedasticity (the group variances are equal)	Mann-Whitney test	0.124107	0.143	1
X11960	0.000180598	3.65298e-05	1.946e-05	6.66902e-05	0.000261907	0.000172513	0.00294058	0.00592504	0.299938	0.2233	0.0317556	Normality	Normality	Hetero-scedasticity (there is a difference between the population variances.)	Unpaired T-test	0.149628	0.249	1
X13716	5.88476e-05	0.00100698	0.000342545	0.000568699	0.000446682	0.00029422	0.000268036	0.00023243	0.262103	0.944715	0.0880462	Normality	Normality	Homo-scedasticity (the group variances are equal)	Unpaired T-test	0.405719	0.517	1
X7427	8.98663e-05	9.51407e-05	5.06828e-05	0.000173692	0.000682129	0.000449303	0.00204659	0.000354945	0.0649322	0.513602	0.228041	Normality	Normality	Homo-scedasticity (the group variances are equal)	Unpaired T-test	0.0952102	0.208	1
X14909	0.000669893	5.08415e-05	3.93709e-05	0.000284508	3.35441e-05	2.20948e-05	2.01285e-05	1.74546e-05	0.262103	0.240077	0.0685961	Normality	Normality	Homo-scedasticity (the group variances are equal)	Unpaired T-test	0.158045	0.255	1
X6605	4.40081e-05	4.6591e-05	2.48197e-05	8.50582e-05	0.000334042	0.000220027	0.00429978	0.000869093	0.0355482	0.513602	0.228468	Non-normality	Normality	Homo-scedasticity (the group variances are equal)	Mann-Whitney test	0.0104607	0.037	1
X4938	0.000160144	0.000143336	0.000265018	0.000410998	0.000205535	0.000135382	0.000123334	0.00010695	0.262103	0.390617	0.144491	Normality	Normality	Homo-scedasticity (the group variances are equal)	Unpaired T-test	0.168969	0.262	1
X6702	0.00108095	0.000792866	2.34641e-06	8.04127e-06	3.15799e-05	2.0801e-05	1.89498e-05	1.64326e-05	0.262103	0.182949	0.000659596	Normality	Normality	Hetero-scedasticity (there is a difference between the population variances.)	Unpaired T-test	0.153974	0.253	1
X7316	0.00276705	0.00225431	0.000524901	4.67165e-05	0.000183466	0.000120845	0.000110091	9.54664e-05	0.262103	0.409859	0.000279044	Normality	Normality	Hetero-scedasticity (there is a difference between the population variances.)	Unpaired T-test	0.101794	0.213	1
X6241	0.00990646	0.00629672	0.00355268	0.00421882	0.00715508	0.00346092	0.00628721	0.005055	0.877655	0.461464	0.388828	Normality	Normality	Homo-scedasticity (the group variances are equal)	Unpaired T-test	0.768764	0.837	1
X8126	1.64186e-05	1.73823e-05	9.25978e-06	3.17337e-05	0.00328105	0.0205702	0.00442569	0.00477795	0.0121932	0.513603	0.297573	Non-normality	Normality	Homo-scedasticity (the group variances are equal)	Mann-Whitney test	0.0104607	0.037	1
X4046	0.00397309	6.59584e-06	3.5137e-06	0.00546402	0.00356344	0.0095864	0.00472991	0.00249512	0.310269	0.180222	0.817387	Normality	Normality	Homo-scedasticity (the group variances are equal)	Unpaired T-test	0.240301	0.334	1
X386	1.15423e-05	0.00201565	0.000604534	2.23089e-05	0.002095	0.00373354	0.00207544	0.00181668	0.0420159	0.131034	0.768438	Non-normality	Normality	Homo-scedasticity (the group variances are equal)	Mann-Whitney test	0.0216541	0.067	1
X387	0.000250985	0.000135495	0.000330162	0.000230521	5.42758e-05	0.000182864	3.25688e-05	2.82424e-05	0.0405045	0.897773	0.819419	Non-normality	Normality	Homo-scedasticity (the group variances are equal)	Mann-Whitney test	0.0216541	0.067	1
X6126	4.77853e-06	0.000110207	2.69499e-06	9.23588e-06	3.62713e-05	2.38911e-05	2.1765e-05	9.43688e-05	0.0611117	0.00595795	0.823139	Normality	Non-normality	Homo-scedasticity (the group variances are equal)	Mann-Whitney test	0.124107	0.143	1
X15496	4.76039e-06	5.03979e-06	6.80735e-05	9.20082e-06	3.61337e-05	2.38005e-05	2.16824e-05	1.88021e-05	0.262103	0.0067361	0.453503	Normality	Non-normality	Homo-scedasticity (the group variances are equal)	Mann-Whitney test	0.124107	0.143	1
X25143	0.00055166	0.00114651	1.90312e-05	6.52208e-05	0.00218232	0.00410075	0.000768488	0.00107191	0.421199	0.352739	0.192945	Normality	Normality	Homo-scedasticity (the group variances are equal)	Unpaired T-test	0.0943017	0.208	1
X15268	1.04099e-05	1.10209e-05	5.871e-06	2.01202e-05	0.000395083	5.20465e-05	4.74147e-05	0.000394391	0.0279511	0.513602	6.21796e-10	Non-normality	Normality	Hetero-scedasticity (there is a difference between the population variances.)	Mann-Whitney test	0.0104607	0.037	1
X8518	0.000386399	0.00132471	5.03646e-06	1.72602e-05	0.00054118	4.46482e-05	4.06749e-05	0.00878556	0.00502662	0.127821	0.397704	Non-normality	Normality	Homo-scedasticity (the group variances are equal)	Mann-Whitney test	0.193238	0.218	1
X2001	0.00249744	0.000528804	0.00183346	0.000965404	0.00379136	0.00249729	0.00227505	0.00197283	0.262103	0.799826	0.588776	Normality	Normality	Homo-scedasticity (the group variances are equal)	Unpaired T-test	0.0951805	0.208	1
X3157	0.00317761	0.000537062	0.000291739	0.00051026	0.00494811	0.000755233	0.00156498	0.00129473	0.0847073	0.0121558	0.721029	Normality	Non-normality	Homo-scedasticity (the group variances are equal)	Mann-Whitney test	0.0744573	0.14	1
X12360	0.000195591	6.79908e-06	3.62197e-06	1.24127e-05	0.00151463	0.00180414	0.00140208	0.0016835	0.868458	0.00421011	0.150521	Normality	Non-normality	Homo-scedasticity (the group variances are equal)	Mann-Whitney test	0.0104607	0.037	1
X24427	3.75252e-05	6.93998e-06	1.84851e-05	1.26699e-05	0.000278427	3.27742e-05	2.98575e-05	2.58912e-05	0.00269809	0.503928	0.405741	Non-normality	Normality	Homo-scedasticity (the group variances are equal)	Mann-Whitney test	0.0744573	0.14	1
X3923	3.14998e-05	3.33486e-05	8.88264e-05	6.08824e-05	0.000239099	0.000157489	0.000143474	0.0033781	0.00271532	0.347933	0.342334	Non-normality	Normality	Homo-scedasticity (the group variances are equal)	Mann-Whitney test	0.0104607	0.037	1
X15015	9.03935e-06	9.56989e-06	5.09801e-06	1.74711e-05	0.00524846	0.00334009	0.00020586	0.014911	0.435931	0.513602	0.118265	Normality	Normality	Homo-scedasticity (the group variances are equal)	Unpaired T-test	0.111266	0.216	1
X5019	0.000451867	0.000262518	0.000406126	0.000549915	0.00075014	7.92822e-05	0.000506048	0.00117348	0.999138	0.911584	0.0970661	Normality	Normality	Homo-scedasticity (the group variances are equal)	Unpaired T-test	0.409543	0.52	1
X6182	5.11423e-06	3.99745e-05	2.88433e-06	9.88472e-06	0.00045127	0.000435849	0.000565226	0.000377219	0.628487	0.0624638	0.203722	Normality	Normality	Homo-scedasticity (the group variances are equal)	Unpaired T-test	3.35352e-05	0.003	0.017
X5156	4.11217e-05	4.35352e-05	2.31918e-05	7.94795e-05	0.00156067	0.00361372	0.000187299	0.000162419	0.236101	0.513602	0.0586133	Normality	Normality	Homo-scedasticity (the group variances are equal)	Unpaired T-test	0.151829	0.251	1
X19605	2.80967e-05	2.97457e-05	0.000361947	5.43049e-05	0.000213267	0.000140475	0.000127973	0.000110973	0.262103	0.00799989	0.468333	Normality	Non-normality	Homo-scedasticity (the group variances are equal)	Mann-Whitney test	0.124107	0.143	1
X4562	6.73548e-05	3.21573e-06	3.94613e-05	4.39654e-05	2.30557e-05	1.51863e-05	1.38348e-05	1.1997e-05	0.262103	0.736149	0.176953	Normality	Normality	Homo-scedasticity (the group variances are equal)	Unpaired T-test	0.146248	0.247	1
X1345	5.42876e-06	5.74739e-06	3.06171e-06	0.0005904	0.000378321	0.000149178	0.000343492	0.00010721	0.257263	0.00142962	0.841559	Normality	Non-normality	Homo-scedasticity (the group variances are equal)	Mann-Whitney test	0.124107	0.143	1
X9807	4.03242e-05	4.26909e-05	0.00071199	7.79381e-05	0.00030608	0.000201609	0.000183667	0.000159269	0.262103	0.00497147	0.430073	Normality	Non-normality	Homo-scedasticity (the group variances are equal)	Mann-Whitney test	0.124107	0.143	1
X11850	2.04139e-05	2.1612e-05	1.1513e-05	3.94557e-05	0.00267493	0.00199822	0.000464901	0.00365968	0.932179	0.513601	0.044943	Normality	Normality	Hetero-scedasticity (there is a difference between the population variances.)	Unpaired T-test	0.0176495	0.135	1
X10853	7.05581e-06	7.46993e-06	3.97934e-06	1.36374e-05	5.3557e-05	3.52769e-05	0.000160687	2.78683e-05	0.0649323	0.513602	0.228041	Normality	Normality	Homo-scedasticity (the group variances are equal)	Unpaired T-test	0.0950027	0.208	1
X4782	8.84444e-06	0.000102637	4.98809e-06	1.70944e-05	0.000344812	0.000461583	0.000822223	0.000756922	0.42771	0.0218215	0.00324537	Normality	Non-normality	Hetero-scedasticity (there is a difference between the population variances.)	Mann-Whitney test	0.0104607	0.037	1
X1119	3.93309e-06	4.16393e-06	2.21819e-06	7.60183e-06	2.98541e-05	1.96642e-05	1.79143e-05	7.88379e-05	0.0581723	0.513602	0.225906	Normality	Normality	Homo-scedasticity (the group variances are equal)	Unpaired T-test	0.0668593	0.178	1
X1664	3.75712e-06	3.97763e-06	2.11894e-06	0.0426556	2.85184e-05	1.87844e-05	0.00151206	7.81276e-05	0.003496	0.00124241	0.372577	Non-normality	Non-normality	Homo-scedasticity (the group variances are equal)	Mann-Whitney test	0.124107	0.143	1
X10453	2.49193e-05	2.63818e-05	0.000745841	4.81636e-05	0.000189149	0.000124589	0.000567506	0.000935139	0.475333	0.00286558	0.58841	Normality	Non-normality	Homo-scedasticity (the group variances are equal)	Mann-Whitney test	0.0744573	0.14	1
X18831	6.94343e-05	1.47019e-05	7.83191e-06	2.68403e-05	0.000105408	6.94299e-05	6.32512e-05	0.000909449	0.00441873	0.25702	0.35293	Non-normality	Normality	Homo-scedasticity (the group variances are equal)	Mann-Whitney test	0.0295359	0.09	1
X106	1.86409e-05	1.9735e-05	1.05131e-05	3.60289e-05	0.000141494	9.31988e-05	0.000894873	7.36261e-05	0.00954085	0.513601	0.302376	Non-normality	Normality	Homo-scedasticity (the group variances are equal)	Mann-Whitney test	0.0104607	0.037	1
X9449	0.000322973	5.46427e-05	0.000145545	9.97577e-05	0.000391771	0.000258051	0.000235086	0.000203858	0.262103	0.383859	0.641019	Normality	Normality	Homo-scedasticity (the group variances are equal)	Unpaired T-test	0.156238	0.255	1
X1041	0.00146165	0.00091951	0.000941233	0.00118947	3.89216e-05	0.000128184	0.000206465	0.000240993	0.73031	0.362648	0.117069	Normality	Normality	Homo-scedasticity (the group variances are equal)	Unpaired T-test	0.000354067	0.017	0.177
X20644	0.000227581	2.43779e-05	6.49323e-05	4.45052e-05	0.000174782	0.000115125	0.00199369	9.09475e-05	0.00397666	0.0840992	0.375742	Non-normality	Normality	Homo-scedasticity (the group variances are equal)	Mann-Whitney test	0.0744573	0.14	1
X9377	5.2879e-05	5.59825e-05	2.98227e-05	0.000102204	0.000401377	0.000264378	0.00120425	0.0030871	0.220751	0.513602	0.102261	Normality	Normality	Homo-scedasticity (the group variances are equal)	Unpaired T-test	0.119651	0.22	1
X17631	2.37156e-06	1.25538e-05	1.33751e-06	4.58372e-06	1.80013e-05	0.000893508	1.08019e-05	9.36695e-06	0.00162477	0.20436	0.354467	Non-normality	Normality	Homo-scedasticity (the group variances are equal)	Mann-Whitney test	0.0416323	0.105	1
X8499	0.00164751	0.000756733	0.000192675	0.000553672	0.00154986	3.42686e-05	0.00432279	0.00402349	0.399922	0.593241	0.0224005	Normality	Normality	Hetero-scedasticity (there is a difference between the population variances.)	Unpaired T-test	0.164723	0.257	1
X19951	4.44792e-05	4.70897e-05	2.50854e-05	8.59687e-05	0.000337618	0.00141917	0.000202592	0.000175679	0.0221375	0.513602	0.266496	Non-normality	Normality	Homo-scedasticity (the group variances are equal)	Mann-Whitney test	0.0104607	0.037	1
X8570	5.0389e-05	5.33464e-05	2.84184e-05	9.73912e-05	0.000382477	0.000251929	0.00114755	0.00181214	0.482702	0.513602	0.0120568	Normality	Normality	Hetero-scedasticity (there is a difference between the population variances.)	Unpaired T-test	0.0598188	0.177	1
X16717	0.00020666	4.37578e-05	2.33104e-05	7.98858e-05	0.00193906	0.000206647	0.000188257	0.000163249	0.00249861	0.25702	0.397404	Non-normality	Normality	Homo-scedasticity (the group variances are equal)	Mann-Whitney test	0.0744573	0.14	1
X3275	5.25095e-06	5.55914e-06	2.96143e-06	1.0149e-05	3.98572e-05	2.62531e-05	0.00149278	2.07397e-05	0.00178453	0.513602	0.347677	Non-normality	Normality	Homo-scedasticity (the group variances are equal)	Mann-Whitney test	0.0104607	0.037	1
X11707	0.000421385	8.92233e-05	0.000380325	0.000162889	0.000639703	0.000421358	0.000383861	0.000332869	0.262103	0.357986	0.384728	Normality	Normality	Homo-scedasticity (the group variances are equal)	Unpaired T-test	0.137409	0.238	1
X11261	5.16407e-06	5.46716e-06	2.91243e-06	9.98105e-06	0.000195989	2.58187e-05	2.35211e-05	0.000275754	0.229137	0.513601	0.00193123	Normality	Normality	Hetero-scedasticity (there is a difference between the population variances.)	Unpaired T-test	0.0963191	0.208	1
X21120	5.65209e-06	5.98382e-06	3.18767e-06	1.09243e-05	4.29021e-05	0.000142973	0.000128719	0.000176666	0.505077	0.513602	0.135593	Normality	Normality	Homo-scedasticity (the group variances are equal)	Unpaired T-test	0.00649337	0.083	1
X16875	1.17922e-05	1.24843e-05	6.65057e-06	2.27918e-05	0.00153897	0.000294787	5.37106e-05	0.000892864	0.707816	0.513602	0.0146946	Normality	Normality	Hetero-scedasticity (there is a difference between the population variances.)	Unpaired T-test	0.0858974	0.202	1
X4299	0.000693631	0.000646753	0.00089086	0.000525442	0.000412705	0.00027184	0.000247648	0.000214751	0.262103	0.82555	0.45039	Normality	Normality	Homo-scedasticity (the group variances are equal)	Unpaired T-test	0.00371723	0.058	1
X16295	3.38793e-05	3.58677e-05	1.91073e-05	6.54815e-05	0.00025716	0.00084693	0.000154312	0.0012395	0.475703	0.513601	0.00472141	Normality	Normality	Hetero-scedasticity (there is a difference between the population variances.)	Unpaired T-test	0.0618691	0.177	1
X4395	0.00014012	5.33482e-05	5.68387e-06	1.94789e-05	7.6498e-05	5.03876e-05	4.59035e-05	3.98057e-05	0.262103	0.331172	0.193372	Normality	Normality	Homo-scedasticity (the group variances are equal)	Unpaired T-test	0.963282	0.979	1
X8164	0.00463841	0.00589761	0.00200284	0.00318326	0.00101159	0.00605694	0.00576549	0.00558962	0.0133487	0.933262	0.979066	Non-normality	Normality	Homo-scedasticity (the group variances are equal)	Mann-Whitney test	0.281851	0.303	1
X7138	0.00034338	0.000192075	2.04642e-05	0.000366796	0.000275423	0.000181415	0.000165271	0.000143316	0.262103	0.434262	0.112137	Normality	Normality	Homo-scedasticity (the group variances are equal)	Unpaired T-test	0.660498	0.754	1
X4712	1.1076e-05	1.17261e-05	6.24666e-06	2.14076e-05	8.40724e-05	5.53767e-05	5.04486e-05	0.000218735	0.0611117	0.513602	0.223348	Normality	Normality	Homo-scedasticity (the group variances are equal)	Unpaired T-test	0.0648846	0.177	1
X22807	4.85776e-06	5.14287e-06	2.73968e-06	9.38902e-06	0.000707158	0.000387383	2.21259e-05	1.91867e-05	0.285273	0.513602	0.0167881	Normality	Normality	Hetero-scedasticity (there is a difference between the population variances.)	Unpaired T-test	0.143393	0.244	1
X10300	0.00095557	0.00142246	0.000868324	0.00116221	0.000220978	0.000145553	0.000663	0.000114985	0.0649322	0.68718	0.791763	Normality	Normality	Homo-scedasticity (the group variances are equal)	Unpaired T-test	0.0036937	0.058	1
X8974	1.70131e-05	1.80117e-05	9.59508e-06	0.000164414	0.000129138	8.50604e-05	7.74907e-05	6.71968e-05	0.262103	0.00578164	0.58604	Normality	Non-normality	Homo-scedasticity (the group variances are equal)	Mann-Whitney test	0.124107	0.143	1
X6547	2.9076e-05	3.07825e-05	1.63983e-05	0.000530187	0.000220701	0.000966592	0.000662169	0.000114841	0.556081	0.00284842	0.223157	Normality	Non-normality	Homo-scedasticity (the group variances are equal)	Mann-Whitney test	0.0416323	0.105	1
X14403	4.63928e-05	4.99565e-06	0.000161151	0.000150975	3.58172e-05	0.000981088	0.000148681	0.00169981	0.440099	0.29267	0.0177343	Normality	Normality	Hetero-scedasticity (there is a difference between the population variances.)	Unpaired T-test	0.161371	0.257	1
X14983	0.000115487	8.3983e-06	9.78318e-05	1.53323e-05	6.02132e-05	3.96611e-05	3.61316e-05	3.13319e-05	0.262103	0.172778	0.000862995	Normality	Normality	Hetero-scedasticity (there is a difference between the population variances.)	Unpaired T-test	0.561573	0.665	1
X22964	7.00743e-06	7.41871e-06	3.95205e-06	1.35439e-05	5.31898e-05	3.5035e-05	0.000159586	0.000186761	0.280151	0.513602	0.000110633	Normality	Normality	Hetero-scedasticity (there is a difference between the population variances.)	Unpaired T-test	0.037742	0.163	1
X2466	6.50664e-06	6.88852e-06	4.12743e-05	1.25759e-05	4.93885e-05	3.25311e-05	2.96361e-05	0.000128496	0.0611119	0.0399486	0.400795	Normality	Non-normality	Homo-scedasticity (the group variances are equal)	Mann-Whitney test	0.0416323	0.105	1
X1472	0.00073125	5.36059e-06	0.000229302	0.000185847	3.84338e-05	2.53155e-05	2.30626e-05	1.9999e-05	0.262103	0.34957	0.165002	Normality	Normality	Homo-scedasticity (the group variances are equal)	Unpaired T-test	0.144114	0.244	1
X11767	1.23925e-05	1.31198e-05	6.98913e-06	0.000485716	9.40651e-05	0.00171144	5.64448e-05	0.00113144	0.283001	0.00183415	0.0240798	Normality	Non-normality	Hetero-scedasticity (there is a difference between the population variances.)	Mann-Whitney test	0.0416323	0.105	1
X25351	2.75827e-05	2.92016e-05	1.55561e-05	0.000399045	0.00138432	0.00169286	0.000125633	0.000778924	0.795428	0.00351671	0.048124	Normality	Non-normality	Hetero-scedasticity (there is a difference between the population variances.)	Mann-Whitney test	0.0216541	0.067	1
X4883	0.0012621	3.41592e-06	1.81971e-06	0.000529168	0.000840914	1.61317e-05	1.46961e-05	1.27439e-05	0.00140106	0.235983	0.41902	Non-normality	Normality	Homo-scedasticity (the group variances are equal)	Mann-Whitney test	0.386415	0.398	1
X10827	7.54956e-06	7.99266e-06	4.2578e-06	1.45917e-05	5.73048e-05	3.77454e-05	0.00304288	2.98185e-05	0.00160456	0.513602	0.350136	Non-normality	Normality	Homo-scedasticity (the group variances are equal)	Mann-Whitney test	0.0104607	0.037	1
X3287	7.25836e-05	9.77117e-05	7.96416e-05	1.73022e-05	6.79496e-05	0.000223785	4.07739e-05	3.53575e-05	0.0433072	0.355049	0.460898	Non-normality	Normality	Homo-scedasticity (the group variances are equal)	Mann-Whitney test	0.386415	0.398	1
X22740	1.06091e-05	1.12317e-05	5.98329e-06	2.0505e-05	8.05278e-05	5.30419e-05	4.83216e-05	0.000337137	0.0157177	0.513602	0.282679	Non-normality	Normality	Homo-scedasticity (the group variances are equal)	Mann-Whitney test	0.0104607	0.037	1
X8998	1.04726e-05	1.10872e-05	5.90632e-06	0.000433663	7.94918e-05	5.23595e-05	4.76999e-05	4.13635e-05	0.262103	0.00179653	0.395957	Normality	Non-normality	Homo-scedasticity (the group variances are equal)	Mann-Whitney test	0.124107	0.143	1
X12259	2.76728e-06	2.9297e-06	1.56069e-06	2.67428e-05	2.1005e-05	0.000973207	1.26043e-05	1.09299e-05	0.00165603	0.00578164	0.359023	Non-normality	Non-normality	Homo-scedasticity (the group variances are equal)	Mann-Whitney test	0.0744573	0.14	1
X4915	0.000145621	4.17121e-06	3.56411e-05	3.80756e-05	0.000552659	0.00212027	0.000180406	0.000866813	0.44754	0.173015	0.125775	Normality	Normality	Homo-scedasticity (the group variances are equal)	Unpaired T-test	0.0836855	0.201	1
X1035	0.000247331	0.000133011	5.22422e-06	1.79036e-05	7.03116e-05	0.000231564	4.21912e-05	3.65866e-05	0.0433072	0.400828	0.515522	Non-normality	Normality	Homo-scedasticity (the group variances are equal)	Mann-Whitney test	0.386415	0.398	1
X4193	0.000179563	0.000163898	0.000473554	5.98438e-05	0.00023502	0.000154803	0.000141026	0.000122292	0.262103	0.294586	0.332669	Normality	Normality	Homo-scedasticity (the group variances are equal)	Unpaired T-test	0.56663	0.67	1
X9433	5.0125e-06	5.30669e-06	2.82695e-06	9.68809e-06	3.80473e-05	0.000189799	0.000285681	0.00011825	0.986758	0.513602	0.0227259	Normality	Normality	Hetero-scedasticity (there is a difference between the population variances.)	Unpaired T-test	0.0277347	0.163	1
X5584	0.00158611	0.000683021	0.00191679	0.00189738	9.32158e-05	0.000306996	0.00112054	0.00133726	0.37267	0.112693	0.601688	Normality	Normality	Homo-scedasticity (the group variances are equal)	Unpaired T-test	0.102818	0.213	1
X14350	5.37585e-05	5.69137e-05	3.03187e-05	0.000103904	0.00226331	0.0052142	0.00649642	0.017216	0.266168	0.513602	0.161657	Normality	Normality	Homo-scedasticity (the group variances are equal)	Unpaired T-test	0.055409	0.177	1
X4788	3.89002e-05	4.11833e-05	2.19389e-05	7.51857e-05	0.00173511	0.000194489	0.000885903	0.000153644	0.31341	0.513601	0.0380889	Normality	Normality	Hetero-scedasticity (there is a difference between the population variances.)	Unpaired T-test	0.109182	0.215	1
X9877	7.78851e-05	0.000850213	0.000219628	0.000150535	0.000591185	0.000389401	0.000354747	0.000307623	0.262103	0.0670149	0.444549	Normality	Normality	Homo-scedasticity (the group variances are equal)	Unpaired T-test	0.663237	0.755	1
X7703	4.37032e-06	4.62682e-06	2.46477e-06	8.44689e-06	3.31728e-05	0.000132798	1.99057e-05	8.63072e-05	0.575256	0.513602	0.010989	Normality	Normality	Hetero-scedasticity (there is a difference between the population variances.)	Unpaired T-test	0.0510883	0.171	1
X7265	0.00161248	0.000287434	5.43067e-06	1.86112e-05	0.000799869	0.00443633	0.0014968	0.0030438	0.767919	0.0397554	0.128464	Normality	Non-normality	Homo-scedasticity (the group variances are equal)	Mann-Whitney test	0.0416323	0.105	1
X1951	0.000425254	0.00107181	0.00115029	0.000164385	0.000645577	0.000425228	0.000387386	0.000335925	0.262103	0.323555	0.00727835	Normality	Normality	Hetero-scedasticity (there is a difference between the population variances.)	Unpaired T-test	0.35082	0.454	1
X6287	7.20331e-06	7.62608e-06	4.06252e-06	0.000778423	0.00490793	3.60143e-05	3.28093e-05	0.00771305	0.245218	0.00143091	0.0067239	Normality	Non-normality	Hetero-scedasticity (there is a difference between the population variances.)	Mann-Whitney test	0.0416323	0.105	1
X24807	9.52795e-06	1.00872e-05	5.37357e-06	1.84155e-05	7.23217e-05	0.00108237	0.00263006	3.76325e-05	0.244887	0.513603	0.0581817	Normality	Normality	Homo-scedasticity (the group variances are equal)	Unpaired T-test	0.171502	0.264	1
X16697	0.000270957	5.7372e-05	3.05629e-05	0.00010474	0.000411339	0.00027094	0.000246828	0.00021404	0.262103	0.257019	0.760086	Normality	Normality	Homo-scedasticity (the group variances are equal)	Unpaired T-test	0.04955	0.171	1
X11932	2.10927e-05	2.23306e-05	1.18959e-05	4.07676e-05	0.000160104	0.000527284	9.60719e-05	0.00122283	0.299297	0.513602	0.0738914	Normality	Normality	Homo-scedasticity (the group variances are equal)	Unpaired T-test	0.114283	0.216	1
X22180	1.35191e-05	1.43125e-05	7.62448e-06	0.000315638	0.000102616	6.75911e-05	6.1576e-05	5.33963e-05	0.262103	0.00238141	0.432198	Normality	Non-normality	Homo-scedasticity (the group variances are equal)	Mann-Whitney test	0.124107	0.143	1
X27315	8.616e-06	9.12169e-06	2.42963e-05	1.66529e-05	6.53996e-05	4.30773e-05	3.92437e-05	3.40306e-05	0.262103	0.347933	0.61245	Normality	Normality	Homo-scedasticity (the group variances are equal)	Unpaired T-test	0.00780239	0.086	1
X8750	1.02988e-05	1.09033e-05	5.80834e-06	9.95273e-05	0.000865013	0.00170348	4.69087e-05	0.00692093	0.145352	0.00578164	0.178829	Normality	Non-normality	Homo-scedasticity (the group variances are equal)	Mann-Whitney test	0.0216541	0.067	1
X16906	1.11733e-05	1.18291e-05	4.02715e-05	2.15956e-05	8.48108e-05	5.5863e-05	5.08917e-05	4.41312e-05	0.262103	0.215484	0.84424	Normality	Normality	Homo-scedasticity (the group variances are equal)	Unpaired T-test	0.015344	0.13	1
X12680	4.64085e-06	4.91323e-06	2.61735e-06	8.96977e-06	3.52263e-05	0.000253458	0.00015247	9.16498e-05	0.901218	0.513603	0.0319687	Normality	Normality	Hetero-scedasticity (there is a difference between the population variances.)	Unpaired T-test	0.0338374	0.163	1
X13607	0.0419764	0.0381572	0.0435081	0.0328213	0.0257793	0.0169803	0.0154692	0.0134143	0.262103	0.631605	0.950573	Normality	Normality	Homo-scedasticity (the group variances are equal)	Unpaired T-test	0.00108851	0.034	0.544
X198	4.03137e-06	4.26797e-06	2.27361e-06	7.79177e-06	3.06e-05	2.01556e-05	1.83619e-05	8.83234e-05	0.0437041	0.513602	0.240039	Non-normality	Normality	Homo-scedasticity (the group variances are equal)	Mann-Whitney test	0.0104607	0.037	1
X6858	0.000388372	2.45223e-06	1.30634e-06	4.47688e-06	1.75817e-05	1.15807e-05	1.05501e-05	9.14863e-06	0.262103	0.00156772	0.360514	Normality	Non-normality	Homo-scedasticity (the group variances are equal)	Mann-Whitney test	0.124107	0.143	1
X3670	3.21999e-06	3.40898e-06	1.81601e-06	6.22356e-06	2.44413e-05	0.000117769	7.33314e-05	1.2718e-05	0.561975	0.513601	0.0121061	Normality	Normality	Hetero-scedasticity (there is a difference between the population variances.)	Unpaired T-test	0.0690603	0.182	1
X24169	1.24297e-05	1.31592e-05	3.83405e-05	2.4024e-05	9.43476e-05	6.21447e-05	5.66143e-05	4.90937e-05	0.262103	0.308418	0.691454	Normality	Normality	Homo-scedasticity (the group variances are equal)	Unpaired T-test	0.00964014	0.099	1
X24289	2.7558e-05	2.91754e-05	8.12512e-05	5.32637e-05	0.000209178	0.000137781	0.000852851	0.000592225	0.492494	0.331259	0.00622599	Normality	Normality	Hetero-scedasticity (there is a difference between the population variances.)	Unpaired T-test	0.0549399	0.177	1
X14889	3.71096e-05	3.92876e-05	2.0929e-05	7.17248e-05	0.0014084	0.00107127	0.00149732	0.000146572	0.217441	0.513602	0.119024	Normality	Normality	Homo-scedasticity (the group variances are equal)	Unpaired T-test	0.0185894	0.135	1
X6908	6.24144e-06	6.60776e-06	3.52005e-06	0.000343507	4.73756e-05	3.12053e-05	2.84282e-05	2.46518e-05	0.262103	0.00164019	0.38536	Normality	Non-normality	Homo-scedasticity (the group variances are equal)	Mann-Whitney test	0.124107	0.143	1
X21784	2.11084e-05	2.23473e-05	1.19047e-05	4.07981e-05	0.000160223	0.00152187	9.61437e-05	0.00041686	0.0886503	0.513601	0.178803	Normality	Normality	Homo-scedasticity (the group variances are equal)	Unpaired T-test	0.16479	0.257	1
X11980	0.00109693	2.24254e-05	0.000276887	4.09407e-05	0.000160783	0.000105904	0.000482399	0.0180477	0.00218321	0.0852917	0.371764	Non-normality	Normality	Homo-scedasticity (the group variances are equal)	Mann-Whitney test	0.193238	0.218	1
X14459	0.000103943	0.000110043	5.86216e-05	0.000200899	0.000788975	0.000519681	0.000473433	0.00211503	0.0553726	0.513602	0.228428	Normality	Normality	Homo-scedasticity (the group variances are equal)	Unpaired T-test	0.0693718	0.182	1
X15212	4.07684e-05	4.31612e-05	2.29926e-05	7.87967e-05	0.00222139	0.000203829	0.00018569	0.000161023	0.00225852	0.513602	0.353582	Non-normality	Normality	Homo-scedasticity (the group variances are equal)	Mann-Whitney test	0.0104607	0.037	1
X24156	3.30361e-06	3.4975e-06	1.86317e-06	6.38517e-06	0.00012538	0.000470698	1.50471e-05	1.30483e-05	0.0853589	0.513601	0.153329	Normality	Normality	Homo-scedasticity (the group variances are equal)	Unpaired T-test	0.208761	0.302	1
X17981	0.000202978	1.67048e-05	0.000226712	3.0497e-05	0.00257757	7.88888e-05	7.18683e-05	6.23213e-05	0.00150757	0.121714	0.424135	Non-normality	Normality	Homo-scedasticity (the group variances are equal)	Mann-Whitney test	0.281851	0.303	1
X4807	8.53029e-06	9.03095e-06	4.81091e-06	1.64872e-05	6.4749e-05	4.26488e-05	0.00125244	0.00133913	0.0540397	0.513602	9.05188e-08	Normality	Normality	Hetero-scedasticity (there is a difference between the population variances.)	Unpaired T-test	0.113455	0.216	1
X13020	5.53317e-05	5.85792e-05	3.1206e-05	0.000106944	0.000419994	0.00344046	0.00126011	0.00260246	0.827106	0.513602	0.00448792	Normality	Normality	Hetero-scedasticity (there is a difference between the population variances.)	Unpaired T-test	0.032529	0.163	1
X3329	5.2162e-05	5.42708e-05	6.30149e-05	0.00111945	0.000503537	0.000489521	0.0009562	0.000692819	0.303453	0.00164467	0.712509	Normality	Non-normality	Homo-scedasticity (the group variances are equal)	Mann-Whitney test	0.124107	0.143	1
X20230	7.5505e-06	7.99365e-06	4.25833e-06	7.29675e-05	5.73119e-05	3.77501e-05	0.000524609	0.00106277	0.30497	0.00578164	0.0377146	Normality	Non-normality	Hetero-scedasticity (there is a difference between the population variances.)	Mann-Whitney test	0.0416323	0.105	1
X2059	0.000666651	8.08594e-06	0.000105323	0.000918092	5.79736e-05	3.8186e-05	3.47877e-05	3.01665e-05	0.262103	0.404558	0.000926296	Normality	Normality	Hetero-scedasticity (there is a difference between the population variances.)	Unpaired T-test	0.13055	0.233	1
X7137	0.00306687	0.000293916	0.000156573	0.00268292	0.00210728	0.00138802	0.0012645	0.00109652	0.262103	0.119691	0.00167268	Normality	Normality	Hetero-scedasticity (there is a difference between the population variances.)	Unpaired T-test	0.918006	0.948	1
X8006	1.88624e-05	1.99694e-05	0.00186693	0.00531381	0.000143175	9.4306e-05	8.59134e-05	7.45007e-05	0.262103	0.176085	0.0862814	Normality	Normality	Homo-scedasticity (the group variances are equal)	Unpaired T-test	0.220813	0.313	1
X13752	3.64776e-05	7.51429e-06	2.00148e-05	0.000127016	5.38751e-05	3.54864e-05	3.23283e-05	2.80338e-05	0.262103	0.14003	0.274204	Normality	Normality	Homo-scedasticity (the group variances are equal)	Unpaired T-test	0.721724	0.801	1
X19168	1.54891e-05	1.63982e-05	8.73554e-06	0.00179148	0.00011757	7.74406e-05	7.0549e-05	6.11773e-05	0.262104	0.00141761	0.369426	Normality	Non-normality	Homo-scedasticity (the group variances are equal)	Mann-Whitney test	0.124107	0.143	1
X8023	6.47492e-06	6.85494e-06	0.00231924	1.25146e-05	4.91477e-05	0.000161863	2.94916e-05	2.5574e-05	0.0433072	0.00133328	0.385196	Non-normality	Non-normality	Homo-scedasticity (the group variances are equal)	Mann-Whitney test	0.124107	0.143	1
X20194	2.0715e-05	2.19308e-05	1.16828e-05	0.000332244	0.000157237	0.000103568	9.43515e-05	8.18179e-05	0.262103	0.00318311	0.475471	Normality	Non-normality	Homo-scedasticity (the group variances are equal)	Mann-Whitney test	0.124107	0.143	1
X4173	5.82341e-06	0.000559225	3.28429e-06	1.12554e-05	0.000225567	0.000145576	2.65242e-05	0.000437315	0.866502	0.00185496	0.907802	Normality	Non-normality	Homo-scedasticity (the group variances are equal)	Mann-Whitney test	0.124107	0.143	1
X7074	1.37445e-05	0.00534878	0.00316959	2.65653e-05	0.000104328	6.87184e-05	6.2603e-05	5.42868e-05	0.262103	0.270031	0.00824902	Normality	Normality	Hetero-scedasticity (there is a difference between the population variances.)	Unpaired T-test	0.163478	0.257	1
X6136	7.43768e-06	7.87421e-06	2.09735e-05	1.43755e-05	0.000438061	3.71861e-05	0.000972174	2.93766e-05	0.259191	0.347933	0.0471684	Normality	Normality	Hetero-scedasticity (there is a difference between the population variances.)	Unpaired T-test	0.160206	0.256	1
X12296	0.00113074	2.42253e-05	1.29052e-05	4.42267e-05	0.000173688	0.000114405	0.000104223	9.03784e-05	0.262103	0.0026844	0.372646	Normality	Non-normality	Homo-scedasticity (the group variances are equal)	Mann-Whitney test	0.124107	0.143	1
X1038	0.000106672	0.000111794	4.43488e-06	1.51985e-05	5.9688e-05	0.000196576	3.58165e-05	0.000170821	0.301383	0.0947261	0.0534746	Normality	Normality	Homo-scedasticity (the group variances are equal)	Unpaired T-test	0.296913	0.392	1
X2861	0.00443118	0.001189	0.00107372	4.05226e-05	0.000159141	0.000104823	0.000477472	8.28089e-05	0.0649322	0.222015	0.234892	Normality	Normality	Homo-scedasticity (the group variances are equal)	Unpaired T-test	0.173164	0.264	1
X2554	0.000298264	0.0002483	0.000153716	0.000253956	5.45156e-05	3.59082e-05	3.27127e-05	2.83671e-05	0.262103	0.463685	0.236021	Normality	Normality	Homo-scedasticity (the group variances are equal)	Unpaired T-test	0.000639075	0.025	0.32
X21190	5.93056e-06	0.000307586	0.000255513	0.000455474	0.000976496	0.00117646	0.00076427	0.00152699	0.927846	0.78454	0.316231	Normality	Normality	Homo-scedasticity (the group variances are equal)	Unpaired T-test	0.00382517	0.058	1
X20121	7.32804e-06	7.75813e-06	0.000251277	1.41635e-05	5.56233e-05	3.66379e-05	3.33774e-05	2.89435e-05	0.262103	0.00258377	0.389472	Normality	Non-normality	Homo-scedasticity (the group variances are equal)	Mann-Whitney test	0.124107	0.143	1
X11502	0.000368293	6.05082e-05	0.000161168	0.000110466	0.000433825	0.000285751	0.000260321	0.00022574	0.262103	0.349375	0.622996	Normality	Normality	Homo-scedasticity (the group variances are equal)	Unpaired T-test	0.172903	0.264	1
X18350	8.06869e-06	8.54225e-06	4.55058e-06	1.5595e-05	6.12452e-05	0.000201705	3.67509e-05	3.18689e-05	0.0433072	0.513602	0.236685	Non-normality	Normality	Homo-scedasticity (the group variances are equal)	Mann-Whitney test	0.0104607	0.037	1
X10066	0.00207674	0.00146099	0.00211006	0.000874326	0.000686734	0.000452337	0.000412082	0.000357341	0.262103	0.337166	0.0533876	Normality	Normality	Homo-scedasticity (the group variances are equal)	Unpaired T-test	0.0087388	0.093	1
X817	5.33218e-06	5.64514e-06	3.00724e-06	1.0306e-05	4.04738e-05	2.66592e-05	0.000281843	0.000302504	0.0786453	0.513602	3.35814e-07	Normality	Normality	Hetero-scedasticity (there is a difference between the population variances.)	Unpaired T-test	0.0809725	0.198	1
X10005	1.70467e-05	1.80472e-05	9.61399e-06	3.29476e-05	0.000129393	8.52281e-05	0.000394606	0.000336647	0.338719	0.513602	0.000206439	Normality	Normality	Hetero-scedasticity (there is a difference between the population variances.)	Unpaired T-test	0.0292241	0.163	1
X4909	0.000486852	8.87089e-06	0.000320457	0.000169067	6.36015e-05	4.18929e-05	3.81648e-05	3.3095e-05	0.262103	0.982041	0.0201573	Normality	Normality	Hetero-scedasticity (there is a difference between the population variances.)	Unpaired T-test	0.0962829	0.208	1
X7925	0.000790423	2.23784e-05	1.19213e-05	0.000204275	0.000160446	0.000105683	9.62776e-05	8.34881e-05	0.262103	0.0919928	0.185809	Normality	Normality	Homo-scedasticity (the group variances are equal)	Unpaired T-test	0.458195	0.566	1
X3907	0.000113302	0.00587981	0.00354549	0.00109494	0.000860014	0.000566473	0.000516061	0.000447507	0.262103	0.722734	0.0131292	Normality	Normality	Hetero-scedasticity (there is a difference between the population variances.)	Unpaired T-test	0.163162	0.257	1
X21073	7.31432e-05	7.74361e-05	4.12513e-05	0.000706851	0.000555192	0.000365693	0.000333149	0.00287209	0.00992964	0.00578164	0.42178	Non-normality	Non-normality	Homo-scedasticity (the group variances are equal)	Mann-Whitney test	0.0744573	0.14	1
X12104	5.37918e-06	5.69489e-06	3.03375e-06	5.1984e-05	4.08305e-05	2.68942e-05	2.45008e-05	2.12461e-05	0.262103	0.00578164	0.58604	Normality	Non-normality	Homo-scedasticity (the group variances are equal)	Mann-Whitney test	0.124107	0.143	1
X3732	4.38204e-05	4.63922e-05	0.000191007	0.000423477	0.000332618	0.000219088	0.000199591	0.000173077	0.262103	0.22061	0.225211	Normality	Normality	Homo-scedasticity (the group variances are equal)	Unpaired T-test	0.587961	0.69	1
X787	7.94584e-06	8.41219e-06	4.4813e-06	1.53576e-05	6.03128e-05	3.97267e-05	0.000491609	0.000156918	0.125008	0.513602	0.153104	Normality	Normality	Homo-scedasticity (the group variances are equal)	Unpaired T-test	0.139838	0.24	1
X22060	2.68062e-05	0.000225003	1.51181e-05	5.18106e-05	0.000203472	0.000134022	0.000122095	0.000105876	0.262103	0.0508937	0.516631	Normality	Normality	Homo-scedasticity (the group variances are equal)	Unpaired T-test	0.2931	0.388	1
X16657	4.86508e-06	5.15062e-06	2.74381e-06	9.40317e-06	3.69283e-05	0.000170105	2.21592e-05	9.60781e-05	0.516681	0.513602	0.0297775	Normality	Normality	Hetero-scedasticity (there is a difference between the population variances.)	Unpaired T-test	0.0652816	0.177	1
X23571	0.00134868	8.56054e-05	4.56032e-05	0.000156284	0.000613763	0.000404273	0.00184148	0.00300437	0.477692	0.0103012	0.180657	Normality	Non-normality	Homo-scedasticity (the group variances are equal)	Mann-Whitney test	0.0416323	0.105	1
X12791	6.28192e-05	0.000759941	3.54288e-05	0.000121416	0.000476828	0.000314077	0.00143063	0.000248117	0.0649322	0.0197899	0.635518	Normality	Non-normality	Homo-scedasticity (the group variances are equal)	Mann-Whitney test	0.0744573	0.14	1
X11490	1.52335e-05	1.61276e-05	8.5914e-06	0.000147216	0.00011563	7.61628e-05	6.93849e-05	6.01678e-05	0.262103	0.00578164	0.58604	Normality	Non-normality	Homo-scedasticity (the group variances are equal)	Mann-Whitney test	0.124107	0.143	1
X20904	0.000382193	0.00024891	5.32935e-05	0.000256886	0.00127287	0.000313513	0.00024987	0.000332088	0.0106129	0.617493	0.482563	Non-normality	Normality	Homo-scedasticity (the group variances are equal)	Mann-Whitney test	0.124107	0.143	1
X16157	1.64475e-05	1.74129e-05	9.27608e-06	3.17896e-05	0.000124845	8.22325e-05	0.000374572	0.000422528	0.230757	0.513602	4.51885e-05	Normality	Normality	Hetero-scedasticity (there is a difference between the population variances.)	Unpaired T-test	0.0359554	0.163	1
X2255	1.11302e-05	1.17835e-05	6.27722e-06	2.15123e-05	8.44837e-05	0.000394084	0.000865431	0.00061614	0.984439	0.513602	0.0233095	Normality	Normality	Hetero-scedasticity (there is a difference between the population variances.)	Unpaired T-test	0.0282057	0.163	1
X11766	0.000877799	0.000185864	0.000756828	0.00033932	0.00133258	0.000877744	0.000799632	0.000693409	0.262103	0.476237	0.426809	Normality	Normality	Homo-scedasticity (the group variances are equal)	Unpaired T-test	0.125522	0.225	1
X5434	0.00301464	0.00198891	0.00189383	0.00160998	0.00126455	0.000832932	0.000758808	0.000658008	0.262103	0.235992	0.465684	Normality	Normality	Homo-scedasticity (the group variances are equal)	Unpaired T-test	0.00971712	0.099	1
X1884	0.00159363	0.000929891	0.000573877	0.000287982	0.0026572	0.00334179	0.00196789	0.00130696	0.967535	0.78955	0.328814	Normality	Normality	Homo-scedasticity (the group variances are equal)	Unpaired T-test	0.0301693	0.163	1
X24601	2.00455e-05	2.1222e-05	1.13053e-05	3.87437e-05	0.000152155	0.000100221	0.00497449	7.91737e-05	0.00188031	0.513602	0.346451	Non-normality	Normality	Homo-scedasticity (the group variances are equal)	Mann-Whitney test	0.0104607	0.037	1
X10325	1.30852e-05	1.38532e-05	7.37977e-06	0.000257144	9.93227e-05	6.54217e-05	5.95997e-05	5.16825e-05	0.262103	0.00268581	0.449365	Normality	Non-normality	Homo-scedasticity (the group variances are equal)	Mann-Whitney test	0.124107	0.143	1
X24175	5.17028e-06	2.73686e-05	2.51122e-05	9.99304e-06	3.92449e-05	2.58498e-05	2.35493e-05	2.0421e-05	0.262103	0.304074	0.275697	Normality	Normality	Homo-scedasticity (the group variances are equal)	Unpaired T-test	0.18488	0.276	1
X20183	6.3616e-06	6.73497e-06	3.58781e-06	0.00033613	4.82876e-05	0.00015903	2.89755e-05	0.000196557	0.343148	0.00165922	0.87421	Normality	Non-normality	Homo-scedasticity (the group variances are equal)	Mann-Whitney test	0.124107	0.143	1
X287	0.000279438	5.47525e-05	2.91675e-05	9.99583e-05	0.000392558	0.00025857	0.000235559	0.00226202	0.00810201	0.202287	0.357096	Non-normality	Normality	Homo-scedasticity (the group variances are equal)	Mann-Whitney test	0.0416323	0.105	1
X1984	1.64488e-05	1.74142e-05	9.27679e-06	3.1792e-05	0.000124854	0.00104178	7.49202e-05	0.000999747	0.0604944	0.513602	5.22576e-08	Normality	Normality	Hetero-scedasticity (there is a difference between the population variances.)	Unpaired T-test	0.0881174	0.203	1
X11036	0.000501483	0.000408536	0.000616274	0.000512534	0.000512275	0.000463321	6.14792e-05	5.33123e-05	0.075962	0.811024	0.00199032	Normality	Normality	Hetero-scedasticity (there is a difference between the population variances.)	Unpaired T-test	0.121894	0.223	1
X9914	3.26522e-05	3.45686e-05	0.000237478	0.000315549	0.000247846	0.000163251	0.000148723	0.000128966	0.262103	0.192657	0.0195498	Normality	Normality	Hetero-scedasticity (there is a difference between the population variances.)	Unpaired T-test	0.830429	0.887	1
X5692	0.000712278	0.00092656	0.000228261	0.000834096	0.00293472	0.0139317	0.00551968	0.00263179	0.108249	0.274787	0.167781	Normality	Normality	Homo-scedasticity (the group variances are equal)	Unpaired T-test	0.0793932	0.197	1
X21028	1.21167e-05	1.28279e-05	8.35911e-05	2.34191e-05	9.19718e-05	6.05799e-05	0.000275944	4.78574e-05	0.0649322	0.031672	0.386098	Normality	Non-normality	Homo-scedasticity (the group variances are equal)	Mann-Whitney test	0.0416323	0.105	1
X2531	0.00195959	0.000648844	0.000203781	0.000373938	0.000459425	0.00544123	4.05197e-05	0.00131557	0.117242	0.151816	0.353181	Normality	Normality	Homo-scedasticity (the group variances are equal)	Unpaired T-test	0.463613	0.57	1
X26185	1.53077e-05	1.62061e-05	8.63322e-06	2.95865e-05	0.000895573	7.65336e-05	6.97227e-05	6.04607e-05	0.00216434	0.513601	0.353751	Non-normality	Normality	Homo-scedasticity (the group variances are equal)	Mann-Whitney test	0.0104607	0.037	1
X15398	5.3165e-06	5.62854e-06	2.9984e-06	1.02757e-05	0.000696	2.65809e-05	2.42154e-05	2.09986e-05	0.00158334	0.513602	0.354978	Non-normality	Normality	Homo-scedasticity (the group variances are equal)	Mann-Whitney test	0.0104607	0.037	1
X4886	0.000719132	0.000753067	0.00168279	0.0011787	7.44638e-05	0.00154354	4.46828e-05	0.00678767	0.0676512	0.341956	0.242039	Normality	Normality	Homo-scedasticity (the group variances are equal)	Unpaired T-test	0.546997	0.652	1
X11564	5.41457e-06	5.73236e-06	3.05371e-06	0.000258002	4.10992e-05	2.70711e-05	2.4662e-05	2.13859e-05	0.262103	0.00171215	0.390294	Normality	Non-normality	Homo-scedasticity (the group variances are equal)	Mann-Whitney test	0.124107	0.143	1
X16063	5.10897e-05	5.40882e-05	2.88136e-05	9.87455e-05	0.000387795	0.000255432	0.000232701	0.00100894	0.0611119	0.513602	0.223348	Normality	Normality	Homo-scedasticity (the group variances are equal)	Unpaired T-test	0.0648757	0.177	1
X3768	4.02729e-06	4.26366e-06	2.27131e-06	7.7839e-06	3.05691e-05	2.01352e-05	0.000116602	8.42913e-05	0.485798	0.513602	0.00328357	Normality	Normality	Hetero-scedasticity (there is a difference between the population variances.)	Unpaired T-test	0.0429813	0.171	1
X7901	4.76429e-06	5.04392e-06	2.68697e-06	9.20836e-06	0.000180816	2.382e-05	2.17002e-05	0.000282529	0.274627	0.513602	0.00661044	Normality	Normality	Hetero-scedasticity (there is a difference between the population variances.)	Unpaired T-test	0.104873	0.213	1
X1422	3.73724e-06	3.95658e-06	7.55436e-05	7.22328e-06	2.83674e-05	1.8685e-05	9.4716e-05	1.4761e-05	0.0462767	0.00420588	0.882381	Non-normality	Non-normality	Homo-scedasticity (the group variances are equal)	Mann-Whitney test	0.0744573	0.14	1
X10890	0.000468714	0.000397539	0.0011939	0.00100906	0.000224257	0.00661743	0.000134568	0.000116692	0.00194773	0.300377	0.442389	Non-normality	Normality	Homo-scedasticity (the group variances are equal)	Mann-Whitney test	0.124107	0.143	1
X15136	1.62826e-06	7.9532e-05	9.18304e-07	3.14707e-06	1.23593e-05	8.14077e-06	7.41631e-06	6.43112e-06	0.262103	0.0026932	0.372462	Normality	Non-normality	Homo-scedasticity (the group variances are equal)	Mann-Whitney test	0.124107	0.143	1
X7786	0.000253076	0.000267929	0.00014273	0.00491846	0.00192097	0.0012653	0.0011527	0.00499786	0.0611119	0.00270861	0.959891	Normality	Non-normality	Homo-scedasticity (the group variances are equal)	Mann-Whitney test	0.0744573	0.14	1
X23070	0.000382173	0.000206071	7.68046e-06	2.63213e-05	0.000516848	6.80873e-05	6.20281e-05	5.37883e-05	0.00297498	0.394353	0.864424	Non-normality	Normality	Homo-scedasticity (the group variances are equal)	Mann-Whitney test	0.281851	0.303	1
X1649	0.013143	0.0695719	0.0499191	0.0254026	0.0997617	0.0657109	0.0598631	0.0519109	0.262103	0.801627	0.496574	Normality	Normality	Homo-scedasticity (the group variances are equal)	Unpaired T-test	0.119589	0.22	1
X2346	1.89082e-05	2.0018e-05	1.06639e-05	3.65456e-05	0.000143523	9.45352e-05	0.000430612	0.000498481	0.265633	0.513602	8.46635e-05	Normality	Normality	Hetero-scedasticity (there is a difference between the population variances.)	Unpaired T-test	0.0371913	0.163	1
X1766	3.61948e-06	3.83192e-06	2.04132e-06	6.99569e-06	2.74736e-05	9.0832e-05	0.000160907	0.00012405	0.912058	0.513603	0.0400661	Normality	Normality	Hetero-scedasticity (there is a difference between the population variances.)	Unpaired T-test	0.0142905	0.125	1
X11853	1.97576e-05	2.09172e-05	1.11429e-05	3.81872e-05	0.00014997	0.000534061	8.99909e-05	7.80365e-05	0.0345384	0.513602	0.247296	Non-normality	Normality	Homo-scedasticity (the group variances are equal)	Mann-Whitney test	0.0104607	0.037	1
X24233	0.000335889	0.00035299	3.6661e-05	5.08215e-05	3.99175e-05	2.62928e-05	2.39529e-05	2.0771e-05	0.262103	0.0625537	2.14664e-07	Normality	Normality	Hetero-scedasticity (there is a difference between the population variances.)	Unpaired T-test	0.104484	0.213	1
X6250	1.92139e-05	2.03416e-05	1.08362e-05	3.71363e-05	0.000145843	9.60633e-05	0.0113302	7.5889e-05	0.00147973	0.513602	0.351982	Non-normality	Normality	Homo-scedasticity (the group variances are equal)	Mann-Whitney test	0.0104607	0.037	1
X2670	5.15865e-06	5.46142e-06	2.90938e-06	0.000269061	3.91567e-05	2.57916e-05	2.34964e-05	2.03751e-05	0.262103	0.00166547	0.387105	Normality	Non-normality	Homo-scedasticity (the group variances are equal)	Mann-Whitney test	0.124107	0.143	1
X11902	3.38273e-05	3.58126e-05	1.90779e-05	0.000379106	0.000256765	0.000845628	0.000154075	0.000133607	0.0433072	0.00471247	0.526608	Non-normality	Non-normality	Homo-scedasticity (the group variances are equal)	Mann-Whitney test	0.0744573	0.14	1
X6402	0.000163619	0.000173222	9.22778e-05	0.00481219	0.00124195	0.000818044	0.00372622	0.000646246	0.0649322	0.00208544	0.822087	Normality	Non-normality	Homo-scedasticity (the group variances are equal)	Mann-Whitney test	0.124107	0.143	1
X4644	0.00213916	0.00276714	0.00421758	0.0013546	0.000142864	0.000470507	8.57271e-05	0.00162147	0.109898	0.868457	0.401059	Normality	Normality	Homo-scedasticity (the group variances are equal)	Unpaired T-test	0.0273638	0.163	1
X14255	3.06785e-05	0.000704644	1.73021e-05	5.9295e-05	0.000232864	0.00485672	0.00221085	0.00163607	0.736206	0.00599315	0.138911	Normality	Non-normality	Homo-scedasticity (the group variances are equal)	Mann-Whitney test	0.0216541	0.067	1
X14327	1.72607e-05	9.13686e-05	9.73467e-06	3.33612e-05	0.000131017	8.62979e-05	7.86181e-05	6.81744e-05	0.262103	0.20436	0.711659	Normality	Normality	Homo-scedasticity (the group variances are equal)	Unpaired T-test	0.0612234	0.177	1
X11259	2.70876e-06	2.86774e-06	1.52769e-06	5.23546e-06	2.05608e-05	1.3543e-05	0.00108626	1.06988e-05	0.00160664	0.513602	0.350107	Non-normality	Normality	Homo-scedasticity (the group variances are equal)	Mann-Whitney test	0.0104607	0.037	1
X6441	0.00703207	0.00442908	0.00249824	0.00293753	0.00230727	0.00151975	0.0013845	0.00120058	0.262103	0.435916	0.115492	Normality	Normality	Homo-scedasticity (the group variances are equal)	Unpaired T-test	0.047014	0.171	1
X5776	0.000512419	0.000632742	3.65193e-06	9.21568e-05	0.000336872	0.000161872	0.00117881	0.000579526	0.559075	0.34153	0.728903	Normality	Normality	Homo-scedasticity (the group variances are equal)	Unpaired T-test	0.38392	0.491	1
X12642	5.00416e-06	5.29787e-06	2.82225e-06	9.67198e-06	3.7984e-05	2.50192e-05	2.27927e-05	0.000405986	0.00347647	0.513603	0.330296	Non-normality	Normality	Homo-scedasticity (the group variances are equal)	Mann-Whitney test	0.0104607	0.037	1
X2556	3.39863e-06	3.5981e-06	1.91676e-06	6.56883e-06	2.57973e-05	8.49605e-05	0.000303768	8.0675e-05	0.122585	0.513602	0.228926	Normality	Normality	Homo-scedasticity (the group variances are equal)	Unpaired T-test	0.0989562	0.212	1
X8762	0.00180072	0.00160088	1.60368e-05	5.49588e-05	0.00107918	0.000142166	0.00291589	0.00382355	0.716487	0.0822221	0.0897299	Normality	Normality	Homo-scedasticity (the group variances are equal)	Unpaired T-test	0.290694	0.387	1
X7508	0.00340369	1.65664e-05	0.00103116	0.000703234	0.00837959	0.00539286	0.0184269	0.0113098	0.741992	0.310086	0.135265	Normality	Normality	Homo-scedasticity (the group variances are equal)	Unpaired T-test	0.0159732	0.131	1
X23214	2.28276e-05	3.23483e-06	1.72324e-06	5.90562e-06	2.31927e-05	7.63826e-05	1.3917e-05	1.20683e-05	0.0433072	0.0741171	0.400984	Non-normality	Normality	Homo-scedasticity (the group variances are equal)	Mann-Whitney test	0.0416323	0.105	1
X5649	7.55313e-06	4.98544e-05	4.25982e-06	1.45986e-05	0.000337011	0.000316644	3.44027e-05	2.98326e-05	0.052652	0.103602	9.66831e-06	Normality	Normality	Hetero-scedasticity (there is a difference between the population variances.)	Unpaired T-test	0.110892	0.216	1
X5131	3.28382e-05	3.47655e-05	1.85201e-05	6.34692e-05	0.00141322	0.00159901	0.000928179	0.000648505	0.669072	0.513602	0.00258986	Normality	Normality	Hetero-scedasticity (there is a difference between the population variances.)	Unpaired T-test	0.00226437	0.047	1
X12186	0.00113074	0.00018287	0.000487086	0.000333854	0.00131112	0.000863605	0.00078675	0.000682239	0.262103	0.331939	0.61384	Normality	Normality	Homo-scedasticity (the group variances are equal)	Unpaired T-test	0.182431	0.275	1
X4876	7.22936e-06	7.65366e-06	4.07722e-06	1.39728e-05	5.48743e-05	0.000180723	0.000285787	0.000320467	0.613333	0.513602	0.0231768	Normality	Normality	Hetero-scedasticity (there is a difference between the population variances.)	Unpaired T-test	0.0148243	0.128	1
X5511	4.74012e-06	5.01833e-06	2.67333e-06	0.000172875	3.59798e-05	2.36991e-05	0.000233635	0.0001849	0.239992	0.00188791	0.319083	Normality	Non-normality	Homo-scedasticity (the group variances are equal)	Mann-Whitney test	0.0416323	0.105	1
X10588	0.00311179	0.00238533	0.00214572	0.00467206	0.00342041	0.00225295	0.00205246	0.00177981	0.262103	0.366397	0.477107	Normality	Normality	Homo-scedasticity (the group variances are equal)	Unpaired T-test	0.337798	0.439	1
X5671	0.00102479	0.00056464	0.00187957	0.00320739	0.000198198	0.000488241	0.000616584	0.00257601	0.0656857	0.704094	0.676395	Normality	Normality	Homo-scedasticity (the group variances are equal)	Unpaired T-test	0.412684	0.521	1
X3136	0.000433378	0.000205004	0.000127335	0.000828419	0.000293963	0.000193627	0.000176396	0.000152963	0.262103	0.481034	0.0941355	Normality	Normality	Homo-scedasticity (the group variances are equal)	Unpaired T-test	0.271203	0.366	1
X15177	9.06811e-06	9.60034e-06	5.11423e-06	9.16913e-05	0.000344157	4.53377e-05	0.000400085	0.000224262	0.662955	0.00541538	0.0837496	Normality	Non-normality	Homo-scedasticity (the group variances are equal)	Mann-Whitney test	0.0216541	0.067	1
X13373	1.22953e-05	1.30169e-05	6.93429e-06	2.37641e-05	9.33271e-05	6.14725e-05	0.00028001	0.000549897	0.389767	0.513601	0.0454471	Normality	Normality	Hetero-scedasticity (there is a difference between the population variances.)	Unpaired T-test	0.0839364	0.201	1
X21451	7.65661e-05	7.88399e-05	2.73822e-05	1.8768e-05	7.37061e-05	4.85486e-05	4.42282e-05	3.83529e-05	0.262103	0.119757	0.0328169	Normality	Normality	Hetero-scedasticity (there is a difference between the population variances.)	Unpaired T-test	0.965359	0.979	1
X10946	2.3564e-05	2.4947e-05	1.32896e-05	0.000697335	0.0012355	0.000589063	0.00228724	0.00308889	0.858598	0.00207886	0.0376188	Normality	Non-normality	Hetero-scedasticity (there is a difference between the population variances.)	Mann-Whitney test	0.0216541	0.067	1
X16567	0.000571004	2.85914e-05	1.5231e-05	5.21975e-05	0.000204991	0.000135023	0.000123007	0.000106667	0.262103	0.00686776	0.400763	Normality	Non-normality	Homo-scedasticity (the group variances are equal)	Mann-Whitney test	0.124107	0.143	1
X1299	5.40263e-05	5.71972e-05	3.04697e-05	0.000104421	0.00344392	0.0105989	0.00803804	0.00517471	0.865964	0.513602	0.00827194	Normality	Normality	Hetero-scedasticity (there is a difference between the population variances.)	Unpaired T-test	0.00520698	0.072	1
X6599	2.45794e-05	2.6022e-05	0.000831019	0.000245987	0.00018657	0.000122889	0.000111953	9.70813e-05	0.262103	0.108416	0.166164	Normality	Normality	Homo-scedasticity (the group variances are equal)	Unpaired T-test	0.456375	0.566	1
X14522	0.000386081	1.81799e-05	9.68468e-06	3.31898e-05	0.00282305	8.58547e-05	7.82143e-05	6.78243e-05	0.00150568	0.00625693	0.422588	Non-normality	Non-normality	Homo-scedasticity (the group variances are equal)	Mann-Whitney test	0.0744573	0.14	1
X10574	2.80934e-06	2.97423e-06	1.58441e-06	5.42986e-06	2.13243e-05	7.02291e-05	1.27959e-05	9.91503e-05	0.459686	0.513602	0.0030263	Normality	Normality	Hetero-scedasticity (there is a difference between the population variances.)	Unpaired T-test	0.0589461	0.177	1
X5689	4.47359e-06	4.73615e-06	0.000460503	8.64648e-06	0.00155175	2.23665e-05	0.00199867	0.00305409	0.902031	0.00159116	0.109304	Normality	Non-normality	Homo-scedasticity (the group variances are equal)	Mann-Whitney test	0.0216541	0.067	1
X25690	1.24973e-05	1.32308e-05	7.04822e-06	2.41546e-05	9.48605e-05	6.24826e-05	0.00028461	0.000293082	0.116137	0.513602	1.64661e-05	Normality	Normality	Hetero-scedasticity (there is a difference between the population variances.)	Unpaired T-test	0.0323245	0.163	1
X9936	0.00425082	0.00333878	0.0050142	0.0034516	0.00271104	0.00178571	0.00162679	0.00141069	0.262103	0.441581	0.408765	Normality	Normality	Homo-scedasticity (the group variances are equal)	Unpaired T-test	0.00456699	0.065	1
X194	0.000114444	4.17862e-05	4.45202e-06	1.52573e-05	5.99187e-05	3.94672e-05	3.59549e-05	3.11786e-05	0.262103	0.297695	0.200137	Normality	Normality	Homo-scedasticity (the group variances are equal)	Unpaired T-test	0.929757	0.958	1
X3045	0.000107176	4.89832e-05	5.21881e-06	1.78851e-05	7.02388e-05	4.62648e-05	4.21476e-05	3.65487e-05	0.262103	0.499919	0.162121	Normality	Normality	Homo-scedasticity (the group variances are equal)	Unpaired T-test	0.874167	0.915	1
X24400	1.24691e-05	1.32009e-05	7.03232e-06	2.41001e-05	9.46464e-05	0.000311708	5.67936e-05	4.92492e-05	0.0433072	0.513602	0.236685	Non-normality	Normality	Homo-scedasticity (the group variances are equal)	Mann-Whitney test	0.0104607	0.037	1
X9491	0.00102279	0.000216564	0.000804732	0.000395367	0.00155269	0.00102272	0.00093171	0.000807942	0.262103	0.6917	0.517945	Normality	Normality	Homo-scedasticity (the group variances are equal)	Unpaired T-test	0.106365	0.214	1
X10231	0.00150488	0.00152002	0.00101944	0.000202654	0.000174544	0.000277171	0.00049083	0.000236656	0.372491	0.221008	0.134622	Normality	Normality	Homo-scedasticity (the group variances are equal)	Unpaired T-test	0.0516877	0.171	1
X9768	0.00417769	0.00215835	0.00982367	0.00279251	0.00219336	0.00144472	0.00131615	0.00114131	0.262103	0.156762	0.203361	Normality	Normality	Homo-scedasticity (the group variances are equal)	Unpaired T-test	0.117962	0.219	1
X1465	3.78743e-05	8.16423e-05	4.27207e-06	1.46406e-05	5.74969e-05	3.78719e-05	3.45016e-05	2.99184e-05	0.262103	0.528857	0.176367	Normality	Normality	Homo-scedasticity (the group variances are equal)	Unpaired T-test	0.778606	0.846	1
X3036	4.67614e-06	4.95059e-06	2.63725e-06	9.03799e-06	0.000447549	2.33793e-05	2.12987e-05	0.000122803	0.0798014	0.513602	0.160397	Normality	Normality	Homo-scedasticity (the group variances are equal)	Unpaired T-test	0.191137	0.284	1
X25766	0.000376586	0.000144266	0.0002301	5.26754e-05	0.000206868	0.00013626	0.000124134	0.000107644	0.262103	0.93783	0.110237	Normality	Normality	Homo-scedasticity (the group variances are equal)	Unpaired T-test	0.458705	0.566	1
X20255	1.32244e-05	7.89327e-05	7.45829e-06	2.55599e-05	0.000100379	0.000357407	0.000328155	5.22323e-05	0.209259	0.14119	0.000680719	Normality	Normality	Hetero-scedasticity (there is a difference between the population variances.)	Unpaired T-test	0.0661004	0.177	1
X25189	2.91646e-05	6.17527e-06	3.28965e-06	1.12738e-05	4.42747e-05	2.91628e-05	0.000374332	2.30383e-05	0.00585611	0.257019	0.346619	Non-normality	Normality	Homo-scedasticity (the group variances are equal)	Mann-Whitney test	0.0295359	0.09	1
X2166	5.11625e-06	5.41653e-06	2.88546e-06	4.94431e-05	0.000783565	2.55796e-05	2.33033e-05	2.02077e-05	0.00152753	0.00578164	0.379728	Non-normality	Non-normality	Homo-scedasticity (the group variances are equal)	Mann-Whitney test	0.0744573	0.14	1
X1648	0.00896031	0.00189724	0.00622797	0.00346367	0.0136026	0.00895975	0.0081624	0.00707811	0.262103	0.843126	0.643371	Normality	Normality	Homo-scedasticity (the group variances are equal)	Unpaired T-test	0.0879577	0.203	1
X12215	0.000666261	8.26613e-06	0.000195321	0.000464213	0.00125699	0.000991578	0.00779113	0.00141345	0.00663955	0.886062	0.375394	Non-normality	Normality	Homo-scedasticity (the group variances are equal)	Mann-Whitney test	0.0104607	0.037	1
X17269	1.03323e-05	1.09387e-05	0.000186035	1.99701e-05	7.84271e-05	5.16582e-05	4.7061e-05	4.08094e-05	0.262104	0.00484664	0.428258	Normality	Non-normality	Homo-scedasticity (the group variances are equal)	Mann-Whitney test	0.124107	0.143	1
X5083	4.86322e-06	0.00147243	2.74276e-06	0.0004941	3.69142e-05	0.0028203	0.00374959	0.00169799	0.898633	0.163807	0.177719	Normality	Normality	Homo-scedasticity (the group variances are equal)	Unpaired T-test	0.118938	0.22	1
X17104	7.46844e-06	7.90678e-06	0.000493878	1.44349e-05	5.66891e-05	3.73399e-05	3.40169e-05	2.94981e-05	0.262103	0.00182398	0.372233	Normality	Non-normality	Homo-scedasticity (the group variances are equal)	Mann-Whitney test	0.124107	0.143	1
X10542	3.60317e-06	3.81465e-06	2.03212e-06	6.96416e-06	2.73498e-05	1.80147e-05	0.000101977	1.42314e-05	0.0333442	0.513602	0.25764	Non-normality	Normality	Homo-scedasticity (the group variances are equal)	Mann-Whitney test	0.0104607	0.037	1
X23064	0.00147012	4.86085e-05	0.000299289	8.87415e-05	0.00174254	0.00140959	0.00454689	0.000181346	0.508811	0.0451854	0.331242	Normality	Non-normality	Homo-scedasticity (the group variances are equal)	Mann-Whitney test	0.0744573	0.14	1
X4086	0.000136773	0.0113816	0.00495153	0.000264353	0.00103817	0.000683822	0.000622967	0.00270106	0.0611119	0.261239	0.0866729	Normality	Normality	Homo-scedasticity (the group variances are equal)	Unpaired T-test	0.319494	0.419	1
X25228	3.134e-05	6.63587e-06	3.53502e-06	1.21147e-05	4.75771e-05	0.00088994	0.000303047	2.47567e-05	0.179617	0.25702	0.109938	Normality	Normality	Homo-scedasticity (the group variances are equal)	Unpaired T-test	0.183273	0.275	1
X5073	7.06592e-06	7.48063e-06	3.98504e-06	0.000361758	5.36337e-05	3.53274e-05	3.21835e-05	2.79083e-05	0.262103	0.00167463	0.387733	Normality	Non-normality	Homo-scedasticity (the group variances are equal)	Mann-Whitney test	0.124107	0.143	1
X1561	0.000192729	0.00046401	0.000553633	0.000404802	0.000200272	0.000131915	0.000120175	0.000104211	0.262104	0.664284	0.189395	Normality	Normality	Homo-scedasticity (the group variances are equal)	Unpaired T-test	0.0158938	0.131	1
X7261	2.67629e-05	2.83337e-05	7.54688e-05	5.1727e-05	0.000203144	0.000133806	0.00254286	0.000861285	0.159714	0.347932	0.121217	Normality	Normality	Homo-scedasticity (the group variances are equal)	Unpaired T-test	0.163528	0.257	1
X1407	3.67931e-05	3.89526e-05	2.07506e-05	0.000380424	0.000279278	0.000183954	0.000167584	0.000726609	0.0611119	0.0052486	0.617441	Normality	Non-normality	Homo-scedasticity (the group variances are equal)	Mann-Whitney test	0.0744573	0.14	1
X14186	5.4983e-06	9.8551e-05	3.10093e-06	0.00011927	4.17347e-05	2.74898e-05	2.50434e-05	0.000146737	0.0245177	0.129849	0.515663	Non-normality	Normality	Homo-scedasticity (the group variances are equal)	Mann-Whitney test	0.281851	0.303	1
X13179	0.000744673	0.000851243	6.47526e-06	2.2191e-05	8.71491e-05	5.74032e-05	0.00253742	4.53479e-05	0.00197749	0.0889383	0.710097	Non-normality	Normality	Homo-scedasticity (the group variances are equal)	Mann-Whitney test	0.281851	0.303	1
X15229	3.87638e-06	4.10389e-06	2.1862e-06	7.49221e-06	2.94236e-05	0.00050315	0.00056334	1.53105e-05	0.0838596	0.513601	2.03285e-06	Normality	Normality	Hetero-scedasticity (there is a difference between the population variances.)	Unpaired T-test	0.114287	0.216	1
X1158	1.54983e-05	0.000607056	8.74074e-06	2.99549e-05	0.00011764	7.74868e-05	7.0591e-05	6.12137e-05	0.262103	0.00323025	0.377075	Normality	Non-normality	Homo-scedasticity (the group variances are equal)	Mann-Whitney test	0.124107	0.143	1
X16916	4.42502e-06	4.68473e-06	2.49562e-06	8.55261e-06	3.3588e-05	0.000110618	2.01548e-05	0.000133321	0.312742	0.513602	0.000180715	Normality	Normality	Hetero-scedasticity (there is a difference between the population variances.)	Unpaired T-test	0.0478843	0.171	1
X6533	0.00141241	0.00319229	0.00425654	0.00267583	0.000402255	4.32017e-05	0.00037731	3.41289e-05	0.0585781	0.978325	0.0972209	Normality	Normality	Homo-scedasticity (the group variances are equal)	Unpaired T-test	0.00430836	0.063	1
X22294	1.9537e-05	2.06837e-05	5.50925e-05	3.77609e-05	0.000148295	9.7679e-05	8.89863e-05	7.71654e-05	0.262103	0.347932	0.61245	Normality	Normality	Homo-scedasticity (the group variances are equal)	Unpaired T-test	0.00772903	0.086	1
X22146	7.88565e-06	4.17423e-05	4.44735e-06	1.52413e-05	5.98559e-05	3.94258e-05	3.59172e-05	3.11459e-05	0.262103	0.20436	0.711659	Normality	Normality	Homo-scedasticity (the group variances are equal)	Unpaired T-test	0.0611205	0.177	1
X428	3.75833e-06	3.97892e-06	2.11963e-06	7.26406e-06	2.85276e-05	9.39525e-05	9.01191e-05	1.48443e-05	0.159343	0.513601	5.24072e-05	Normality	Normality	Hetero-scedasticity (there is a difference between the population variances.)	Unpaired T-test	0.0430725	0.171	1
X6614	0.027319	0.0179122	0.0293252	0.0278657	0.000274057	0.000180515	0.000164451	0.000142605	0.262103	0.0664831	0.238543	Normality	Normality	Homo-scedasticity (the group variances are equal)	Unpaired T-test	6.58364e-05	0.004	0.033
X1795	1.89402e-05	2.00518e-05	1.06819e-05	0.0041401	0.000718825	9.46949e-05	8.62678e-05	7.4808e-05	0.00297498	0.00133152	0.435532	Non-normality	Non-normality	Homo-scedasticity (the group variances are equal)	Mann-Whitney test	0.124107	0.143	1
X1197	1.09959e-05	1.16413e-05	6.20147e-06	2.12527e-05	8.34642e-05	0.00085313	5.00836e-05	4.34305e-05	0.00440093	0.513602	0.322461	Non-normality	Normality	Homo-scedasticity (the group variances are equal)	Mann-Whitney test	0.0104607	0.037	1
X944	3.34426e-06	3.54054e-06	1.8861e-06	0.00090992	2.53846e-05	1.67203e-05	9.17346e-05	1.32088e-05	0.0365031	0.00131318	0.400839	Non-normality	Non-normality	Homo-scedasticity (the group variances are equal)	Mann-Whitney test	0.124107	0.143	1
X6181	8.53065e-05	6.26842e-06	3.33928e-06	1.14439e-05	4.49426e-05	2.96027e-05	2.69683e-05	2.33858e-05	0.262103	0.0137566	0.429781	Normality	Non-normality	Homo-scedasticity (the group variances are equal)	Mann-Whitney test	0.124107	0.143	1
X16265	4.17759e-06	4.42278e-06	2.35608e-06	8.0744e-06	0.000159133	0.000118309	1.90279e-05	1.65002e-05	0.220455	0.513602	0.00108286	Normality	Normality	Hetero-scedasticity (there is a difference between the population variances.)	Unpaired T-test	0.0868055	0.202	1
X19855	0.000102787	0.00010882	5.797e-05	0.00160878	0.000780205	0.000513904	0.000468171	0.000405979	0.262103	0.00325635	0.479138	Normality	Non-normality	Homo-scedasticity (the group variances are equal)	Mann-Whitney test	0.124107	0.143	1
X14985	2.63305e-05	0.000196843	1.48498e-05	5.08911e-05	0.000199861	0.000131644	0.000119929	0.000103997	0.262104	0.0711945	0.550489	Normality	Normality	Homo-scedasticity (the group variances are equal)	Unpaired T-test	0.207678	0.302	1
X4175	0.00221646	0.00234654	0.00125004	0.00428394	0.0924316	0.0110816	0.0100954	0.00875434	0.00273911	0.513602	0.352811	Non-normality	Normality	Homo-scedasticity (the group variances are equal)	Mann-Whitney test	0.0104607	0.037	1
X1418	5.7338e-06	6.07033e-06	3.23375e-06	1.10822e-05	0.000670214	2.86672e-05	0.0014219	0.00122426	0.64874	0.513602	0.0184921	Normality	Normality	Hetero-scedasticity (there is a difference between the population variances.)	Unpaired T-test	0.0378476	0.163	1
X14027	0.000410155	0.00054503	0.000155463	0.000405456	0.000318463	0.000209765	0.000191097	0.000165712	0.262103	0.484049	0.428235	Normality	Normality	Homo-scedasticity (the group variances are equal)	Unpaired T-test	0.122932	0.223	1
X252	0.00101821	0.00107797	0.00613137	0.00983992	0.00772871	0.00509073	0.0046377	0.00402163	0.262103	0.283661	0.0720858	Normality	Normality	Homo-scedasticity (the group variances are equal)	Unpaired T-test	0.722542	0.801	1
X8018	7.01237e-05	0.00196786	3.95484e-05	0.000135534	0.000532273	0.0138188	0.000319396	0.00669274	0.296509	0.00459476	0.0516149	Normality	Non-normality	Homo-scedasticity (the group variances are equal)	Mann-Whitney test	0.0416323	0.105	1
X9280	0.000742803	1.03198e-05	0.000109528	1.88402e-05	7.39898e-05	4.87355e-05	4.43984e-05	3.85005e-05	0.262103	0.0227707	0.260735	Normality	Non-normality	Homo-scedasticity (the group variances are equal)	Mann-Whitney test	0.5	0.5	1
X18997	3.92439e-06	4.15472e-06	0.000139482	7.58501e-06	2.9788e-05	1.96207e-05	1.78746e-05	1.55002e-05	0.262103	0.00251955	0.388136	Normality	Non-normality	Homo-scedasticity (the group variances are equal)	Mann-Whitney test	0.124107	0.143	1
X15904	0.000300459	6.01086e-06	3.20207e-06	5.48682e-05	0.00152891	2.83864e-05	2.58602e-05	0.000727406	0.264937	0.0391832	0.0684967	Normality	Non-normality	Homo-scedasticity (the group variances are equal)	Mann-Whitney test	0.124107	0.143	1
X2902	0.0172824	0.0108923	0.0078286	0.00397706	0.0156188	0.0102878	0.00937223	0.00812723	0.262104	0.918732	0.36084	Normality	Normality	Homo-scedasticity (the group variances are equal)	Unpaired T-test	0.801522	0.86	1
X24808	1.54433e-06	1.63497e-06	8.70972e-07	2.98486e-06	9.37908e-05	9.48583e-05	7.03405e-06	0.000479457	0.0837711	0.513602	0.244109	Normality	Normality	Homo-scedasticity (the group variances are equal)	Unpaired T-test	0.164706	0.257	1
X4436	2.38378e-05	2.52369e-05	1.3444e-05	4.60734e-05	0.000904702	0.000119182	0.00175291	0.00210576	0.73829	0.513602	0.00948525	Normality	Normality	Hetero-scedasticity (there is a difference between the population variances.)	Unpaired T-test	0.036547	0.163	1
X6848	0.0069027	0.0164132	0.000138568	0.0120318	0.00186495	0.0012284	0.00111908	0.000970426	0.262104	0.935051	0.0233247	Normality	Normality	Hetero-scedasticity (there is a difference between the population variances.)	Unpaired T-test	0.0739674	0.191	1
X5039	5.13977e-06	5.44143e-06	2.89873e-06	0.000379507	3.90133e-05	2.56972e-05	2.34104e-05	2.03005e-05	0.262103	0.00152821	0.377477	Normality	Non-normality	Homo-scedasticity (the group variances are equal)	Mann-Whitney test	0.124107	0.143	1
X6149	0.000294823	6.5145e-06	3.47037e-06	1.18931e-05	4.67069e-05	3.07648e-05	2.8027e-05	2.43039e-05	0.262103	0.00274746	0.373225	Normality	Non-normality	Homo-scedasticity (the group variances are equal)	Mann-Whitney test	0.124107	0.143	1
X1772	2.21494e-05	0.000861169	1.24918e-05	4.281e-05	0.000168124	0.00011074	0.000100885	8.74834e-05	0.262103	0.00325213	0.377253	Normality	Non-normality	Homo-scedasticity (the group variances are equal)	Mann-Whitney test	0.124107	0.143	1
X14995	6.64172e-06	7.03153e-06	3.7458e-06	1.2837e-05	5.04139e-05	3.32065e-05	3.02514e-05	0.000542922	0.00345018	0.513602	0.330502	Non-normality	Normality	Homo-scedasticity (the group variances are equal)	Mann-Whitney test	0.0104607	0.037	1
X20883	1.19653e-05	1.26676e-05	0.000247879	2.31264e-05	9.08227e-05	5.98229e-05	5.44991e-05	4.72595e-05	0.262103	0.0040887	0.416657	Normality	Non-normality	Homo-scedasticity (the group variances are equal)	Mann-Whitney test	0.124107	0.143	1
X23861	1.93543e-05	2.04902e-05	1.09154e-05	3.74078e-05	0.000146909	0.00169724	0.0010286	0.000382219	0.678663	0.513602	0.0138183	Normality	Normality	Hetero-scedasticity (there is a difference between the population variances.)	Unpaired T-test	0.0635559	0.177	1
X1335	3.74425e-06	3.96401e-06	2.11168e-06	7.23684e-06	2.84207e-05	0.000114532	1.70541e-05	1.47887e-05	0.024674	0.513602	0.262	Non-normality	Normality	Homo-scedasticity (the group variances are equal)	Mann-Whitney test	0.0104607	0.037	1
X4962	8.13785e-06	8.61548e-06	4.58959e-06	1.57287e-05	0.000308851	4.06867e-05	3.70659e-05	3.21421e-05	0.00297498	0.513602	0.352479	Non-normality	Normality	Homo-scedasticity (the group variances are equal)	Mann-Whitney test	0.0104607	0.037	1
X4366	4.05732e-05	0.000327924	0.000254648	0.000392097	0.00030797	0.000202853	0.000184801	0.000160252	0.262103	0.530848	0.293844	Normality	Normality	Homo-scedasticity (the group variances are equal)	Unpaired T-test	0.648359	0.744	1
X12934	5.17247e-05	0.000556516	0.000226161	9.99727e-05	0.000392615	0.000258607	0.000235593	0.000204297	0.262103	0.304829	0.265792	Normality	Normality	Homo-scedasticity (the group variances are equal)	Unpaired T-test	0.757194	0.827	1
X7007	0.000616413	0.00149632	0.00142025	0.00173822	9.14296e-05	6.02227e-05	5.48633e-05	4.75753e-05	0.262103	0.273333	0.180892	Normality	Normality	Homo-scedasticity (the group variances are equal)	Unpaired T-test	0.00211814	0.047	1
X1940	1.44268e-05	1.52736e-05	8.13645e-06	0.000218476	0.000109507	7.21297e-05	6.57107e-05	5.69817e-05	0.262103	0.00336073	0.484293	Normality	Non-normality	Homo-scedasticity (the group variances are equal)	Mann-Whitney test	0.124107	0.143	1
X3132	0.000479865	0.000514874	0.000702531	0.000185495	0.000728482	0.000479835	0.000437134	0.000379065	0.262103	0.723979	0.684632	Normality	Normality	Homo-scedasticity (the group variances are equal)	Unpaired T-test	0.796893	0.857	1
X6720	2.02738e-06	2.14637e-06	0.000335428	3.9185e-06	0.00697096	0.00466392	0.00870489	0.00432477	0.452124	0.00144917	0.00929277	Normality	Non-normality	Hetero-scedasticity (there is a difference between the population variances.)	Mann-Whitney test	0.0104607	0.037	1
X16707	8.60801e-06	9.11322e-06	4.85474e-06	1.66374e-05	6.53389e-05	0.000215187	3.92073e-05	3.3999e-05	0.0433072	0.513602	0.236685	Non-normality	Normality	Homo-scedasticity (the group variances are equal)	Mann-Whitney test	0.0104607	0.037	1
X10554	0.000150021	0.000158826	8.46088e-05	0.000289958	0.00113873	0.000750058	0.00341654	0.00301553	0.279501	0.513603	9.5741e-05	Normality	Normality	Hetero-scedasticity (there is a difference between the population variances.)	Unpaired T-test	0.0287015	0.163	1
X6419	8.89153e-06	9.41339e-06	5.01465e-06	0.000578007	6.7491e-05	4.44549e-05	0.000202494	3.51189e-05	0.0649322	0.00157184	0.535147	Normality	Non-normality	Homo-scedasticity (the group variances are equal)	Mann-Whitney test	0.124107	0.143	1
X12578	0.000935761	0.00178718	0.000353617	0.000323001	0.0002537	0.000167107	0.000152235	0.000132012	0.262103	0.271631	0.0647087	Normality	Normality	Homo-scedasticity (the group variances are equal)	Unpaired T-test	0.0977847	0.211	1
X4829	0.000285081	0.000247221	0.000287229	0.000180986	0.000142154	9.36339e-05	8.53012e-05	7.39698e-05	0.262103	0.231295	0.431044	Normality	Normality	Homo-scedasticity (the group variances are equal)	Unpaired T-test	0.00197671	0.047	0.988
X27096	8.35805e-06	8.8486e-06	2.35689e-05	1.61543e-05	6.34416e-05	4.17876e-05	3.80689e-05	3.30118e-05	0.262103	0.347933	0.61245	Normality	Normality	Homo-scedasticity (the group variances are equal)	Unpaired T-test	0.00773936	0.086	1
X1857	0.000305168	0.000166663	1.92838e-06	0.00217641	0.000172715	0.000124198	0.000311262	0.0002421	0.907595	0.0326959	0.302669	Normality	Non-normality	Homo-scedasticity (the group variances are equal)	Mann-Whitney test	0.5	0.5	1
X25031	8.92198e-05	0.000500822	5.03182e-05	0.000862214	0.000677221	0.000446071	0.000406374	0.000352392	0.262103	0.389205	0.082895	Normality	Normality	Homo-scedasticity (the group variances are equal)	Unpaired T-test	0.658988	0.754	1
X17084	7.51494e-06	7.956e-06	4.23828e-06	1.45248e-05	0.00028521	0.00162207	3.42287e-05	0.000761015	0.617334	0.513602	0.044906	Normality	Normality	Hetero-scedasticity (there is a difference between the population variances.)	Unpaired T-test	0.105014	0.213	1
X14244	5.60712e-05	9.22156e-05	0.00013195	0.000131961	0.000246566	0.000419641	0.000959499	0.000419565	0.179189	0.276041	0.286133	Normality	Normality	Homo-scedasticity (the group variances are equal)	Unpaired T-test	0.0396802	0.167	1
X12465	0.000604909	4.47622e-05	2.38454e-05	8.17195e-05	0.000320931	0.00021139	0.000192578	0.000166996	0.262103	0.0139594	0.430492	Normality	Non-normality	Homo-scedasticity (the group variances are equal)	Mann-Whitney test	0.124107	0.143	1
X17346	0.000571222	0.00012095	0.00124799	0.00022081	0.00086717	0.000571186	0.0031066	0.000451231	0.0374472	0.381416	0.544703	Non-normality	Normality	Homo-scedasticity (the group variances are equal)	Mann-Whitney test	0.193238	0.218	1
X20732	0.000116248	0.00012953	6.89853e-05	4.49365e-05	0.000176476	0.000116241	0.000105896	9.1829e-05	0.262103	0.548825	0.571844	Normality	Normality	Homo-scedasticity (the group variances are equal)	Unpaired T-test	0.275255	0.371	1
X3181	6.75062e-06	7.14682e-06	3.80721e-06	1.30475e-05	5.12405e-05	0.000168755	0.000158646	2.66629e-05	0.19104	0.513602	5.71134e-05	Normality	Normality	Hetero-scedasticity (there is a difference between the population variances.)	Unpaired T-test	0.0424494	0.171	1
X1231	5.93318e-06	6.2814e-06	0.00035158	1.14676e-05	4.50357e-05	2.9664e-05	2.70241e-05	2.34343e-05	0.262103	0.00190603	0.37427	Normality	Non-normality	Homo-scedasticity (the group variances are equal)	Mann-Whitney test	0.124107	0.143	1
X723	0.000508944	0.000516792	5.50605e-05	0.000188695	0.000741047	0.000488112	0.000444673	0.000385603	0.262103	0.221918	0.210631	Normality	Normality	Homo-scedasticity (the group variances are equal)	Unpaired T-test	0.208163	0.302	1
X11460	4.27934e-06	4.53051e-06	2.41346e-06	8.27106e-06	3.24823e-05	2.13954e-05	0.000119853	1.69021e-05	0.0343621	0.513602	0.256406	Non-normality	Normality	Homo-scedasticity (the group variances are equal)	Mann-Whitney test	0.0104607	0.037	1
X6783	0.000125016	1.36542e-05	7.2738e-06	0.000124638	9.78965e-05	6.44823e-05	5.87439e-05	0.000396766	0.0169926	0.0420467	0.647965	Non-normality	Non-normality	Homo-scedasticity (the group variances are equal)	Mann-Whitney test	0.281851	0.303	1
X10993	0.000576598	8.73319e-05	4.65229e-05	0.000159436	0.00313071	0.000412426	0.000375723	0.000325812	0.00297498	0.0906854	0.443769	Non-normality	Normality	Homo-scedasticity (the group variances are equal)	Mann-Whitney test	0.0744573	0.14	1
X11470	5.40433e-05	9.32559e-05	7.96849e-05	0.00057353	8.20429e-05	5.40399e-05	4.92307e-05	4.26909e-05	0.262103	0.00917996	0.341256	Normality	Non-normality	Homo-scedasticity (the group variances are equal)	Mann-Whitney test	0.0551051	0.138	1
X1368	0.00013428	2.84321e-05	1.51462e-05	5.19068e-05	0.000203849	0.000134271	0.000122322	0.000106073	0.262103	0.25702	0.760086	Normality	Normality	Homo-scedasticity (the group variances are equal)	Unpaired T-test	0.0495409	0.171	1
X2128	4.81042e-06	5.09275e-06	2.71298e-06	0.000209492	0.000359437	2.40506e-05	2.19103e-05	1.89997e-05	0.00191175	0.00176441	0.741101	Non-normality	Non-normality	Homo-scedasticity (the group variances are equal)	Mann-Whitney test	0.0744573	0.14	1
X6196	4.57386e-06	4.8423e-06	2.57956e-06	0.000150922	3.47178e-05	0.000114339	0.00020082	9.71029e-05	0.853928	0.00197225	0.844949	Normality	Non-normality	Homo-scedasticity (the group variances are equal)	Mann-Whitney test	0.0744573	0.14	1
X4435	9.79057e-06	1.03652e-05	5.52169e-06	1.89231e-05	7.43151e-05	4.89498e-05	0.0026944	0.000193349	0.00496626	0.513602	0.312125	Non-normality	Normality	Homo-scedasticity (the group variances are equal)	Mann-Whitney test	0.0104607	0.037	1
X21406	0.00140067	1.62213e-05	0.000402652	2.96142e-05	0.000116301	7.66052e-05	0.0165847	6.05173e-05	0.001366	0.118689	0.403908	Non-normality	Normality	Homo-scedasticity (the group variances are equal)	Mann-Whitney test	0.281851	0.303	1
X18141	1.11328e-05	1.17861e-05	6.27865e-06	0.000199865	8.4503e-05	5.56603e-05	5.07069e-05	4.3971e-05	0.262103	0.00288502	0.460087	Normality	Non-normality	Homo-scedasticity (the group variances are equal)	Mann-Whitney test	0.124107	0.143	1
X11393	7.49515e-06	7.93505e-06	0.000110489	1.44865e-05	5.68918e-05	3.74734e-05	3.41386e-05	2.96036e-05	0.262103	0.00642508	0.449633	Normality	Non-normality	Homo-scedasticity (the group variances are equal)	Mann-Whitney test	0.124107	0.143	1
X19160	1.61964e-05	1.7147e-05	9.13444e-06	0.00304745	0.000122938	8.09769e-05	7.37706e-05	6.39709e-05	0.262103	0.00134679	0.364116	Normality	Non-normality	Homo-scedasticity (the group variances are equal)	Mann-Whitney test	0.124107	0.143	1
X3199	0.000315427	0.00041306	0.000427108	0.000775699	4.36817e-05	0.000751026	0.000294137	0.0015921	0.624008	0.178302	0.125016	Normality	Normality	Homo-scedasticity (the group variances are equal)	Unpaired T-test	0.616471	0.716	1
X8726	0.00213364	0.00152697	0.000941856	0.00118131	0.000526113	0.000346539	0.0003157	0.00136881	0.0611117	0.754531	0.773271	Normality	Normality	Homo-scedasticity (the group variances are equal)	Unpaired T-test	0.0652233	0.177	1
X4055	8.85211e-06	9.37165e-06	4.99241e-06	1.71092e-05	6.71918e-05	4.42578e-05	4.03191e-05	0.0006379	0.00394603	0.513602	0.326814	Non-normality	Normality	Homo-scedasticity (the group variances are equal)	Mann-Whitney test	0.0104607	0.037	1
X13845	0.0145146	0.0138862	0.0118578	0.0137514	0.0108009	0.00711434	0.00648121	0.00562025	0.262103	0.287686	0.470506	Normality	Normality	Homo-scedasticity (the group variances are equal)	Unpaired T-test	0.00333008	0.056	1
X14234	5.00927e-06	5.30328e-06	2.82513e-06	9.68186e-06	3.80228e-05	2.50448e-05	2.2816e-05	0.000317511	0.00460393	0.513602	0.322465	Non-normality	Normality	Homo-scedasticity (the group variances are equal)	Mann-Whitney test	0.0104607	0.037	1
X9798	7.84905e-05	0.000770674	4.42671e-05	0.00386064	0.000595781	0.00270163	0.000357505	0.000310014	0.0183611	0.0482843	0.63168	Non-normality	Non-normality	Homo-scedasticity (the group variances are equal)	Mann-Whitney test	0.386415	0.398	1
X8434	0.00296551	0.00217286	0.00316633	0.00481895	0.00022277	0.000146734	0.000668378	0.00869932	0.00568798	0.568093	0.479462	Non-normality	Normality	Homo-scedasticity (the group variances are equal)	Mann-Whitney test	0.124107	0.143	1
X19567	1.30733e-05	1.38405e-05	7.37305e-06	2.52678e-05	9.92323e-05	6.53622e-05	5.95454e-05	0.000258177	0.0611119	0.513603	0.223348	Normality	Normality	Homo-scedasticity (the group variances are equal)	Unpaired T-test	0.0649202	0.177	1
X5492	3.3608e-05	3.55805e-05	1.89543e-05	6.49572e-05	0.000255101	0.00016803	0.000153076	0.000663708	0.0611119	0.513603	0.223348	Normality	Normality	Homo-scedasticity (the group variances are equal)	Unpaired T-test	0.0648995	0.177	1
X16280	5.0344e-06	5.32988e-06	2.8393e-06	6.43452e-05	3.82136e-05	2.51704e-05	2.29305e-05	1.98844e-05	0.262103	0.00401826	0.515033	Normality	Non-normality	Homo-scedasticity (the group variances are equal)	Mann-Whitney test	0.124107	0.143	1
X9755	0.000332839	7.92443e-06	4.22146e-06	1.44671e-05	0.00532272	0.00357874	0.0139623	0.00764874	0.510979	0.00291413	0.0836403	Normality	Non-normality	Homo-scedasticity (the group variances are equal)	Mann-Whitney test	0.0104607	0.037	1
X11125	1.51573e-05	1.60469e-05	8.54841e-06	2.92958e-05	0.000115051	0.00265884	6.90377e-05	5.98668e-05	0.00220165	0.513602	0.341649	Non-normality	Normality	Homo-scedasticity (the group variances are equal)	Mann-Whitney test	0.0104607	0.037	1
X15889	2.5502e-06	2.69987e-06	1.43826e-06	0.000238741	1.93572e-05	1.27502e-05	1.16155e-05	1.00725e-05	0.262103	0.00146263	0.372737	Normality	Non-normality	Homo-scedasticity (the group variances are equal)	Mann-Whitney test	0.124107	0.143	1
X270	0.00703268	7.49066e-05	0.0053941	0.011241	0.000537056	0.0021084	0.00275518	0.000279457	0.375496	0.94069	0.169426	Normality	Normality	Homo-scedasticity (the group variances are equal)	Unpaired T-test	0.107298	0.215	1
X24215	0.00195259	0.00023835	0.000634863	0.000435141	0.00170889	0.00112561	0.00102544	0.000889222	0.262103	0.129118	0.498781	Normality	Normality	Homo-scedasticity (the group variances are equal)	Unpaired T-test	0.417708	0.525	1
X15486	0.000225581	0.000761229	2.54447e-05	8.72001e-05	0.000342454	0.000225567	0.000205493	0.000178196	0.262103	0.170151	0.240845	Normality	Normality	Homo-scedasticity (the group variances are equal)	Unpaired T-test	0.836474	0.89	1
X15967	9.01103e-06	9.5399e-06	5.08204e-06	1.74164e-05	0.00184407	0.000390864	0.00322673	0.00202428	0.818248	0.513601	0.100236	Normality	Normality	Homo-scedasticity (the group variances are equal)	Unpaired T-test	0.0185403	0.135	1
X206	0.000434553	4.74451e-06	2.52747e-06	0.000481733	3.40166e-05	2.2406e-05	2.0412e-05	1.77005e-05	0.262104	0.0626727	1.53637e-06	Normality	Normality	Hetero-scedasticity (there is a difference between the population variances.)	Unpaired T-test	0.166356	0.258	1
X6303	0.000734311	0.00128871	8.28273e-05	0.00180262	0.00111475	0.000734265	0.000668921	0.000580062	0.262104	0.965532	0.0731068	Normality	Normality	Homo-scedasticity (the group variances are equal)	Unpaired T-test	0.619974	0.716	1
X10596	8.1012e-06	8.57667e-06	4.56891e-06	0.000116964	6.1492e-05	4.05034e-05	3.68989e-05	3.19973e-05	0.262103	0.00352395	0.492195	Normality	Non-normality	Homo-scedasticity (the group variances are equal)	Mann-Whitney test	0.124107	0.143	1
X2511	0.000426805	0.00108983	0.000449632	0.000676427	2.97663e-05	1.96064e-05	1.78616e-05	1.54889e-05	0.262104	0.253931	0.0751386	Normality	Normality	Homo-scedasticity (the group variances are equal)	Unpaired T-test	0.00593334	0.08	1
X275	0.00394893	0.000307369	0.00446875	0.00280572	0.00220374	0.00145155	0.00132238	0.00114671	0.262103	0.45145	0.147972	Normality	Normality	Homo-scedasticity (the group variances are equal)	Unpaired T-test	0.206668	0.302	1
X10567	2.36478e-05	2.50357e-05	1.33369e-05	4.57061e-05	0.000179498	0.000118231	0.00010771	0.0015207	0.00452048	0.513601	0.322988	Non-normality	Normality	Homo-scedasticity (the group variances are equal)	Mann-Whitney test	0.0104607	0.037	1
X644	1.11968e-05	0.000142284	6.31477e-06	2.1641e-05	0.000647276	5.59805e-05	5.09987e-05	4.4224e-05	0.00217942	0.0176862	0.471568	Non-normality	Non-normality	Homo-scedasticity (the group variances are equal)	Mann-Whitney test	0.0744573	0.14	1
X4888	0.00050749	4.02261e-05	0.000286479	0.00124281	0.000288408	0.00209343	0.00114264	0.000150073	0.445981	0.55424	0.276201	Normality	Normality	Homo-scedasticity (the group variances are equal)	Unpaired T-test	0.470327	0.576	1
X11518	4.34327e-06	3.32654e-05	2.44951e-06	8.3946e-06	3.29675e-05	2.1715e-05	1.97825e-05	1.71546e-05	0.262103	0.0662896	0.542757	Normality	Normality	Homo-scedasticity (the group variances are equal)	Unpaired T-test	0.223953	0.315	1
X9411	5.49553e-05	5.81807e-05	0.00122783	0.000106217	0.000417137	0.000274759	0.000250308	0.000217057	0.262103	0.00376272	0.411309	Normality	Non-normality	Homo-scedasticity (the group variances are equal)	Mann-Whitney test	0.124107	0.143	1
X1163	0.0013325	0.00089007	0.000890183	0.000860574	5.74369e-05	3.78325e-05	0.000932446	0.000149436	0.0202684	0.00729966	0.583942	Non-normality	Non-normality	Homo-scedasticity (the group variances are equal)	Mann-Whitney test	0.0744573	0.14	1
X12602	5.50448e-05	5.82755e-05	3.10442e-05	0.00010639	0.00208908	0.000275207	0.00326134	0.0013893	0.999399	0.513602	0.0342153	Normality	Normality	Hetero-scedasticity (there is a difference between the population variances.)	Unpaired T-test	0.0355745	0.163	1
X7179	0.000210062	4.44782e-05	0.000512698	0.000492663	0.000318895	0.000210049	0.000191356	0.000165937	0.262103	0.331787	0.0227543	Normality	Normality	Hetero-scedasticity (there is a difference between the population variances.)	Unpaired T-test	0.460406	0.567	1
X1854	0.000354552	0.000295239	0.000160855	1.56318e-05	0.000405542	0.00020218	3.68375e-05	3.1944e-05	0.282444	0.741385	0.797018	Normality	Normality	Homo-scedasticity (the group variances are equal)	Unpaired T-test	0.757855	0.827	1
X18408	3.10232e-05	3.2844e-05	0.000913608	5.99611e-05	0.0011774	0.000853054	0.00259847	0.000122532	0.729533	0.00290376	0.28449	Normality	Non-normality	Homo-scedasticity (the group variances are equal)	Mann-Whitney test	0.0416323	0.105	1
X1025	1.83758e-05	1.94543e-05	1.03636e-05	3.55165e-05	0.00345243	0.00242542	0.000703211	7.25789e-05	0.661586	0.513601	0.00239552	Normality	Normality	Hetero-scedasticity (there is a difference between the population variances.)	Unpaired T-test	0.0787839	0.196	1
X23602	3.03659e-06	3.21481e-06	1.71258e-06	5.86908e-06	0.000242865	7.591e-05	1.38309e-05	0.000264893	0.318118	0.513602	0.000404447	Normality	Normality	Hetero-scedasticity (there is a difference between the population variances.)	Unpaired T-test	0.0562941	0.177	1
X9536	0.000265176	3.08378e-05	0.0001961	0.000281493	0.000221097	0.000145632	0.000132672	0.000115048	0.262103	0.25381	0.297015	Normality	Normality	Homo-scedasticity (the group variances are equal)	Unpaired T-test	0.543883	0.652	1
X22020	9.2038e-05	9.74399e-05	0.000299836	0.00017789	0.000698613	0.000460161	0.00041921	0.000363523	0.262103	0.276495	0.743398	Normality	Normality	Homo-scedasticity (the group variances are equal)	Unpaired T-test	0.0112571	0.11	1
X22137	2.20078e-05	2.32995e-05	0.000179483	4.25363e-05	0.00016705	0.000110032	0.00010024	8.69241e-05	0.262103	0.020599	0.576025	Normality	Non-normality	Homo-scedasticity (the group variances are equal)	Mann-Whitney test	0.124107	0.143	1
X9604	2.98975e-05	3.16522e-05	1.68616e-05	5.77855e-05	0.000226936	0.000149478	0.00609073	0.00059043	0.00765089	0.513602	0.296298	Non-normality	Normality	Homo-scedasticity (the group variances are equal)	Mann-Whitney test	0.0104607	0.037	1
X21913	6.29384e-06	6.66323e-06	3.5496e-06	0.000127236	4.77733e-05	3.14672e-05	0.00130545	2.48588e-05	0.0020379	0.00262959	0.388279	Non-normality	Non-normality	Homo-scedasticity (the group variances are equal)	Mann-Whitney test	0.0744573	0.14	1
X992	2.29144e-06	2.42593e-06	1.29233e-06	0.00034551	8.69658e-05	1.14565e-05	6.75947e-05	9.05051e-06	0.208713	0.00137438	0.562594	Normality	Non-normality	Homo-scedasticity (the group variances are equal)	Mann-Whitney test	0.124107	0.143	1
X10417	1.06239e-05	0.000368159	5.99167e-06	2.05337e-05	8.06405e-05	5.31162e-05	4.83892e-05	4.19612e-05	0.262103	0.00363333	0.380233	Normality	Non-normality	Homo-scedasticity (the group variances are equal)	Mann-Whitney test	0.124107	0.143	1
X13400	0.000184791	0.00162942	0.000521091	0.000357161	0.00140265	0.000923895	0.000841675	0.000729867	0.262103	0.133241	0.488219	Normality	Normality	Homo-scedasticity (the group variances are equal)	Unpaired T-test	0.432294	0.54	1
X10653	0.0043627	0.00306091	0.00246131	0.00383071	4.32565e-05	0.000678791	0.0023508	0.00347226	0.693052	0.889879	0.104529	Normality	Normality	Homo-scedasticity (the group variances are equal)	Unpaired T-test	0.0897717	0.204	1
X9720	0.000284366	0.000335582	0.000779472	0.000391144	0.000101175	6.66419e-05	6.07112e-05	0.000263232	0.0611119	0.103899	0.470435	Normality	Normality	Homo-scedasticity (the group variances are equal)	Unpaired T-test	0.0378602	0.163	1
X6567	0.000881258	0.000118032	6.28773e-05	0.00107742	0.000846252	0.000557408	0.000507803	0.000440346	0.262103	0.188965	0.00712293	Normality	Normality	Hetero-scedasticity (there is a difference between the population variances.)	Unpaired T-test	0.85333	0.9	1
X7155	7.77633e-05	0.00231289	4.38569e-05	0.0001503	0.000590261	0.000388792	0.000354192	0.000307142	0.262103	0.0042882	0.384937	Normality	Non-normality	Homo-scedasticity (the group variances are equal)	Mann-Whitney test	0.124107	0.143	1
X12357	6.72216e-06	7.1167e-06	3.79117e-06	1.29925e-05	5.10245e-05	3.36087e-05	0.000196057	2.65505e-05	0.0306197	0.513601	0.261091	Non-normality	Normality	Homo-scedasticity (the group variances are equal)	Mann-Whitney test	0.0104607	0.037	1
X16232	1.79339e-05	1.89864e-05	1.01143e-05	0.0020729	0.000136127	8.96638e-05	0.00099578	0.000953431	0.0621125	0.00141773	0.873686	Normality	Non-normality	Homo-scedasticity (the group variances are equal)	Mann-Whitney test	0.124107	0.143	1
X2942	3.68212e-06	3.89823e-06	0.000854012	7.11675e-06	2.7949e-05	1.84094e-05	1.67711e-05	1.45433e-05	0.262103	0.00138631	0.360349	Normality	Non-normality	Homo-scedasticity (the group variances are equal)	Mann-Whitney test	0.124107	0.143	1
X9721	0.000917151	8.57915e-06	0.00115675	1.56624e-05	6.15098e-05	0.00550924	3.69096e-05	3.20065e-05	0.00144154	0.136915	0.549913	Non-normality	Normality	Homo-scedasticity (the group variances are equal)	Mann-Whitney test	0.281851	0.303	1
X6341	3.41302e-05	3.61333e-05	1.92487e-05	6.59663e-05	0.0014416	0.00017064	0.000155455	0.000134804	0.00271038	0.513602	0.352854	Non-normality	Normality	Homo-scedasticity (the group variances are equal)	Mann-Whitney test	0.0104607	0.037	1
X25401	3.71749e-05	2.72121e-05	0.000121196	9.93589e-06	0.000395868	0.000462223	2.34147e-05	2.03043e-05	0.0950287	0.167909	0.000531495	Normality	Normality	Hetero-scedasticity (there is a difference between the population variances.)	Unpaired T-test	0.194437	0.288	1
X6635	0.00733579	0.00553391	0.00699979	0.00512656	0.00402663	0.00265226	0.00241622	0.00209525	0.262103	0.352281	0.314296	Normality	Normality	Homo-scedasticity (the group variances are equal)	Unpaired T-test	0.00241881	0.048	1
X16652	1.12634e-05	1.19245e-05	6.35234e-06	2.17698e-05	0.000427474	5.63136e-05	5.13021e-05	4.44871e-05	0.00297498	0.513602	0.352479	Non-normality	Normality	Homo-scedasticity (the group variances are equal)	Mann-Whitney test	0.0104607	0.037	1
X2376	3.21521e-06	3.40392e-06	1.81331e-06	6.21431e-06	2.4405e-05	0.000150167	0.00012973	9.50073e-05	0.595678	0.513602	0.0580365	Normality	Normality	Homo-scedasticity (the group variances are equal)	Unpaired T-test	0.0131053	0.121	1
X8738	2.88642e-05	0.00125637	1.62788e-05	5.57884e-05	0.000219093	0.000144312	0.013943	0.000114005	0.00153806	0.00294799	0.394036	Non-normality	Non-normality	Homo-scedasticity (the group variances are equal)	Mann-Whitney test	0.0744573	0.14	1
X16531	8.63155e-05	1.82763e-05	9.73605e-06	3.33659e-05	0.000131035	8.63101e-05	7.86292e-05	6.81841e-05	0.262103	0.257019	0.760086	Normality	Normality	Homo-scedasticity (the group variances are equal)	Unpaired T-test	0.0495616	0.171	1
X4722	1.38659e-05	1.46797e-05	7.82011e-06	2.67999e-05	0.000105249	6.93253e-05	0.00127542	0.000697849	0.34347	0.513603	0.0200961	Normality	Normality	Hetero-scedasticity (there is a difference between the population variances.)	Unpaired T-test	0.117487	0.219	1
X2092	1.95299e-05	2.06762e-05	1.10145e-05	3.77472e-05	0.000148242	0.000488217	8.89539e-05	0.000436859	0.247677	0.513602	5.92075e-05	Normality	Normality	Hetero-scedasticity (there is a difference between the population variances.)	Unpaired T-test	0.0373027	0.163	1
X6369	0.0138526	0.00916551	0.00984749	0.00828021	0.00650365	0.00428381	0.00390259	0.00338417	0.262103	0.241746	0.549736	Normality	Normality	Homo-scedasticity (the group variances are equal)	Unpaired T-test	0.00642188	0.083	1
X24090	6.74134e-06	4.06525e-05	1.90099e-05	1.30296e-05	5.117e-05	3.37046e-05	3.07051e-05	2.66263e-05	0.262103	0.46137	0.655211	Normality	Normality	Homo-scedasticity (the group variances are equal)	Unpaired T-test	0.137464	0.238	1
X8824	1.80711e-05	1.91317e-05	1.01917e-05	3.49275e-05	0.000137168	9.03496e-05	8.23092e-05	0.00376945	0.00186115	0.513602	0.346367	Non-normality	Normality	Homo-scedasticity (the group variances are equal)	Mann-Whitney test	0.0104607	0.037	1
X9816	0.00200744	0.00112992	0.00194392	0.00164586	0.00129273	0.000851497	0.00077572	0.000672673	0.262103	0.366315	0.488766	Normality	Normality	Homo-scedasticity (the group variances are equal)	Unpaired T-test	0.0178079	0.135	1
X19517	5.38039e-06	5.69617e-06	3.03443e-06	1.03991e-05	4.08397e-05	0.000518048	0.000122532	0.000375987	0.609762	0.513603	0.00196461	Normality	Normality	Hetero-scedasticity (there is a difference between the population variances.)	Unpaired T-test	0.0583642	0.177	1
X20137	0.02268	0.0253474	0.0197712	0.016198	0.00110095	0.000725171	0.000660636	0.000572878	0.262104	0.960771	0.0210444	Normality	Normality	Hetero-scedasticity (there is a difference between the population variances.)	Unpaired T-test	4.9355e-05	0.004	0.025
X13308	0.000658235	0.000306585	3.26644e-05	0.000111943	0.000439623	0.00028957	0.000263801	0.000228758	0.262103	0.51843	0.158805	Normality	Normality	Homo-scedasticity (the group variances are equal)	Unpaired T-test	0.854767	0.9	1
X10003	9.34518e-05	1.91055e-05	0.000221666	0.00026255	0.00013698	9.02259e-05	0.000410982	7.12775e-05	0.0649323	0.613222	0.959236	Normality	Normality	Homo-scedasticity (the group variances are equal)	Unpaired T-test	0.781599	0.848	1
X60	0.000838305	0.000126666	6.74768e-05	0.000231246	0.0104118	0.000598182	0.00493521	0.00655031	0.973933	0.0900224	0.0696095	Normality	Normality	Homo-scedasticity (the group variances are equal)	Unpaired T-test	0.0404899	0.169	1
X10448	0.00222102	0.00265074	0.00212347	0.00247957	0.00027847	0.00091711	0.00178357	0.00204472	0.628536	0.688788	0.0256884	Normality	Normality	Hetero-scedasticity (there is a difference between the population variances.)	Unpaired T-test	0.0389485	0.166	1
X5526	0.0021152	0.0171082	0.00194707	0.00394503	0.00644466	0.000848992	0.00512611	0.00351725	0.854292	0.021422	0.491285	Normality	Non-normality	Homo-scedasticity (the group variances are equal)	Mann-Whitney test	0.5	0.5	1
X18129	0.000415268	0.000236745	0.000423627	3.96431e-05	0.000778436	0.000663465	0.00243195	0.000783271	0.00820385	0.315823	0.484528	Non-normality	Normality	Homo-scedasticity (the group variances are equal)	Mann-Whitney test	0.0104607	0.037	1
X12082	0.000152871	0.00116368	0.000431081	0.000295467	0.00116037	0.000764308	0.00069629	0.000603795	0.262103	0.217857	0.534777	Normality	Normality	Homo-scedasticity (the group variances are equal)	Unpaired T-test	0.292649	0.388	1
X14677	8.46587e-06	8.96275e-06	4.77458e-06	1.63627e-05	0.000450074	4.23267e-05	3.856e-05	0.000410296	0.0645347	0.513601	1.17384e-06	Normality	Normality	Hetero-scedasticity (there is a difference between the population variances.)	Unpaired T-test	0.0924139	0.207	1
X9930	2.25434e-06	2.38665e-06	1.2714e-06	4.35716e-06	1.71116e-05	1.1271e-05	0.000101772	4.45199e-05	0.291619	0.513602	0.0847756	Normality	Normality	Homo-scedasticity (the group variances are equal)	Unpaired T-test	0.0941332	0.208	1
X7428	0.000131356	0.000695326	0.000763405	0.000253883	0.000997054	0.000656738	0.000598293	0.000518816	0.262103	0.280697	0.169434	Normality	Normality	Homo-scedasticity (the group variances are equal)	Unpaired T-test	0.267265	0.363	1
X13699	0.013357	0.0160836	0.0174436	0.0162785	0.000654617	0.000137289	0.000575657	2.16913e-05	0.295351	0.425778	0.260791	Normality	Normality	Homo-scedasticity (the group variances are equal)	Unpaired T-test	2.18468e-06	0.001	0.001
X1056	9.43709e-06	9.99097e-06	5.32233e-06	0.000266081	7.16321e-05	4.71825e-05	4.29836e-05	3.72737e-05	0.262103	0.00213203	0.41733	Normality	Non-normality	Homo-scedasticity (the group variances are equal)	Mann-Whitney test	0.124107	0.143	1
X8246	0.000736382	0.00224346	2.43861e-05	0.00387761	0.000328208	0.000216183	0.00432105	0.000170783	0.00341997	0.766277	0.805619	Non-normality	Normality	Homo-scedasticity (the group variances are equal)	Mann-Whitney test	0.386415	0.398	1
X5779	0.000451081	1.43955e-05	0.000717571	0.000453795	0.000103212	0.000339916	0.00112809	5.3706e-05	0.133508	0.529367	0.51906	Normality	Normality	Homo-scedasticity (the group variances are equal)	Unpaired T-test	0.99208	0.996	1
X22147	0.000373122	0.000363289	3.87058e-05	0.000132647	0.000520933	0.000343127	0.000312592	0.000271067	0.262103	0.237433	0.187973	Normality	Normality	Homo-scedasticity (the group variances are equal)	Unpaired T-test	0.226785	0.319	1
X6108	0.00315586	0.00266151	0.00258349	0.00934256	0.00393322	0.00342917	0.00902078	0.0102563	0.204624	0.00934961	0.485372	Normality	Non-normality	Homo-scedasticity (the group variances are equal)	Mann-Whitney test	0.0744573	0.14	1
X10043	6.37841e-06	6.75277e-06	3.5973e-06	1.23281e-05	4.84152e-05	0.00015945	2.90521e-05	2.51928e-05	0.0433072	0.513602	0.236685	Non-normality	Normality	Homo-scedasticity (the group variances are equal)	Mann-Whitney test	0.0104607	0.037	1
X12464	3.07907e-05	0.00224536	1.73653e-05	0.000297559	0.000233716	0.000153944	0.000140244	0.000121614	0.262103	0.0188837	0.268916	Normality	Non-normality	Homo-scedasticity (the group variances are equal)	Mann-Whitney test	0.5	0.5	1
X19819	9.81341e-06	1.03894e-05	5.53457e-06	1.89672e-05	7.44885e-05	0.00024532	0.000726961	0.000256833	0.266752	0.513602	0.193156	Normality	Normality	Homo-scedasticity (the group variances are equal)	Unpaired T-test	0.0657132	0.177	1
X3108	5.05056e-06	5.34699e-06	2.84842e-06	9.76166e-06	0.000191681	0.000149717	0.00094506	0.000210583	0.00949612	0.513602	0.306157	Non-normality	Normality	Homo-scedasticity (the group variances are equal)	Mann-Whitney test	0.0104607	0.037	1
X3752	0.000229516	8.28259e-05	0.000261689	0.000130736	0.00161342	0.00104777	0.00193578	0.00175336	0.486005	0.58023	0.210712	Normality	Normality	Homo-scedasticity (the group variances are equal)	Unpaired T-test	0.000364629	0.017	0.182
X13359	2.23605e-05	2.36729e-05	1.26109e-05	4.32181e-05	0.000169727	0.000111796	0.000101847	0.000441587	0.0611117	0.513603	0.223348	Normality	Normality	Homo-scedasticity (the group variances are equal)	Unpaired T-test	0.06489	0.177	1
X24266	9.47344e-05	0.000100295	0.000331808	0.000183101	0.00071908	0.00477545	0.000431492	0.00187086	0.241496	0.23239	0.116702	Normality	Normality	Homo-scedasticity (the group variances are equal)	Unpaired T-test	0.124833	0.225	1
X7541	4.68314e-06	9.37837e-05	2.6412e-06	0.00019449	0.000303406	0.000117071	0.000229649	0.00010195	0.424854	0.286948	0.795671	Normality	Normality	Homo-scedasticity (the group variances are equal)	Unpaired T-test	0.134608	0.235	1
X6719	3.69516e-05	3.91204e-05	2.084e-05	7.14196e-05	0.000280481	0.00111702	0.00407043	0.000145948	0.1049	0.513602	0.156978	Normality	Normality	Homo-scedasticity (the group variances are equal)	Unpaired T-test	0.187198	0.279	1
[truncated: 74 more rows]

## Sheet: COS_773MFs
	C.matthewsi_1t	C.matthewsi_2t	C.matthewsi_3t	C.matthewsi_4t	C.matthewsi_1m	C.matthewsi_2m	C.matthewsi_4m
[truncated: 774 more rows]

[truncated: 4 more sheets: IRC_889MFs, PER_1009MFs, STY_858MFs, GCMS_503MFs]
