# Supplementary material for: Comparative metabolomic analysis reveals shared and unique chemical interactions in sponge holobionts
Source: Microbiome. 2022 Feb 1;10:22. doi: 10.1186/s40168-021-01220-9 (PMC8805237; doi:10.1186/s40168-021-01220-9)
Supplement: Supplementary file 9 — Additional file 8: Appendix file 3. Differential abundance analysis of metabolites. [file 40168_2021_1220_MOESM9_ESM.xlsx]

## Sheet: Summary
Dataset		Test type	No. of MFs for univariate analysis	p-value<0.05	No. of DAMFs with Benjamin-Hochberg (BH) corrected p-value<0.05	No. of aDAMF with BH corrction (GNPS + DEREPLICATOR)
LC-MSMS	C.foliascens	Mann-Whitney	396	261	197	12	870
		Unpaired t-test	474	56	9	1
	C.orientalis	Mann-Whitney	407	162	114	26	907
		Unpaired t-test	500	145	25	3
	C.matthewsi	Mann-Whitney	266	126	115	16	773
		Unpaired t-test	507	56	4	1
	I.ramosa	Mann-Whitney	309	60	0	0	889
		Unpaired t-test	580	130	8	2
	P.heteroaphis	Mann-Whitney	694	226	0	0	1009
		Unpaired t-test	315	97	43	7
	S.flabelliformis	Mann-Whitney	305	191	176	26	858
		Unpaired t-test	553	229	127	10
GC-MS		Mann-Whitney	503	160	60	15

## Sheet: CAR_13aDAMs
keyword	Abundant sample type	Label	C.foliascens_1	C.foliascens_2	C.foliascens_3	C.foliascens_4	C.foliascens_1	C.foliascens_2	C.foliascens_3	Test for normality		Test for homocedasticity	Univariate analysis		Multiple test correction		Annotation result
			ST	ST	ST	ST	MC	MC	MC	shapiro p-value for MC group	shapiro p-value for ST group	levene_p	Test type	p-value	Benjamin-Hochberg correction	Bonferroni correction	Molecule index #Scan#	CAS RN	Compound name	Smiles	MQ score		Relative abundance
CAR	MC	X1253	3.74e-06	4.48e-06	9.92e-06	4.56e-06	0.000239848	9.01e-05	8.46e-05	0.0597612	0.0326277	0.275893	Mann-Whitney	0.0169474	0.034	1	X1253	N/A	Val-Pro	CC(C)C(C(=O)N1CCCC1C(=O)[O-])[NH3+]	0.938171		0.00209038	0.824944
CAR	MC	X481	1.38e-05	1.65e-05	3.65e-05	1.68e-05	0.001002	0.000695854	0.00188341	0.479176	0.0326277	0.131078	Mann-Whitney	0.0169474	0.034	1	X481	481378	Ecgonine	CN1C2CCC1C(C(C2)O)C(=O)O	0.615714		0.0001	0.0001
CAR	MC	X244	2.51e-05	3e-05	6.64e-05	3.05e-05	6.73e-05	0.000304195	0.000630862	0.824944	0.0326277	0.0832879	Mann-Whitney	0.0169474	0.034	1	X244	66592721	Hydroxyretinoic acid	CC1=C(C(CCC1O)(C)C)C=CC(=CC=CC(=CC(=O)O)C)C	0.78492		1e-05	1e-05
CAR	MC	X5420	2.34e-06	2.8e-06	6.2e-06	2.85e-06	5.12e-05	7.8e-05	9.96e-06	0.76896	0.0326277	0.0853667	Mann-Whitney	0.0169474	0.034	1	X5420	N/A	Leu Val Ala	N/A	0.711523		2.34e-06	2.8e-06
CAR	MC	X13857	3.6e-06	4.31e-06	9.54e-06	4.38e-06	9.65e-06	3.22e-05	1.53e-05	0.466489	0.0326277	0.229786	Mann-Whitney	0.0169474	0.034	1	X13857	N/A	Phe Val Phe	N/A	0.937774
CAR	MC	X8379	3.2e-06	3.83e-06	8.48e-06	3.9e-06	0.000123233	2.87e-05	1.36e-05	0.242429	0.0326278	0.211575	Mann-Whitney	0.0169474	0.034	1	X8379	N/A	Ile Val Asp	N/A	0.885782
CAR	MC	X20687	2.27e-05	2.71e-05	6e-05	2.76e-05	0.000341963	0.000302393	9.65e-05	0.287851	0.0326277	0.23475	Mann-Whitney	0.0169474	0.034	1	X20687	123284	Didodecyl 3,3'-thiodipropionate (DLTDP)	CCCCCCCCCCCCOC(=O)CCSCCC(=O)OCCCCCCCCCCCC	0.985322
CAR	MC	X6327	3.4e-06	4.06e-06	9e-06	4.14e-06	5.68e-05	5.37e-05	1.45e-05	0.127142	0.0326277	0.2853	Mann-Whitney	0.0169474	0.034	1	X6327	N/A	Val Ile Ser	N/A	0.922578
CAR	MC	X636	4.3e-05	5.14e-05	0.000113808	5.23e-05	0.000115218	0.000631622	0.000915222	0.682091	0.0326277	0.105694	Mann-Whitney	0.0169474	0.034	1	X636	133613715	Galiellalactone	CC1CC2CCC3C2(C(=C1)C(=O)O3)O	0.644381
CAR	MC	X9433	3.57e-06	4.27e-06	9.45e-06	4.34e-06	9.57e-06	3.2e-05	1.52e-05	0.466488	0.0326277	0.229786	Mann-Whitney	0.0169474	0.034	1	X9433	N/A	Ile Val Gln	N/A	0.712074
CAR	ST	X2415	0.00100327	0.00134218	0.00209038	0.00112266	0.000547416	0.000552547	2.17e-05	0.0160651	0.261173	0.586181	Mann-Whitney	0.0169474	0.034	1	X2415	66592721	Hydroxyretinoic acid	CC1=C(C(CCC1O)(C)C)C=CC(=CC=CC(=CC(=O)O)C)C	0.839047
CAR	MC	X22137	1.57e-05	1.87e-05	4.15e-05	1.91e-05	0.00116649	0.000926709	6.67e-05	0.398837	0.0326277	0.154032	Mann-Whitney	0.0169474	0.034	1	X22137	N/A	1-O-hexadecyl-2-O-butenoyl-sn-glyceryl-3-phosphocholine (C16:0 PAF; Butenoyl PAF)	CCCCCCCCCCCCCCCCOCC(COP(=O)([O-])OCC[N+](C)(C)C)OC(=O)C=CC	0.938292
CAR	ST	X3180	5.47e-05	4.6e-05	4.91e-05	6.12e-05	9.94e-06	6.64e-06	1.58e-05	0.695238	0.818919	0.39361	Unpaired t-test	0.000250782	0.029	0.119	X3180	22671290	Hexanoyl-carnitine	CCCCCC(=O)OC(CC(=O)[O-])C[N+](C)(C)C	0.852555

## Sheet: CLI_29aDAMs
keyword	Abundant sample type	Label	C.orientalis_1	C.orientalis_2	C.orientalis_3	C.orientalis_4	C.orientalis_1	C.orientalis_2	C.orientalis_3	C.orientalis_4	Test for normality		Test for homocedasticity	Univariate analysis		Multiple test correction		Annotation result
			ST	ST	ST	ST	MC	MC	MC	MC	shapiro p-value for MC group	shapiro p-value for ST group	levene_p	Test type	p-value	Benjamin-Hochberg correction	Bonferroni correction	Molecule index #Scan#	CAS RN	Compound name	Smiles	MQ score
CLI	MC	X4151	0.00626283	0.00124073	0.00682724	0.00700258	0.00911789	0.0163382	0.0733262	0.0708976	0.0954519	0.0224764	1.1e-05	Mann-Whitney	0.0104607	0.037	1	X4151	89886420	Spectral Match to 9-hydroxy-octadecatrienoic acid (9-HOTrE) from NIST14	N/A	0.96283		Relative abundance
CLI	MC	X7556	9.61e-06	1.02e-05	2.71e-05	1.86e-05	0.000648914	4.81e-05	4.38e-05	3.8e-05	0.00200498	0.347933	0.363181	Mann-Whitney	0.0104607	0.037	1	X7556	N/A	Eicosanoids_18-HEPE_C20H30O3	n/a	0.739724		0.0924316	0.0924316
CLI	MC	X3003	5.67e-06	6e-06	3.2e-06	1.1e-05	4.3e-05	0.000973419	0.000928359	2.24e-05	0.0473996	0.513602	1.15e-08	Mann-Whitney	0.0104607	0.037	1	X3003	373499	Spectral Match to Palmitoleic acid from NIST14	N/A	0.921039		0.001	0.0001
CLI	MC	X735	4.26e-06	4.51e-06	2.4e-06	8.24e-06	3.23e-05	0.000997371	0.000188379	0.000108435	0.0465963	0.513602	0.234891	Mann-Whitney	0.0104607	0.037	1	X735	N/A	Loliolide (LOD)	CC1(CC(CC2(C1=CC(=O)O2)C)O)C	0.725929		0.0001	1e-05
CLI	MC	X12807	8.84e-05	9.36e-05	4.98e-05	0.000170817	0.000670835	0.000441865	0.000402542	0.00491413	0.00549995	0.513602	0.317291	Mann-Whitney	0.0104607	0.037	1	X12807	78513	2-Butoxyethanol phosphate	CCCCOCCOP(=O)(OCCOCCCC)OCCOCCCC	0.9644		1.7e-06	1.7e-06
CLI	MC	X14494	9.4e-05	9.96e-05	5.3e-05	0.000181746	0.000713757	0.000470136	0.000428298	0.00221138	0.0351894	0.513602	0.25002	Mann-Whitney	0.0104607	0.037	1	X14494	78513	Spectral Match to 2-Butoxyethanol phosphate from NIST14	N/A	0.943474
CLI	MC	X10223	4.82e-06	5.1e-06	2.72e-06	9.32e-06	3.66e-05	0.00351243	0.000540951	1.9e-05	0.0270977	0.513602	0.227025	Mann-Whitney	0.0104607	0.037	1	X10223	50906688	Monoarachidin	CCCCCCCCCCCCCCCCCCCC(=O)OCC(CO)O	0.758624
CLI	MC	X9092	1.07e-05	1.13e-05	6.01e-06	2.06e-05	8.09e-05	5.33e-05	0.00157994	0.00163238	0.0397995	0.513602	1.48e-09	Mann-Whitney	0.0104607	0.037	1	X9092	2277283	1-Monolinoleoyl-rac-glycerol (mLG)	CCCCCC=CCC=CCCCCCCCC(=O)OCC(CO)O	0.634905
CLI	MC	X803	1.08e-05	1.14e-05	6.09e-06	2.09e-05	8.2e-05	0.000270062	4.92e-05	4.27e-05	0.0433072	0.513601	0.236685	Mann-Whitney	0.0104607	0.037	1	X803	N/A	Spectral Match to Lauric acid leelamide from NIST14	N/A	0.71796
CLI	MC	X7396	3.01e-06	0.000171324	1.7e-06	2.91e-05	0.000261864	0.000386337	0.00054758	0.000441097	0.984849	0.0327292	0.486293	Mann-Whitney	0.0104607	0.037	1	X7396	28874580	Spectral Match to Docosatetraenoic acid from NIST14	N/A	0.897665
CLI	MC	X5420	3.29e-06	3.48e-06	1.85e-06	0.000175802	0.000283235	0.000217324	0.000403655	0.000231453	0.289149	0.00165334	0.768389	Mann-Whitney	0.0104607	0.037	1	X5420	N/A	Leu Val Ala	N/A	0.711523
CLI	MC	X13022	0.000236246	5.71e-06	4.19e-05	1.04e-05	0.00197001	0.00147422	0.00098392	0.00180781	0.686264	0.0331393	0.0791874	Mann-Whitney	0.0104607	0.037	1	X13022	566289	7-Ketocholesterol (7KC)	CC(C)CCCC(C)C1CCC2C1(CCC3C2C(=O)C=C4C3(CCC(C4)O)C)C	0.724682
CLI	MC	X23136	0.000123685	0.000130945	0.00034878	0.000239057	0.000938831	0.000618388	0.000563356	0.00342797	0.0221517	0.347933	0.292812	Mann-Whitney	0.0104607	0.037	1	X23136	521186	Hydroxy-androstan-3-one (5-DHT)	CC12CCC(=O)CC1CCC3C2CCC4(C3CCC4O)C	0.638536
CLI	MC	X5837	2.2e-05	2.33e-05	1.24e-05	4.25e-05	0.000167015	0.00391943	0.000100219	8.69e-05	0.00218286	0.513602	0.341873	Mann-Whitney	0.0104607	0.037	1	X5837	N/A	Hydroxymethyl dimethyltetracyclo hexadecan-5-ol	N/A	0.662133
CLI	MC	X2504	6.73e-06	7.13e-06	3.8e-06	1.3e-05	5.11e-05	3.37e-05	3.07e-05	0.000178975	0.0247615	0.513601	0.265052	Mann-Whitney	0.0104607	0.037	1	X2504	N/A	Spectral Match to Phe-Pro from NIST14	N/A	0.88818
CLI	MC	X8188	6.66e-06	7.05e-06	3.75e-06	1.29e-05	0.000338505	3.33e-05	3.03e-05	2.63e-05	0.00236153	0.513602	0.353404	Mann-Whitney	0.0104607	0.037	1	X8188	1233715280	17-Keto-docosahexaenoic acid (17-oxo-DHA)	CCC=CCC(=O)C=CC=CCC=CCC=CCC=CCCC(=O)O	0.685623
CLI	MC	X6605	4.4e-05	4.66e-05	2.48e-05	8.51e-05	0.000334042	0.000220027	0.00429978	0.000869093	0.0355482	0.513602	0.228468	Mann-Whitney	0.0104607	0.037	1	X6605	150314377	N-γ-Linolenoylethanolamine (LEA; HGLEA)	CCCCCC=CCC=CCC=CCCCCC(=O)NCCO	0.950727
CLI	MC	X3923	3.15e-05	3.33e-05	8.88e-05	6.09e-05	0.000239099	0.000157489	0.000143474	0.0033781	0.00271532	0.347933	0.342334	Mann-Whitney	0.0104607	0.037	1	X3923	142585	Myristoyl ethanolamide (Myristamide MEA)	CCCCCCCCCCCCCC(=O)NCCO	0.841488
CLI	MC	X24400	1.25e-05	1.32e-05	7.03e-06	2.41e-05	9.46e-05	0.000311708	5.68e-05	4.92e-05	0.0433072	0.513602	0.236685	Mann-Whitney	0.0104607	0.037	1	X24400	3351868	Fucoxanthin	CC(=CC=CC=C(C)C=CC=C(C)C(=O)CC12C(CC(CC1(O2)C)O)(C)C)C=CC=C(C)C=C=C3C(CC(CC3(C)O)OC(=O)C)(C)C	0.662987
CLI	MC	X10542	3.6e-06	3.81e-06	2.03e-06	6.96e-06	2.73e-05	1.8e-05	0.000101977	1.42e-05	0.0333442	0.513602	0.25764	Mann-Whitney	0.0104607	0.037	1	X10542	N/A	Leu Leu Gln	N/A	0.827712
CLI	MC	X1197	1.1e-05	1.16e-05	6.2e-06	2.13e-05	8.35e-05	0.00085313	5.01e-05	4.34e-05	0.00440093	0.513602	0.322461	Mann-Whitney	0.0104607	0.037	1	X1197	73030714	Atractylenolide III	CC1=C2CC3C(=C)CCCC3(CC2(OC1=O)O)C	0.668141
CLI	MC	X4175	0.00221646	0.00234654	0.00125004	0.00428394	0.0924316	0.0110816	0.0100954	0.00875434	0.00273911	0.513602	0.352811	Mann-Whitney	0.0104607	0.037	1	X4175	50486	Amitriptyline	CN(C)CCC=C1C2=CC=CC=C2CCC3=CC=CC=C31	0.976411
CLI	MC	X6720	2.03e-06	2.15e-06	0.000335428	3.92e-06	0.00697096	0.00466392	0.00870489	0.00432477	0.452124	0.00144917	0.00929277	Mann-Whitney	0.0104607	0.037	1	X6720	68171528	Spectral Match to Linoleoyl ethanolamide (LEA) from NIST14	N/A	0.923531
CLI	MC	X4435	9.79e-06	1.04e-05	5.52e-06	1.89e-05	7.43e-05	4.89e-05	0.0026944	0.000193349	0.00496626	0.513602	0.312125	Mann-Whitney	0.0104607	0.037	1	X4435	148019743	Hydroxy heptadecynoic Acid (12-HHDYA)	N/A	0.717382
CLI	MC	X10043	6.38e-06	6.75e-06	3.6e-06	1.23e-05	4.84e-05	0.00015945	2.91e-05	2.52e-05	0.0433072	0.513602	0.236685	Mann-Whitney	0.0104607	0.037	1	X10043	74388924	Spectral Match to Hexapropylene glycol from NIST14	N/A	0.965677
CLI	MC	X9955	3.83e-06	4.06e-06	2.16e-06	7.41e-06	2.91e-05	1.92e-05	0.000271339	1.51e-05	0.00509861	0.513602	0.3209	Mann-Whitney	0.0104607	0.037	1	X9955	N/A	Phe Ile Ser	N/A	0.727398
CLI	MC	X6327	4.77e-06	5.05e-06	2.69e-06	9.23e-06	0.000455501	0.000227449	0.000474602	0.00026828	0.190901	0.513602	3.47e-05	Unpaired t-test	0.00146209	0.043	0.731	X6327	N/A	Val Ile Ser	N/A	0.922578
CLI	ST	X2554	0.000298264	0.0002483	0.000153716	0.000253956	5.45e-05	3.59e-05	3.27e-05	2.84e-05	0.262103	0.463685	0.236021	Unpaired t-test	0.000639075	0.025	0.32	X2554	256928753	2-Methylbutyryl-carnitine	CCC(C)C(=O)OC(CC(=O)[O-])C[N+](C)(C)C	0.734927
CLI	MC	X3752	0.000229516	8.28e-05	0.000261689	0.000130736	0.00161342	0.00104777	0.00193578	0.00175336	0.486005	0.58023	0.210712	Unpaired t-test	0.000364629	0.017	0.182	X3752	1120258	Palmitoleic acid methyl ester	CCCCCCC=CCCCCCCCC(=O)OC	0.826119

## Sheet: COS_17aDAMs
keyword	Abundant sample type	Label	C.matthewsi_1	C.matthewsi_2	C.matthewsi_3	C.matthewsi_4	C.matthewsi_1	C.matthewsi_2	C.matthewsi_4	Test for normality		Test for homocedasticity	Univariate analysis		Multiple test correction		Annotation result
			ST	ST	ST	ST	MC	MC	MC	shapiro p-value for MC group	shapiro p-value for ST group	levene_p	Test type	p-value	Benjamin-Hochberg correction	Bonferroni correction	Molecule index #Scan#	CAS RN	Compound name	Smiles	MQ score
COS	ST	X3180	0.00052058	6.95e-05	1.98e-05	4.55e-05	9.52e-06	1.07e-05	1.17e-05	0.950252	0.0147767	0.365401	Mann-Whitney	0.0169474	0.039	1	X3180	22671290	Hexanoyl-carnitine	CCCCCC(=O)OC(CC(=O)[O-])C[N+](C)(C)C	0.852555		Relative abundance
COS	ST	X8919	0.00305501	0.000495944	0.000141282	0.000325207	6.8e-05	7.61e-05	8.35e-05	0.950252	0.0232033	0.348458	Mann-Whitney	0.0169474	0.039	1	X8919	N/A	Hydroxyprostaglandin E1	CC(CCCC(C=CC1C(CC(=O)C1CCCCCCC(=O)O)O)O)O	0.715977		0.0240743	0.0240743
COS	ST	X7345	0.0039942	0.000149092	4.25e-05	9.78e-05	2.04e-05	2.29e-05	2.51e-05	0.950252	0.00266058	0.417834	Mann-Whitney	0.0169474	0.039	1	X7345	N/A	Hydroxyprostaglandin B2	CC(CCCC(C=CC1=C(C(=O)CC1)CC=CCCCC(=O)O)O)O	0.662837		0.0001	0.0001
COS	ST	X433	0.00213644	0.00269359	0.00263484	0.0240743	0.000450457	0.000313997	0.000144897	0.882366	0.00264975	0.429164	Mann-Whitney	0.0169474	0.039	1	X433	96017593	Hexyl-pentynoic acid	CCCCCCC(CC#C)C(=O)O	0.844089		1e-05	1e-05
COS	ST	X4590	4.26e-05	7.36e-05	0.01125	4.83e-05	1.01e-05	1.13e-05	1.24e-05	0.950252	0.00134114	0.434467	Mann-Whitney	0.0169474	0.039	1	X4590	472866	Retinal	CC1=C(C(CCC1)(C)C)C=CC(=CC=CC(=CC=O)C)C	0.810991		5.47e-06	5.47e-06
COS	MC	X3457	2.41e-05	4.16e-05	5.93e-05	0.000306624	0.00134722	0.00261166	0.00186866	0.807429	0.024327	0.140082	Mann-Whitney	0.0169474	0.039	1	X3457	6198589	Methyl trans-vaccenate (methyl TVA)	CCCCCCC=CCCCCCCCCCC(=O)OC	0.92039
COS	ST	X265	3.11e-05	5.39e-05	0.000214195	3.53e-05	7.39e-06	8.27e-06	9.07e-06	0.950252	0.0201724	0.337745	Mann-Whitney	0.0169474	0.039	1	X265	24738485	Dodeca-dienoic acid (Dodecadienoic acid)	CCCCCCCC=CC=CC(=O)O	0.839463
COS	ST	X4696	3.62e-05	6.26e-05	0.000230884	4.1e-05	8.58e-06	9.6e-06	1.05e-05	0.950244	0.0245482	0.328343	Mann-Whitney	0.0169474	0.039	1	X4696	N/A	Spectral Match to Ile-Arg from NIST14	N/A	0.883481
COS	ST	X466	0.00109622	5.04e-05	1.44e-05	3.3e-05	6.91e-06	7.73e-06	8.49e-06	0.950252	0.0031487	0.413365	Mann-Whitney	0.0169474	0.039	1	X466	122407	Amylcinnamic aldehyde	CCCCCC(=CC1=CC=CC=C1)C=O	0.637818
COS	ST	X6702	0.000442547	0.00186531	0.000359469	0.000203191	4.42e-05	9.17e-05	4.67e-05	0.0910102	0.0373932	0.349976	Mann-Whitney	0.0169474	0.039	1	X6702	N/A	Hymenialdisine		0.663297
COS	ST	X6241	0.00569361	6.59e-05	9.38e-05	4.32e-05	9.03e-06	1.01e-05	1.11e-05	0.950244	0.00160732	0.430218	Mann-Whitney	0.0169474	0.039	1	X6241	79551841	Carboxyarachidonic acid	C(CCC(=O)O)CC=CCC=CCC=CCC=CCCCC(=O)O	0.668938
COS	ST	X9379	2.31e-05	3.99e-05	1.14e-05	0.000253659	5.47e-06	6.13e-06	6.72e-06	0.950244	0.0204295	0.347881	Mann-Whitney	0.0169474	0.039	1	X9379	N/A	Phenylethylamide (PEA)		0.871088
COS	ST	X2670	0.00976468	6.88e-05	1.96e-05	4.51e-05	9.43e-06	1.06e-05	1.16e-05	0.950244	0.00143925	0.433117	Mann-Whitney	0.0169474	0.039	1	X2670	133538586	5-Heptenoic acid, 7-[(1S,2S,3S,5R)-3-[[(4-iodophenyl)sulfonyl]amino]-6,6-dimethylbicyclo[3.1.1]hept-2-yl]-, (5Z)-	CC1(C2CC1C(C(C2)NS(=O)(=O)C3=CC=C(C=C3)I)CC=CCCCC(=O)O)C	0.756388
COS	ST	X1747	0.000117319	0.00702038	5.78e-05	0.000133092	2.78e-05	3.12e-05	3.42e-05	0.950252	0.00172082	0.430229	Mann-Whitney	0.0169474	0.039	1	X1747	75593178	Debromohymenialdisine (DBH)	C1CNC(=O)C2=C(C1=C3C(=O)N=C(N3)N)C=CN2	0.620036
COS	ST	X3265	0.000168998	5.48e-05	0.00014872	0.00017954	4.58e-05	8.4e-06	9.22e-06	0.0366412	0.135098	0.445186	Mann-Whitney	0.0169474	0.039	1	X3265	N/A	Glu-Leu	CC(C)CC(C(=O)O)NC(=O)C(CCC(=O)O)N	0.821948
COS	ST	X8196	3.83e-05	6.62e-05	1.89e-05	0.000379223	9.08e-06	1.02e-05	1.12e-05	0.950244	0.0263057	0.337214	Mann-Whitney	0.0169474	0.039	1	X8196	21061109	Methyl dihomo-linolenic acid	CCCCCC=CCC=CCC=CCCCCCCC(=O)OC	0.68529
COS	MC	X2606	7.88e-05	0.000136393	3.89e-05	8.94e-05	0.00106327	0.00142172	0.00111793	0.271232	0.90739	0.298087	Unpaired t-test	8.4083e-05	0.016	0.043	X2606	2601903	Oleoylglycine	CCCCCCCCC=CCCCCCCCC(=O)NCC(=O)O	0.709702

## Sheet: IRC_2aDAMs
keyword	Abundant sample type	Label	I.ramosa_1	I.ramosa_2	I.ramosa_3	I.ramosa_4	I.ramosa_1	I.ramosa_3	I.ramosa_4	Test for normality		Test for homocedasticity	Univariate analysis		Multiple test correction		Annotation result
			ST	ST	ST	ST	MC	MC	MC	shapiro p-value for MC group	shapiro p-value for ST group	levene_p	Test type	p-value	Benjamin-Hochberg correction	Bonferroni correction	Molecule index #Scan#	CAS RN	Compound name	Smiles	MQ score
IRC	MC	X20687	0.00110582	0.000262465	0.000207476	0.000754371	0.002828	0.00323554	0.00255948	0.774308	0.405085	0.426563	Unpaired t-test	0.000624137	0.05	0.362	X20687	123284	Didodecyl 3,3'-thiodipropionate (DLTDP)	CCCCCCCCCCCCOC(=O)CCSCCC(=O)OCCCCCCCCCCCC	0.985322		Relative abundance
IRC	MC	X9379	0.00010331	2.47e-05	0.000481785	0.000270789	0.00921569	0.00534209	0.00716595	0.935731	0.728183	0.0922319	Unpaired t-test	0.00069167	0.05	0.401	X9379	N/A	Phenylethylamide (PEA)		0.871088		0.00921569	0.00921569
																							0.001	0.001
																							0.0001	0.0001
																							2.47e-05	2.47e-05

## Sheet: PER_7aDAMs
keyword	Abundant sample type	Label	P.heteroaphis_1	P.heteroaphis_2	P.heteroaphis_3	P.heteroaphis_4	P.heteroaphis_1	P.heteroaphis_2	P.heteroaphis_3	P.heteroaphis_4	Test for normality		Test for homocedasticity	Univariate analysis		Multiple test correction		Annotation result
			ST	ST	ST	ST	MC	MC	MC	MC	shapiro p-value for MC group	shapiro p-value for ST group	levene_p	Test type	p-value	Benjamin-Hochberg correction	Bonferroni correction	Molecule index #Scan#	CAS RN	Compound name	Smiles	MQ score
PER	MC	X4340	2.58e-06	1.85e-06	2.64e-06	2.79e-06	0.000597103	0.000457808	0.000499985	0.000529125	0.918641	0.126863	0.0465893	Unpaired t-test	2.08488e-06	0	0.001	X4340	2420566	Octadecadienoic acid	CCCCCC=CC=CCCCCCCCCC(=O)O	0.912491		Relative abundance
PER	MC	X3977	0.000521444	0.000306401	0.00015242	8.34e-06	0.00269402	0.0027554	0.00530925	0.00455104	0.234487	0.949173	0.00282961	Unpaired t-test	0.0016824	0.02	0.53	X3977	135498076	Eicosadienoic acid	CCCCCC=CCCCCC=CCCCCCCC(=O)O	0.772531		0.0155394	0.0155394
PER	MC	X2606	0.000557788	0.00147615	5.81e-05	4.1e-06	0.00684137	0.00501389	0.00535582	0.00333797	0.896417	0.25722	0.39421	Unpaired t-test	0.00115457	0.015	0.364	X2606	2601903	Oleoylglycine	CCCCCCCCC=CCCCCCCCC(=O)NCC(=O)O	0.709702		0.001	0.001
PER	MC	X2691	0.000762135	0.000579402	0.000214592	0.000244026	0.010131	0.00899484	0.00707374	0.00950755	0.508103	0.341264	0.19024	Unpaired t-test	1.53576e-05	0.001	0.005	X2691	506434	Octadecadien-1-ol (Linoleyl alcohols)	CCCCCC=CCC=CCCCCCCCCO	0.991968		0.0001	0.0001
PER	MC	X9092	3.96e-06	0.00369406	0.00241987	0.0041669	0.0140962	0.0148494	0.00891646	0.0155394	0.106944	0.462503	0.736356	Unpaired t-test	0.000897035	0.014	0.283	X9092	2277283	1-Monolinoleoyl-rac-glycerol (mLG)	CCCCCC=CCC=CCCCCCCCC(=O)OCC(CO)O	0.634905		8.74e-07	8.74e-07
PER	MC	X7396	0.00047734	0.000240121	9.14e-05	1.87e-05	0.00363009	0.00296781	0.00305988	0.00544001	0.128559	0.651427	0.223826	Unpaired t-test	0.000869948	0.014	0.274	X7396	28874580	Spectral Match to Docosatetraenoic acid from NIST14	N/A	0.897665
PER	MC	X5420	1.22e-06	8.74e-07	1.25e-06	1.32e-06	0.000132651	7.74e-05	7.52e-05	5.91e-05	0.190165	0.126863	0.199743	Unpaired t-test	0.00184459	0.02	0.581	X5420	N/A	Leu Val Ala	N/A	0.711523

## Sheet: STY_36aDAMs
keyword	Abundant sample type	Label	S.flabelliformis_1	S.flabelliformis_2	S.flabelliformis_3	S.flabelliformis_4	S.flabelliformis_1	S.flabelliformis_3	S.flabelliformis_4	Test for normality		Test for homocedasticity	Univariate analysis		Multiple test correction		Annotation result
			ST	ST	ST	ST	MC	MC	MC	shapiro p-value for MC group	shapiro p-value for ST group	levene_p	Test type	p-value	Benjamin-Hochberg correction	Bonferroni correction	Molecule index #Scan#	CAS RN	Compound name	Smiles	MQ score
STY	MC	X1253	1.32e-06	1.9e-06	1.42e-06	1.22e-06	1.52e-05	0.000676493	2.01e-05	0.012168	0.256554	0.281264	Mann-Whitney	0.0169474	0.029	1	X1253	N/A	Val-Pro	CC(C)C(C(=O)N1CCCC1C(=O)[O-])[NH3+]	0.938171		Relative abundance
STY	MC	X8515	5.11e-06	1.47e-06	1.1e-06	5.13e-06	1.18e-05	0.000169918	1.56e-05	0.0398526	0.0594146	0.285978	Mann-Whitney	0.0169474	0.029	1	X8515	N/A	Docosatetraenoic acid methyl ester	CCCCCC=CCC=CCC=CCCCCC=CCCC(=O)OC	0.679241		0.0161107	0.0161107
STY	MC	X26062	2.89e-06	4.16e-06	3.12e-06	2.68e-06	0.000321049	3.89e-05	4.4e-05	0.0300729	0.256553	0.275935	Mann-Whitney	0.0169474	0.029	1	X26062	26853316	2-Oleoyl-1-palmitoyl-sn-glycero-3-phosphocholine (POPC)	CCCCCCCCCCCCCCCC(=O)OCC(COP(=O)([O-])OCC[N+](C)(C)C)OC(=O)CCCCCCCC=CCCCCCCCC	0.760945		0.0001	0.0001
STY	MC	X8009	2.78e-06	4.01e-06	3e-06	2.28e-05	3.21e-05	3.75e-05	4.24e-05	0.95155	0.00576763	0.759431	Mann-Whitney	0.0169474	0.029	1	X8009	N/A	Arachidonic sulfonic acid	CCCCCC=CCC=CCC=CCC=CCCCS(=O)(=O)O	0.659382		1e-05	1e-05
STY	MC	X4590	1.38e-06	1.99e-06	1.49e-06	1.28e-06	0.000201891	0.000104491	0.000105254	0.013004	0.256554	0.283264	Mann-Whitney	0.0169474	0.029	1	X4590	472866	Retinal	CC1=C(C(CCC1)(C)C)C=CC(=CC=CC(=CC=O)C)C	0.810991		6.95e-07	6.95e-07
STY	MC	X10223	1.21e-06	8.69e-06	1.3e-06	1.12e-06	1.39e-05	1.63e-05	0.000666625	0.00588444	0.00244981	0.287123	Mann-Whitney	0.0169474	0.029	1	X10223	50906688	Monoarachidin	CCCCCCCCCCCCCCCCCCCC(=O)OCC(CO)O	0.758624
STY	MC	X19814	2.37e-05	3.3e-05	0.000101033	2.25e-05	0.00012996	0.00155673	0.00100025	0.758775	0.0227638	0.0873565	Mann-Whitney	0.0169474	0.029	1	X19814	78858443	1-O-Hexadecyl-2-O-methyl-sn-glyceryl-3-phosphorylcholine (2-O-methyl PAF C-16)	CCCCCCCCCCCCCCCCOCC(COP(=O)([O-])OCC[N+](C)(C)C)OC	0.779758
STY	MC	X20463	3.3e-06	4.76e-06	3.56e-06	3.06e-06	3.81e-05	4.45e-05	0.000251532	0.0499214	0.256553	0.269327	Mann-Whitney	0.0169474	0.029	1	X20463	50930239	1-Heptadecanoyl-sn-glycero-3-phosphocholine (LPC(17:0)] ;LysoPC(17:0/0:0))	CCCCCCCCCCCCCCCCC(=O)OCC(COP(=O)([O-])OCC[N+](C)(C)C)O	0.971148
STY	MC	X4203	7.44e-06	1.07e-05	8.03e-06	6.9e-06	8.6e-05	0.00010026	0.000566781	0.0499214	0.256554	0.269327	Mann-Whitney	0.0169474	0.029	1	X4203	791286	Triphenylphosphine oxide (TPPO)	C1=CC=C(C=C1)P(=O)(C2=CC=CC=C2)C3=CC=CC=C3	0.8386
STY	MC	X803	2.7e-06	3.9e-06	1.69e-05	2.51e-06	3.12e-05	3.64e-05	4.12e-05	0.951559	0.0117983	0.892198	Mann-Whitney	0.0169474	0.029	1	X803	N/A	[Precursor mass wrong] Spectral Match to Lauric acid leelamide from NIST14	N/A	0.71796
STY	MC	X3749	9.65e-07	1.39e-06	1.04e-06	8.96e-07	1.12e-05	1.3e-05	7.35e-05	0.0499212	0.256555	0.269327	Mann-Whitney	0.0169474	0.029	1	X3749	53847306	2-Arachidonoylglycerol (2-AG)	CCCCCC=CCC=CCC=CCC=CCCCC(=O)OC(CO)CO	0.855975
STY	MC	X15179	3.05e-05	0.000219698	3.29e-05	2.83e-05	0.000352203	0.000410795	0.000464453	0.951559	0.00244981	0.854663	Mann-Whitney	0.0169474	0.029	1	X15179	N/A	NCGC00385123-01_C22H30O6_7b,9-Dihydroxy-3-(hydroxymethyl)-1,1,6,8-tetramethyl-5-oxo-1,1a,1b,4,4a,5,7a,7b,8,9-decahydro-9aH-cyclopropa[3,4]benzo[1,2-e]azulen-9a-yl acetate	CC1C(O)C2(OC(C)=O)C(C3\C=C(CO)/CC4C(\C=C(C)/C4=O)C13O)C2(C)C	0.856624
STY	MC	X20687	5.92e-05	6.81e-05	6.71e-05	7.39e-06	0.000515032	0.000684068	0.00121595	0.445321	0.0276838	0.162333	Mann-Whitney	0.0169474	0.029	1	X20687	123284	Didodecyl 3,3’-thiodipropionate (dilauryl thiodipropionate; DLTDP)	CCCCCCCCCCCCOC(=O)CCSCCC(=O)OCCCCCCCCCCCC	0.985322
STY	MC	X37	1.2e-05	1.73e-05	1.3e-05	1.11e-05	0.000138714	0.000161791	0.00249975	0.0162436	0.256554	0.280279	Mann-Whitney	0.0169474	0.029	1	X37	23602780	Benfluorex	CC(CC1=CC(=CC=C1)C(F)(F)F)NCCOC(=O)C2=CC=CC=C2	0.939078
STY	MC	X1345	1.36e-06	1.96e-06	1.47e-06	1.26e-06	1.57e-05	0.000276295	2.07e-05	0.0320463	0.256554	0.274227	Mann-Whitney	0.0169474	0.029	1	X1345	3918943	Val-Val	CC(C)C(C(=O)NC(C(C)C)C(=O)[O-])[NH3+]	0.934756
STY	MC	X11261	1.29e-06	1.86e-06	1.39e-06	1.2e-06	0.000140968	1.74e-05	1.97e-05	0.0307224	0.256554	0.275727	Mann-Whitney	0.0169474	0.029	1	X11261	474679	Brassicasterol	CC(C)C(C)C=CC(C)C1CCC2C1(CCC3C2CC=C4C3(CCC(C4)O)C)C	0.663621
STY	MC	X11767	3.1e-06	4.47e-06	3.35e-06	2.88e-06	3.58e-05	4.18e-05	0.000335441	0.0332229	0.256554	0.274746	Mann-Whitney	0.0169474	0.029	1	X11767	N/A	Putative (3-hydroxypentadecanoyl)lysine		0.757014
STY	MC	X14350	6.73e-05	1.94e-05	1.45e-05	1.25e-05	0.000155396	0.000181247	0.000204922	0.951559	0.0223599	0.922431	Mann-Whitney	0.0169474	0.029	1	X14350	52603039	1-Hexadecyl lysophosphatidic acid	CCCCCCCCCCCCCCCCOCC(COP(=O)(O)O)O	0.8354
STY	MC	X7265	2.41e-06	1.74e-05	2.6e-06	2.24e-06	2.78e-05	3.25e-05	3.67e-05	0.951559	0.00244981	0.854663	Mann-Whitney	0.0169474	0.029	1	X7265	542449	1-Palmitoylglycerol (monoacylglycerol; MAG)	CCCCCCCCCCCCCCCC(=O)OCC(CO)O	0.92774
STY	MC	X9379	7.49e-07	1.08e-06	8.08e-07	6.95e-07	7.56e-05	1.01e-05	1.14e-05	0.0336332	0.256554	0.274796	Mann-Whitney	0.0169474	0.029	1	X9379	N/A	Phenylethylamide (PEA)		0.871088
STY	MC	X9280	2.44e-06	1.76e-05	2.63e-06	2.26e-06	2.82e-05	3.29e-05	3.72e-05	0.95155	0.00244981	0.854663	Mann-Whitney	0.0169474	0.029	1	X9280	149301791	Arachidonyl trifluoromethyl ketone (Aacocf3; AACOCF3)	CCCCCC=CCC=CCC=CCC=CCCCC(=O)C(F)(F)F	0.672447
STY	MC	X21406	3.83e-06	5.53e-06	4.14e-06	3.56e-06	4.43e-05	5.17e-05	0.00114458	0.0111118	0.256554	0.281955	Mann-Whitney	0.0169474	0.029	1	X21406	74430890	1-O-Octadecyl-sn-glyceryl-3-phosphorylcholine	CCCCCCCCCCCCCCCCCCOCC(COP(=O)([O-])OCC[N+](C)(C)C)O	0.792539
STY	MC	X10417	2.66e-06	3.83e-06	2.87e-06	2.47e-06	0.0002605	3.58e-05	4.05e-05	0.0347998	0.256554	0.274423	Mann-Whitney	0.0169474	0.029	1	X10417	25597073	Myristoyl-carnitine	CCCCCCCCCCCCCC(=O)OC(CC(=O)[O-])C[N+](C)(C)C	0.940748
STY	MC	X3752	9.49e-07	1.37e-06	5.12e-06	8.81e-07	0.000119397	1.28e-05	1.45e-05	0.0261287	0.0166659	0.290022	Mann-Whitney	0.0169474	0.029	1	X3752	1120258	Methyl palmitoleate	CCCCCCC=CCCCCCCCC(=O)OC	0.826119
STY	MC	X9483	1.08e-06	1.56e-06	1.17e-06	1.01e-06	1.25e-05	0.000178626	1.65e-05	0.0402578	0.256553	0.271331	Mann-Whitney	0.0169474	0.029	1	X9483	N/A	Glu Val Ile	N/A	0.804202
STY	MC	X4226	4.31e-06	6.22e-06	4.66e-06	2e-05	4.98e-05	5.81e-05	0.000375149	0.0426971	0.0191034	0.286858	Mann-Whitney	0.0169474	0.029	1	X4226	84742	Spectral Match to Dibutyl phthalate (DBP) from NIST14 (Contamination confirmed)	N/A	0.657339
STY	MC	X7091	2.35e-06	5.5e-05	2.53e-06	1.79e-05	0.00112261	0.000703763	0.00100504	0.526302	0.128594	0.159212	Unpaired t-test	0.000319326	0.014	0.177	X7091	59122462	Misoprostol (RU-486)	CCCCC(C)(CC=CC1C(CC(=O)C1CCCCCCC(=O)OC)O)O	0.799956
STY	MC	X3003	1.42e-06	2.04e-06	1.07e-05	6.58e-06	1.64e-05	1.91e-05	2.16e-05	0.95155	0.440898	0.26951	Unpaired t-test	0.0046841	0.033	1	X3003	373499	Spectral Match to Hexadecenoic acid from NIST14	N/A	0.921039
STY	MC	X6284	3.85e-05	4.23e-05	2.53e-05	2.05e-05	0.000219071	0.000208115	0.000219523	0.0668065	0.475185	0.199722	Unpaired t-test	1.39266e-06	0.001	0.001	X6284	2734476	Eicosapentaenoic acid methyl ester	CCC=CCC=CCC=CCC=CCC=CCCCC(=O)OC	0.757186
STY	MC	X7396	7.53e-07	1.08e-06	8.12e-07	6.98e-07	0.000308327	0.000128091	0.000249964	0.616682	0.256553	0.0972832	Unpaired t-test	0.00367132	0.03	1	X7396	28874580	Spectral Match to Docosatetraenoic acid from NIST14	N/A	0.897665
STY	MC	X10595	9.25e-07	1.33e-06	9.98e-07	8.58e-07	7.17e-05	0.000151344	8.11e-05	0.205394	0.256554	0.211514	Unpaired t-test	0.00500043	0.034	1	X10595	N/A	Leu Ile Glu	N/A	0.961971
STY	MC	X6327	1.19e-06	1.72e-06	1.29e-06	1.11e-06	0.000128651	0.000202394	9.1e-05	0.646787	0.256554	0.0926955	Unpaired t-test	0.00379816	0.03	1	X6327	N/A	Val Ile Ser	N/A	0.922578
STY	MC	X466	9.46e-07	1.36e-06	1.02e-06	8.77e-07	0.000108215	0.000143683	7.2e-05	0.988965	0.256554	0.0634811	Unpaired t-test	0.0016225	0.025	0.897	X466	122407	Amylcinnamic aldehyde (amylcinnamaldehyde)	CCCCCC(=CC1=CC=CC=C1)C=O	0.637818
STY	ST	X2554	0.00957175	0.00873318	0.0161107	0.013449	2.08e-05	2.42e-05	2.74e-05	0.951559	0.528686	0.0127995	Unpaired t-test	0.00204673	0.027	1	X2554	256928753	2-Methylbutyryl-carnitine	CCC(C)C(=O)OC(CC(=O)[O-])C[N+](C)(C)C	0.734927
STY	MC	X22726	3.21e-06	4.63e-06	3.47e-06	2.98e-06	0.000454855	0.000216411	0.000543078	0.504363	0.256554	0.121717	Unpaired t-test	0.00441721	0.032	1	X22726	3436440	Didecanoyl PC (DCPC; diC10:0 PC))	N/A	0.971126
STY	MC	X7541	1.17e-06	1.69e-06	1.26e-06	1.09e-06	9.1e-05	0.000145936	9.97e-05	0.282334	0.256554	0.187028	Unpaired t-test	0.0005632	0.017	0.311	X7541	N/A	Phe Ile Gly	N/A	0.899849

## Sheet: GCMS_15aDAMs
keyword	Abundant sample type	Label	C.foliascens_1	C.foliascens_2	C.orientalis_1	C.orientalis_2	C.matthewsi_1	C.matthewsi_2	I.ramosa_1	I.ramosa_2	P.heteroaphis_1	P.heteroaphis_2	S.flabelliformis_1	S.flabelliformis_2	C.foliascens_1	C.foliascens_2	C.orientalis_1	C.orientalis_2	C.matthewsi_1	C.matthewsi_2	I.ramosa_3	P.heteroaphis_2	P.heteroaphis_3	S.flabelliformis_2	S.flabelliformis_3	Test for normality		Test for homocedasticity	Univariate analysis		Multiple test correction		Annotation result
			ST	ST	ST	ST	ST	ST	ST	ST	ST	ST	ST	ST	MC	MC	MC	MC	MC	MC	MC	MC	MC	MC	MC	shapiro p-value for MC group	shapiro p-value for ST group	levene_p	Test type	p-value	Benjamin-Hochberg correction	Bonferroni correction	Molecule_index	Metabolite	CAS	Score	Alternative Identifications
GCMS	ST	G12	0.00604329	0.00110848	0.00528449	0.00617376	0.00498071	0.00139697	0.0112451	0.00579792	0.0246448	0.0153146	0.0392551	0.00754293	0.000110375	0.000197719	0.00014994	0.000107656	2.92e-05	0.00014972	0.00158928	3.83e-05	0.000146881	0.000369996	0.000437987	1.76e-05	0.00401467	0.043738	Mann-Whitney	4.09233e-05	0.002	0.021	G12	Gluconic acid	[PubChem] 10690 [CAS] 526-95-4 [KEGG] C00257	0.92	[PNNLMET0025] D-gluconic acid 3 [18.800](0.921318);[128869] galactonic acid [18.773](0.903502);[3037582] mucic acid [18.907](0.780123);[PNNLMET0028] D-saccharic acid [19.929](0.773825);[73563] D-glucosaminic acid 2 [18.9](0.710925);[73563] D-glucosaminic acid 2 [18.83](0.704503);[5460673] D-saccharic acid [18.614](0.702525);[152226] ethyl glucuronide [18.615](0.622821);		Relative abundance
GCMS	ST	G13	0.028912	0.0358172	0.0159649	0.0284343	0.00693474	0.000729508	0.0851343	0.1451	0.0267995	0.0241687	0.00280504	0.000139238	0.000142616	0.000236883	0.000511592	0.000710827	2.43e-05	0.0002257	0.00111416	2.06e-05	0.00011031	3.69e-05	7.74e-06	0.00705454	0.00206458	0.0254647	Mann-Whitney	0.000141054	0.004	0.071	G13	Glucose	59234	0.96	[24749] D-glucose 1 [17.791](0.956837);[18950] D-mannose 2 [17.828](0.937171);[18950] D-mannose 1 [17.665](0.913881);[5780] D-sorbitol [17.898](0.893137);[PNNLMET0055] gluconolactone 2 [17.589](0.818235);[441035] talose 2 [17.584](0.794791);[24749] D-glucose 2 [17.988](0.776607);[206] D (+) galactose 2 [17.995](0.755477);[PNNLMET0055] gluconolactone 1 [17.561](0.71396);[448388] D-allose 2 [17.521…		0.1451	0.1451
GCMS	ST	G14	0.000186307	0.000327858	0.000407929	0.000655503	0.000645461	0.000452306	0.000105904	0.00027621	0.000866374	0.00048072	0.00138957	0.000758799	0.000144204	0.000131319	9.17e-05	0.00019934	0.000114426	0.000132486	0.000282539	0.000219754	0.000104184	0.000430917	0.000150876	0.0113644	0.280899	0.0245755	Mann-Whitney	0.00128176	0.017	0.645	G14	Lyxose		0.89	[PNNLMET0078] D-lyxose 2[M] [15.117](0.885736);[PNNLMET0076] D-xylose 2[M] [15.125](0.885583);[PNNLMET0077] D-arabinose [15.198](0.882159);[PNNLMET0076] D-xylose 1 [15.008](0.832051);[PNNLMET0078] D-lyxose 1 [15.014](0.831675);[PNNLMET0075] D-ribose [15.360](0.772961);[111064] ribonic acid-gamma-lactone 2 [15.154](0.765566);[156807] D-lyxosylamine 2 [14.861](0.731047);[8299] acetol 2 [15.293](0.6…		0.001	0.001
GCMS	ST	G15	0.00116864	2.86e-06	0.00536185	0.00995424	3.86e-06	1.1e-05	0.000383502	0.00034729	0.000414135	0.00042439	7.67e-06	4.69e-05	9.53e-06	1.14e-05	3.88e-06	3.82e-05	5.11e-06	2.88e-06	3.64e-06	3.29e-06	2.96e-06	3.75e-06	6.2e-06	8.56e-06	5.48e-05	0.117593	Mann-Whitney	0.00338437	0.033	1	G15	Maltitol	[PubChem] 493591 [CAS] 585-88-6 [KEGG] D04845	0.85	[PNNLMET0070] D-maltitol [25.970](0.846395);[PNNLMET0079] melibiose 1[M] [26.109](0.737977);[3034828] palatinitol 2 [26.01](0.725696);[16212335] loganin [25.963](0.618907);[439451] galactinol 1 [26.055](0.609948);		1e-05	1e-05
GCMS	ST	G16	0.0017302	0.00086733	0.000346642	0.000111068	0.000801599	0.000498431	0.000209165	0.000265938	0.000258175	0.000789087	0.000925742	0.000197926	4.6e-05	4.38e-05	0.000367897	0.000106226	6.75e-05	0.000130344	0.00031171	6.8e-05	6.19e-05	0.0001798	9.68e-05	0.00639814	0.034801	0.0135199	Mann-Whitney	0.000553293	0.01	0.278	G16	Mannitol	87785	0.96	[6251] D-mannitol [18.130](0.964195);[PNNLMET0022] galactitol [18.196](0.905247);[206] D (+) galactose 2 [17.995](0.859937);[24749] D-glucose 2 [17.988](0.856038);[5780] D-sorbitol [17.898](0.707407);[802] 3-indoleacetic acid [18.089](0.697473);[PNNLMET0025] D-gluconic acid 2 [18.315](0.642579);[18950] D-mannose 2 [17.828](0.631135);[835] dehydroascorbic acid 6 [18.006](0.600638);		2.86e-06	2.86e-06
GCMS	ST	G17	0.00399649	0.000571242	0.00396239	0.00317622	0.00154194	0.000382519	0.00205911	0.0207164	0.00347224	0.00297415	0.000927794	0.000394158	6.82e-05	0.000561574	0.000457307	0.000227169	0.0001	0.000273312	0.00104636	4.78e-05	4.02e-05	5.02e-05	8.38e-05	0.00319625	4.81e-05	0.108415	Mann-Whitney	0.000178727	0.004	0.09	G17	Mannose	87785	0.9	[24749] D-glucose 1 [17.791](0.909158);[18950] D-mannose 1 [17.665](0.900518);[18950] D-mannose 2 [17.828](0.880174);[5780] D-sorbitol [17.898](0.834015);[PNNLMET0055] gluconolactone 2 [17.589](0.827144);[441035] talose 2 [17.584](0.806931);[PNNLMET0055] gluconolactone 1 [17.561](0.737101);[448388] D-allose 2 [17.521](0.724741);[441032] D (+)altrose 2 [17.46](0.706838);[24749] D-glucose 2 [17.988…
GCMS	ST	G18	0.000849406	0.0033191	0.003809	0.0032783	0.00601442	0.00324299	0.00140245	0.00127984	0.0111568	0.0110048	0.00619894	0.0026443	6.28e-05	0.000154388	0.00130957	0.000595545	0.000308605	0.000487002	0.00191826	0.000222134	0.000134682	0.000266153	0.000316773	0.00169737	0.0279272	0.0229754	Mann-Whitney	8.69166e-05	0.003	0.044	G18	Ribose	[PubChem] 5779 [CAS] 50-69-1 [KEGG] C00121	0.9	[PNNLMET0075] D-ribose [15.360](0.902179);[PNNLMET0077] D-arabinose [15.198](0.849811);[PNNLMET0078] D-lyxose 2[M] [15.117](0.829583);[PNNLMET0076] D-xylose 2[M] [15.125](0.773345);[111064] ribonic acid-gamma-lactone 2 [15.154](0.728014);[8299] acetol 3 [15.377](0.70571);[8299] acetol 2 [15.293](0.697113);[5289590] D-xylulose [15.334](0.69248);[94154] arabitol [15.601](0.686782);[8299] acetol 4 […
GCMS	ST	G25	0.00610658	0.0053812	0.000398241	0.000250145	0.000530208	0.000598577	0.00913154	0.0107986	0.000479033	0.000575915	0.00017688	6.74e-05	0.000117309	0.000251926	0.000224069	7.09e-05	4.37e-05	4.84e-05	6.34e-05	2.56e-05	7.72e-05	4.39e-05	0.000140547	0.0262006	0.00138023	0.0383462	Mann-Whitney	0.000225653	0.005	0.114	G25	Fructose	57487	0.74	[5984] fructose 2 [17.288](0.737345);[16213610] glucuronic acid 1 [17.483](0.646765);[16213610] glucuronic acid 3 [17.483](0.645506);[1101] L- sorbose 2 [17.235](0.632903);[PNNLMET0055] gluconolactone 2 [17.589](0.63128);[2724552] tagatose 2 [17.212](0.625553);[9378] DL-p-hydroxyphenyllactic acid [17.424](0.62182);[PNNLMET0055] gluconolactone 3 [17.692](0.603223);[PNNLMET0055] gluconolactone 1 [1…
GCMS	ST	G30	0.0467384	0.0221221	0.0268349	0.121214	0.0304058	0.137739	0.132879	0.0640826	0.0107903	0.0067763	0.00875175	0.00266423	0.00294576	0.00316325	0.0325466	0.0179503	0.00406489	0.00819054	0.0084576	0.0019389	0.00263175	0.00704513	0.00817936	0.00100678	0.0127472	0.0151618	Mann-Whitney	0.00338437	0.033	1	G30	Glycine	[PubChem] 750 [CAS] 56-40-6 [KEGG] C00037	0.94	[PNNLMET0060] glycine [10.456](0.935294);[1110] succinic acid [10.509](0.610175);
GCMS	MC	G42	0.000653686	0.000578761	0.000610964	0.000132873	0.000769443	0.000370176	0.000234382	0.000100455	0.000314306	0.000280315	0.000233064	0.000200786	0.000788702	0.000678171	0.00188473	0.00107817	0.000772287	0.00260975	0.000530346	0.00120285	0.00239749	0.000661143	0.0017434	0.0863495	0.188604	0.0104769	Mann-Whitney	0.000110923	0.003	0.056	G42	Homoserine	[PubChem] 12647 [CAS] 672-15-1 [KEGG] C00263	0.82	[PNNLMET0021] L-homoserine 2(M) [12.384](0.816579);[643798] citraconic acid 5 [12.513](0.61794);[970] oxalacetic acid [12.45](0.604265);
GCMS	ST	G52	7.66e-05	4.8e-05	4.66e-05	0.000303919	5.14e-05	3.91e-05	5.83e-05	7.69e-05	0.00010231	8.14e-05	0.000699944	0.000264277	1.11e-05	2.3e-05	0.000112337	1.9e-05	3.2e-05	5.88e-05	3.91e-05	2.78e-05	1.19e-05	4.83e-05	4.7e-05	0.0278457	0.000204688	0.152822	Mann-Whitney	0.00210101	0.024	1	G52	Tyrosine	60184	0.74	[6057] L-tyrosine 2 [17.856](0.741606);[16213445] L-tyrosine-3,3-d2 2 [17.791](0.640313);
GCMS	ST	G64	0.000730638	0.00107656	0.00105458	0.0011108	0.00190323	0.00140826	0.000666345	0.000529928	0.000623986	0.000537496	0.00168573	0.00134905	9.67e-05	0.000101813	0.000299958	0.000258598	0.000211735	0.000346673	0.000381741	0.000109305	3.2e-05	0.000234255	0.00011041	0.436565	0.30351	0.00258683	Mann-Whitney	2.4325e-05	0.002	0.012	G64	Nicotinic acid	[PubChem] 938 [CAS] 59-67-6 [KEGG] C00253	0.82	[PNNLMET0056] nicotinic acid [10.237](0.81647);[791] DL-isoleucine 2 [10.225](0.634859);[1018] picolonic acid [10.598](0.629368);
GCMS	ST	G79	0.00939888	0.00472286	0.0171405	0.0244654	0.000614415	0.000271558	0.000166796	0.000360482	0.0470966	0.0340046	0.00171631	0.000993787	1.8e-05	1.57e-05	0.00114997	0.00128573	2.81e-05	7.49e-05	0.000259389	0.000243781	0.000523968	9.35e-05	0.00028913	0.00254673	0.00533154	0.018311	Mann-Whitney	0.00128176	0.017	0.645	G79	Scyllo-inositol	87898	0.9	[892] scyllo-inositol [19.101](0.899716);[3845] 4-hydroxyquinoline-2-carboxylic acid(kynurenic acid) [19.119](0.719296);[101713] glucoheptonic acid 1 [18.985](0.648651);[899] N-acetyl-D-mannosamine 1 [19.177](0.62337);
GCMS	ST	G86	0.00127493	0.027467	0.00300552	9.34e-06	0.0041653	0.00716207	0.000296447	2.5e-05	5.27e-06	3.54e-06	0.000515058	6.57e-05	6.67e-05	8.03e-05	5.44e-06	1.07e-05	7.15e-06	4.04e-06	5.1e-06	4.6e-06	4.15e-06	5.25e-06	8.69e-06	9.84e-06	3.27e-05	0.136145	Mann-Whitney	0.00487006	0.042	1	G86	Hydroxyproline	51354	0.88	[5810] trans-4-hydroxy-L-proline 2 [13.524](0.882743);[500] 4-guanidinobutyric acid 2 [13.348](0.65454);
GCMS	ST	G93	0.000428405	0.00020324	0.000604611	0.000769409	0.000373866	0.000333563	0.000143157	9.34e-05	0.000202334	0.000450838	9.91e-05	0.000220122	5.13e-05	0.000177245	0.000346995	0.000197544	1.16e-05	4.35e-05	0.000116194	4.5e-05	5.13e-05	2.47e-05	0.000110189	0.0251755	0.257808	0.0506429	Mann-Whitney	0.00127861	0.017	0.643	G93	Threonic acid	119675	0.61	[8406] 2-carboxybenzaldehyde 1 [13.826](0.607976);[68152] 3-hydroxypropanoic acid 1 [13.763](0.604048);
